# Supplementary material for: Genomic evidence supporting the clonal expansion of extensively drug-resistant tuberculosis bacteria belonging to a rare proto-Beijing genotype
Source: Emerg Microbes Infect. 2020 Dec 14;9(1):2632–41. doi: 10.1080/22221751.2020.1852891 (PMC7738298; doi:10.1080/22221751.2020.1852891)
Supplement: Supplement_2020208_PrS.xlsx [file TEMI_A_1852891_SM1152.xlsx]

## Sheet: Supp1
Patient no.	Country of origin: province	DST	collection date	Age	Sex	AntiHIV	History	SRA accession
1	Thailand: Bangkok	MDR	2005-06-02	38	M	unk	new	SRR11828963
2	Thailand: Bangkok	Pre-XDR	2008-09-24	40	F	neg	recurrent	SRR11828992
3	Thailand: Bangkok	MDR	2009-08-20	29	M	pos	unk	SRR11828962
4	Thailand: Buri ram	Pre-XDR	2008-09-30	42	M	neg	unk	SRR11828991
5	Thailand: Buri ram	MDR	2011-02-03	unk	M	neg	new	SRR11828971
6	Thailand: Buri ram	Pre-XDR	2012-01-19	38	F	neg	unk	SRR11828979
7	Thailand: Chachoengsao	XDR	2008-10-15	36	F	unk	unk	SRR11828976
8	Thailand: Chon buri	MDR	2007-06-05	42	M	neg	recurrent	SRR11828970
9	Thailand: Kanchanaburi	XDR	2005-04-30	26	F	pos	unk	SRR11715725
10	Thailand: Kanchanaburi	XDR	2006-11-29	23	F	neg	recurrent	SRR11715722
11	Thailand: Kanchanaburi	XDR	2007-11-28	36	M	neg	recurrent	SRR11828975
12	Thailand: Kanchanaburi	XDR	2007-09-26	70	M	unk	new	SRR11828974
13	Thailand: Kanchanaburi	XDR	2008-05-03	37	F	pos	unk	SRR11828990
14	Thailand: Kanchanaburi	MDR	2008-06-11	24	F	pos	new	SRR11715721
15	Thailand: Kanchanaburi	XDR	2008-10-15	35	F	unk	recurrent	SRR11715720
16	Thailand: Kanchanaburi	MDR	2009-05-14	25	F	pos	recurrent	SRR11715719
17	Thailand: Kanchanaburi	panS	2010-03-10	70	F	unk	new	SRR11715718
18	Thailand: Kanchanaburi	panS	2011-01-13	52	F	unk	new	SRR11715717
19	Thailand: Kanchanaburi	XDR	2012-09-26	64	F	neg	unk	SRR11828989
20	Thailand: Kanchanaburi	XDR	2015-03-24	50	M	unk	unk	SRR11828988
21	Thailand: Kanchanaburi	XDR	2017-04-07	14	M	unk	unk	SRR11828987
22	Thailand: Nakhon ratchasima	MDR	2008-07-16	49	M	unk	recurrent	SRR11828969
23	Thailand: Nakhon ratchasima	MDR	2009-08-25	55	M	neg	unk	SRR11828968
24	Thailand: Nakhon ratchasima	MDR	2009-08-11	33	M	pos	unk	SRR11828986
25	Thailand: Nakhon ratchasima	Pre-XDR	2010-12-01	52	M	neg	new	SRR11828985
26	Thailand: Nakhon ratchasima	MDR	2011-02-03	38	F	neg	recurrent	SRR11828967
27	Thailand: Nongkhai	MDR	2006-11-20	21	M	pos	recurrent	SRR11828966
28	Thailand: Nongkhai	Pre-XDR	2007-12-19	26	F	pos	unk	SRR11715715
29	Thailand: Phetchabun	Pre-XDR	2007-09-18	39	F	neg	unk	SRR11828984
30	Thailand: Phrae	MDR	2007-06-21	85	F	unk	unk	SRR11828965
31	Thailand: Rachaburi	XDR	2012-04-04	53	M	neg	recurrent	SRR11828983
32	Thailand: Rayong	Pre-XDR	2006-05-31	32	F	pos	new	SRR11715723
33	Thailand: Rayong	MDR	2009-04-02	45	M	neg	recurrent	SRR11828964
34	Thailand: Saraburi	MDR	2010-07-16	17	M	pos	unk	SRR11828961
35	Thailand: Suphanburi	XDR	2011-10-06	31	M	neg	recurrent	SRR11828982
36	Thailand: Surat thani	MDR	2007-10-11	27	F	unk	new	SRR11828981
37	Thailand: Surat thani	MDR	2010-11-04	58	M	unk	new	SRR11828960
38	China: Guangxi	panS	NA	NA	NA	NA	NA	SRR1710061
39	China: Guangxi	NA	NA	NA	NA	NA	NA	SRR1710059
40	China: Guangxi	NA	NA	NA	NA	NA	NA	SRR1710060
41	China: Guangxi	NA	NA	NA	NA	NA	NA	SRR1710062
42	China: Guangxi	NA	NA	NA	NA	NA	NA	SRR1710063
43	China: Guangxi	NA	NA	NA	NA	NA	NA	SRR1710064
44	China: Guangxi	NA	NA	NA	NA	NA	NA	SRR1710065
45	China: Guangxi	NA	NA	NA	NA	NA	NA	SRR1710066
46	China: Guangxi	NA	NA	NA	NA	NA	NA	SRR1710067
47	China: Guangxi	NA	NA	NA	NA	NA	NA	SRR1710068
48	China: Guangxi	NA	NA	NA	NA	NA	NA	SRR1710069
49	China: Guangxi	NA	NA	NA	NA	NA	NA	SRR1710070
50	China: Guangxi	NA	NA	NA	NA	NA	NA	SRR1710071
51	China: Guangxi	NA	NA	NA	NA	NA	NA	SRR1710072
52	NA	NA	NA	NA	NA	NA	NA	ERR031475
53	China: NA	NA	NA	NA	NA	NA	NA	ERR234252
54	NA	NA	NA	NA	NA	NA	NA	ERR270697
55	Laos: NA	NA	NA	NA	NA	NA	NA	ERR234216
56	China: NA	NA	NA	NA	NA	NA	NA	ERR234248

## Sheet: Supp2
													Isolation no.
POS	Effect_Impact	Functional_Class	Codon_Change								REF	ALT	1	2	3	4	5a	6a	7	8	9a	10	11	12a	13	14	15	16	17	18	19	20	21	22	23	24	25a	26	27	28	29	30	31	32	33	34	35	36	37
382	missense_variant	MODERATE	MISSENSE	Acc/Ccc	p.Thr128Pro/c.382A>C	507	dnaA	protein_coding	CODING	CCP42723	A	C	A	A	A	A	A	A	A	A	A	A	A	A	A	A	A	A	A	A	A	A	A	A	A	A	A	A	A	A	A	A	A	A	A	A	A	A	A
1214	missense_variant	MODERATE	MISSENSE	gAc/gCc	p.Asp405Ala/c.1214A>C	507	dnaA	protein_coding	CODING	CCP42723	A	C	A	A	A	A	A	A	A	A	A	A	A	A	A	A	A	A	A	A	A	A	A	A	A	A	A	A	C	A	A	A	A	A	A	A	A	A	A
1299	synonymous_variant	LOW	SILENT	ggG/ggC	p.Gly433Gly/c.1299G>C	507	dnaA	protein_coding	CODING	CCP42723	G	C	G	G	G	G	G	G	G	G	G	G	G	G	G	G	G	G	C	G	G	G	G	G	G	G	G	G	G	G	G	G	G	G	G	G	G	G	G
1667	intergenic_region	MODIFIER			n.1667C>A						C	A	C	A	C	C	C	C	C	C	C	C	C	C	C	C	C	C	C	C	C	C	C	C	C	C	C	C	C	C	C	C	C	C	C	C	C	C	C
1784	intergenic_region	MODIFIER			n.1784C>G						C	G	C	C	C	C	C	C	C	C	C	C	C	C	C	C	C	C	C	C	C	C	C	C	C	C	C	C	C	C	C	C	C	C	C	C	C	G	C
3012	missense_variant	MODERATE	MISSENSE	Gat/Tat	p.Asp321Tyr/c.961G>T	402	dnaN	protein_coding	CODING	CCP42724	G	T	G	G	G	G	G	G	G	G	G	G	G	G	G	G	G	G	G	G	G	G	G	G	G	G	G	G	G	G	G	G	G	G	G	G	G	G	G
4156	missense_variant	MODERATE	MISSENSE	Gct/Tct	p.Ala293Ser/c.877G>T	385	recF	protein_coding	CODING	CCP42725	G	T	G	G	G	G	G	G	G	G	G	G	G	G	G	G	G	G	G	G	G	G	G	G	G	G	T	G	G	G	G	G	G	G	G	G	G	G	G
10972	intergenic_region	MODIFIER			n.10972C>T						C	T	T	T	T	T	T	T	T	T	T	T	T	T	T	T	T	T	T	T	T	T	T	T	T	T	T	T	T	T	T	T	T	T	T	T	T	T	T
12368	intergenic_region	MODIFIER			n.12368C>G						C	G	C	C	C	C	C	C	C	C	C	C	C	C	C	C	C	C	C	C	C	C	C	C	C	C	G	C	C	C	C	C	C	C	C	C	C	C	C
13255	missense_variant	MODERATE	MISSENSE	Ctc/Gtc	p.Leu102Val/c.304C>G	141	Rv0010c	protein_coding	CODING	CCP42732	G	C	G	G	G	G	G	G	G	G	G	G	G	G	G	G	G	G	G	G	G	G	G	G	G	G	G	G	G	G	G	G	G	G	G	G	G	G	G
14850	synonymous_variant	LOW	SILENT	gcG/gcC	p.Ala254Ala/c.762G>C	262	Rv0012	protein_coding	CODING	CCP42734	G	C	G	G	G	G	G	G	G	G	G	G	G	G	G	G	G	G	G	G	G	G	G	G	G	G	G	G	G	G	G	G	G	G	G	C	G	G	G
17009	synonymous_variant	LOW	SILENT	gtG/gtA	p.Val154Val/c.462G>A	626	pknB	protein_coding	CODING	CCP42736	C	T	C	C	C	T	T	T	C	C	C	C	C	C	C	T	C	T	C	C	C	C	C	C	C	C	C	T	C	C	T	C	C	C	C	C	C	C	C
17448	missense_variant	MODERATE	MISSENSE	tCc/tTc	p.Ser8Phe/c.23C>T	626	pknB	protein_coding	CODING	CCP42736	G	A	G	G	G	G	G	G	G	G	G	G	G	G	G	G	G	G	G	G	G	G	G	G	G	A	G	G	G	G	G	G	G	G	G	G	G	G	G
17895	missense_variant	MODERATE	MISSENSE	Ggc/Agc	p.Gly290Ser/c.868G>A	431	pknA	protein_coding	CODING	CCP42737	C	T	C	C	C	C	C	C	C	C	C	C	C	C	C	C	C	C	C	C	C	C	C	C	C	C	C	C	C	C	C	C	C	C	C	C	C	C	C
17907	missense_variant	MODERATE	MISSENSE	Aca/Gca	p.Thr286Ala/c.856A>G	431	pknA	protein_coding	CODING	CCP42737	T	C	T	T	T	T	T	T	T	T	T	T	T	T	T	C	T	C	T	T	T	T	T	T	T	T	T	T	T	T	T	T	T	T	T	T	T	T	T
20694	missense_variant	MODERATE	MISSENSE	cTt/cGt	p.Leu316Arg/c.947T>G	469	rodA	protein_coding	CODING	CCP42739	A	C	A	A	A	A	A	A	A	A	A	A	A	A	A	A	A	A	A	A	A	A	A	A	A	A	A	A	A	A	A	A	A	A	A	A	A	A	A
20783	missense_variant	MODERATE	MISSENSE	ttC/ttA	p.Phe286Leu/c.858C>A	469	rodA	protein_coding	CODING	CCP42739	G	T	G	G	G	G	G	G	G	G	G	G	G	G	G	G	G	G	G	G	G	G	G	G	G	G	G	G	G	G	G	G	G	G	G	G	G	G	G
21217	missense_variant	MODERATE	MISSENSE	Gca/Aca	p.Ala142Thr/c.424G>A	469	rodA	protein_coding	CODING	CCP42739	C	T	C	C	C	C	C	C	T	C	T	T	T	T	T	C	T	C	C	C	T	T	T	C	C	C	C	C	C	C	C	T	T	C	T	C	T	C	C
21386	synonymous_variant	LOW	SILENT	gtG/gtC	p.Val85Val/c.255G>C	469	rodA	protein_coding	CODING	CCP42739	C	G	C	C	C	C	C	C	C	C	C	C	C	C	C	C	C	C	C	C	C	C	C	C	C	C	C	C	C	C	C	C	C	C	C	C	C	G	C
23128	synonymous_variant	LOW	SILENT	ttG/ttA	p.Leu18Leu/c.54G>A	514	pstP	protein_coding	CODING	CCP42740	C	T	C	C	C	C	C	C	C	C	C	C	C	C	C	C	C	C	C	C	C	C	C	C	C	C	C	C	C	C	C	T	C	C	T	C	C	C	C
23708	synonymous_variant	LOW	SILENT	cgT/cgC	p.Arg10Arg/c.30T>C	155	fhaB	protein_coding	CODING	CCP42741	A	G	G	A	A	A	A	A	A	A	A	A	A	A	A	A	A	A	A	A	A	A	A	A	A	A	A	A	A	A	A	A	A	A	A	A	A	A	A
24170	synonymous_variant	LOW	SILENT	ggG/ggT	p.Gly425Gly/c.1275G>T	527	fhaA	protein_coding	CODING	CCP42742	C	A	C	C	C	C	C	C	C	C	C	C	C	C	C	C	C	C	C	C	C	C	C	C	C	C	C	C	C	C	C	C	C	C	C	C	C	C	C
24410	synonymous_variant	LOW	SILENT	cgA/cgG	p.Arg345Arg/c.1035A>G	527	fhaA	protein_coding	CODING	CCP42742	T	C	T	T	T	T	T	T	T	T	T	T	T	T	T	T	T	T	T	T	T	T	T	T	T	T	T	T	T	T	T	T	T	T	T	T	T	T	T
26900	intergenic_region	MODIFIER			n.26900C>T						C	T	C	T	C	C	C	C	C	C	C	C	C	C	C	C	C	C	C	C	C	C	C	C	C	C	C	C	C	C	C	C	C	C	C	C	C	C	C
27427	missense_variant	MODERATE	MISSENSE	Gca/Aca	p.Ala6Thr/c.16G>A	139	whiB5	protein_coding	CODING	CCP42744	C	T	C	C	C	C	C	C	C	C	C	C	C	C	C	C	C	C	C	C	C	C	C	C	C	C	C	C	C	C	C	C	C	C	C	C	C	C	C
27452	intergenic_region	MODIFIER			n.27452T>C						T	C	C	T	T	T	T	T	T	T	T	T	T	T	T	T	T	T	T	T	T	T	T	T	T	T	T	T	T	T	T	T	T	T	T	T	T	T	T
28152	missense_variant	MODERATE	MISSENSE	gaG/gaT	p.Glu186Asp/c.558G>T	256	Rv0023	protein_coding	CODING	CCP42745	G	T	G	G	G	G	G	G	G	T	G	G	G	G	G	G	G	G	G	T	G	G	G	T	T	G	G	G	T	T	G	G	G	T	G	T	G	G	G
28291	missense_variant	MODERATE	MISSENSE	Ggc/Cgc	p.Gly233Arg/c.697G>C	256	Rv0023	protein_coding	CODING	CCP42745	G	C	G	G	G	G	C	G	G	G	G	G	G	G	G	G	G	G	G	G	G	G	G	G	G	G	G	G	G	G	G	G	G	G	G	G	G	G	G
28837	missense_variant	MODERATE	MISSENSE	gCc/gTc	p.Ala159Val/c.476C>T	281	Rv0024	protein_coding	CODING	CCP42746	C	T	C	C	C	C	C	C	C	C	C	C	C	C	C	C	C	C	C	C	C	C	C	C	C	C	C	C	C	C	C	C	C	C	C	C	C	C	C
29588	missense_variant	MODERATE	MISSENSE	tAc/tCc	p.Tyr115Ser/c.344A>C	120	Rv0025	protein_coding	CODING	CCP42747	A	C	A	A	A	A	A	A	A	C	A	A	A	A	A	A	A	A	A	A	A	A	A	C	A	A	A	A	A	C	A	A	A	A	A	A	A	A	A
30204	synonymous_variant	LOW	SILENT	gaG/gaA	p.Glu161Glu/c.483G>A	448	Rv0026	protein_coding	CODING	CCP42748	G	A	A	G	G	G	G	G	G	G	G	G	G	G	G	G	G	G	G	G	G	G	G	G	G	G	G	G	G	G	G	G	G	G	G	G	G	G	G
30721	missense_variant	MODERATE	MISSENSE	Cga/Gga	p.Arg334Gly/c.1000C>G	448	Rv0026	protein_coding	CODING	CCP42748	C	G	C	C	C	C	C	C	C	C	C	C	C	C	C	C	C	C	G	C	C	C	C	C	C	C	C	C	C	C	C	C	C	C	C	C	C	C	C
30840	synonymous_variant	LOW	SILENT	gcG/gcA	p.Ala373Ala/c.1119G>A	448	Rv0026	protein_coding	CODING	CCP42748	G	A	G	G	G	G	G	G	G	A	G	G	G	G	G	G	G	G	G	G	G	G	G	A	G	G	G	G	G	A	G	G	G	G	G	G	G	G	G
31600	synonymous_variant	LOW	SILENT	agC/agT	p.Ser29Ser/c.87C>T	101	Rv0028	protein_coding	CODING	CCP42750	C	T	T	C	C	C	C	C	C	C	C	C	C	C	C	C	C	C	C	C	C	C	C	C	C	C	C	C	C	C	C	C	C	C	C	C	C	C	C
31784	synonymous_variant	LOW	SILENT	Ctg/Ttg	p.Leu91Leu/c.271C>T	101	Rv0028	protein_coding	CODING	CCP42750	C	T	C	C	C	C	C	C	C	C	C	C	C	C	C	C	C	C	C	C	C	C	C	C	C	C	C	C	C	C	C	C	C	C	C	C	C	C	C
31977	intergenic_region	MODIFIER			n.31977C>T						C	T	C	T	C	C	C	C	C	C	C	C	C	C	C	C	C	C	T	C	C	C	C	C	C	C	T	C	C	C	C	C	C	C	C	C	C	C	T
32003	intergenic_region	MODIFIER			n.32003T>A						T	A	T	T	T	T	T	T	T	T	T	T	T	T	T	T	T	T	T	T	T	T	T	T	T	T	A	T	T	T	T	T	T	T	T	T	T	T	T
32090	missense_variant	MODERATE	MISSENSE	Cga/Gga	p.Arg12Gly/c.34C>G	365	Rv0029	protein_coding	CODING	CCP42751	C	G	C	C	C	C	G	C	C	C	C	C	C	C	C	C	C	C	C	C	C	C	C	C	C	C	C	C	C	C	G	C	C	C	C	C	C	C	C
32693	missense_variant	MODERATE	MISSENSE	Ccc/Gcc	p.Pro213Ala/c.637C>G	365	Rv0029	protein_coding	CODING	CCP42751	C	G	C	C	C	C	C	C	C	C	C	C	C	C	C	G	C	G	C	C	C	C	C	C	C	C	C	C	C	C	C	C	C	C	C	C	C	C	C
33180	intergenic_region	MODIFIER			n.33180T>C						T	C	T	T	T	T	T	T	T	T	T	T	T	T	T	T	T	T	T	T	T	T	T	T	T	T	T	C	T	T	T	T	T	T	T	T	T	T	T
33496	synonymous_variant	LOW	SILENT	gcC/gcG	p.Ala91Ala/c.273C>G	109	Rv0030	protein_coding	CODING	CCP42752	C	G	C	C	C	C	C	C	C	C	C	C	C	C	C	C	C	C	C	C	C	C	C	C	C	C	C	C	C	C	C	C	C	C	C	C	C	C	C
34318	synonymous_variant	LOW	SILENT	gaC/gaT	p.Asp8Asp/c.24C>T	771	bioF2	protein_coding	CODING	CCP42754	C	T	C	C	C	C	C	C	C	C	C	C	C	C	C	C	C	C	T	C	C	C	C	C	C	C	C	C	C	C	C	C	C	C	C	C	C	C	C
35926	synonymous_variant	LOW	SILENT	ggG/ggA	p.Gly544Gly/c.1632G>A	771	bioF2	protein_coding	CODING	CCP42754	G	A	G	G	G	G	G	G	G	G	G	G	G	G	G	G	G	G	G	G	G	G	G	G	G	G	G	G	G	G	G	G	G	A	G	G	G	G	G
35976	missense_variant	MODERATE	MISSENSE	gTc/gCc	p.Val561Ala/c.1682T>C	771	bioF2	protein_coding	CODING	CCP42754	T	C	T	T	T	T	T	T	T	T	T	T	T	T	T	T	T	T	T	T	T	T	T	T	T	T	T	T	T	T	T	T	T	T	T	T	T	T	T
36465	missense_variant	MODERATE	MISSENSE	cCg/cTg	p.Pro724Leu/c.2171C>T	771	bioF2	protein_coding	CODING	CCP42754	C	T	C	C	C	C	C	C	C	C	C	C	C	C	C	C	C	C	C	C	C	C	C	C	C	C	C	C	C	C	C	C	C	C	C	C	C	C	C
36634	stop_gained	HIGH	NONSENSE	Caa/Taa	p.Gln10*/c.28C>T	87	acpA	protein_coding	CODING	CCP42755	C	T	C	C	C	C	C	C	C	C	C	C	C	C	C	C	C	C	C	C	C	C	C	C	C	C	C	C	C	C	C	C	C	C	C	C	C	C	C
40978	synonymous_variant	LOW	SILENT	gcG/gcA	p.Ala75Ala/c.225G>A	441	Rv0037c	protein_coding	CODING	CCP42759	C	T	C	C	C	C	C	C	C	C	C	C	C	C	C	C	C	C	C	C	C	C	C	C	C	T	C	C	C	C	C	C	C	C	C	C	C	C	C
41063	missense_variant	MODERATE	MISSENSE	gGg/gCg	p.Gly47Ala/c.140G>C	441	Rv0037c	protein_coding	CODING	CCP42759	C	G	C	C	C	G	G	G	C	C	C	C	C	C	C	G	C	G	C	C	C	C	C	C	C	C	C	G	C	C	G	C	C	C	C	C	C	C	C
42463	synonymous_variant	LOW	SILENT	gcG/gcC	p.Ala301Ala/c.903G>C	310	mtc28	protein_coding	CODING	CCP42762	C	G	G	C	C	C	C	C	C	C	C	C	C	C	C	C	C	C	C	C	C	C	C	C	C	C	C	C	C	C	C	C	C	C	C	C	C	C	C
43391	intergenic_region	MODIFIER			n.43391G>C						G	C	G	G	G	G	G	G	G	G	G	G	G	G	G	G	G	G	G	G	G	G	G	G	G	G	G	G	G	G	G	G	G	G	G	G	G	G	G
44141	missense_variant	MODERATE	MISSENSE	Ccg/Gcg	p.Pro194Ala/c.580C>G	969	leuS	protein_coding	CODING	CCP42763	C	G	C	C	C	C	C	C	C	C	C	C	C	C	C	C	C	C	C	C	C	C	C	C	C	C	C	C	C	C	C	C	C	C	C	C	C	G	C
46587	synonymous_variant	LOW	SILENT	cgA/cgC	p.Arg207Arg/c.621A>C	208	Rv0042c	protein_coding	CODING	CCP42764	T	G	T	T	T	G	T	G	T	T	T	T	T	T	T	T	T	T	T	T	T	T	T	T	T	T	T	T	T	T	T	T	T	T	T	T	T	T	T
46994	missense_variant	MODERATE	MISSENSE	Cgc/Tgc	p.Arg72Cys/c.214C>T	208	Rv0042c	protein_coding	CODING	CCP42764	G	A	G	A	G	G	G	G	G	G	G	G	G	G	G	G	G	G	A	G	G	G	G	G	G	G	A	G	G	G	G	G	G	G	G	G	G	G	A
47036	missense_variant	MODERATE	MISSENSE	Ggg/Cgg	p.Gly58Arg/c.172G>C	208	Rv0042c	protein_coding	CODING	CCP42764	C	G	C	C	C	C	G	C	C	C	C	C	C	C	C	C	C	C	C	C	C	C	C	C	C	C	C	C	C	C	G	C	C	C	C	C	C	C	C
47204	missense_variant	MODERATE	MISSENSE	Agt/Ggt	p.Ser2Gly/c.4A>G	208	Rv0042c	protein_coding	CODING	CCP42764	T	C	T	T	T	T	T	T	T	T	T	T	T	T	T	T	T	T	C	T	T	T	T	T	T	T	C	T	T	T	T	T	T	T	T	T	T	T	T
48525	missense_variant	MODERATE	MISSENSE	gGc/gAc	p.Gly168Asp/c.503G>A	264	Rv0044c	protein_coding	CODING	CCP42766	C	T	C	C	C	C	C	C	C	C	C	C	C	C	C	C	C	C	C	C	C	C	C	C	C	C	C	C	C	C	C	C	C	T	C	C	C	C	C
48854	synonymous_variant	LOW	SILENT	ggC/ggT	p.Gly58Gly/c.174C>T	264	Rv0044c	protein_coding	CODING	CCP42766	G	A	A	G	G	G	G	G	G	G	G	G	G	G	G	G	G	G	G	G	G	G	G	G	G	G	G	G	G	G	G	G	G	G	G	G	G	G	G
49365	missense_variant	MODERATE	MISSENSE	cGc/cAc	p.Arg192His/c.575G>A	298	Rv0045c	protein_coding	CODING	CCP42767	C	T	C	C	C	C	C	C	C	C	C	C	C	C	C	C	C	C	C	C	C	C	C	C	C	C	C	C	C	C	C	C	C	C	C	C	C	C	C
49820	synonymous_variant	LOW	SILENT	atC/atT	p.Ile40Ile/c.120C>T	298	Rv0045c	protein_coding	CODING	CCP42767	G	A	G	G	G	G	G	G	G	G	G	G	G	G	G	G	G	G	G	G	G	G	G	G	G	G	G	G	G	G	G	G	G	G	G	G	G	G	G
52134	synonymous_variant	LOW	SILENT	ctG/ctA	p.Leu188Leu/c.564G>A	289	Rv0048c	protein_coding	CODING	CCP42770	C	T	C	C	C	T	C	T	C	C	C	C	C	C	C	C	C	C	C	C	C	C	C	C	C	C	C	C	C	C	C	C	C	C	C	C	C	C	C
52968	synonymous_variant	LOW	SILENT	tgC/tgT	p.Cys46Cys/c.138C>T	137	Rv0049	protein_coding	CODING	CCP42771	C	T	C	C	C	C	C	C	C	C	C	C	C	C	C	C	C	C	C	C	C	C	C	C	C	C	C	C	C	C	C	C	C	C	T	C	C	C	C
53052	synonymous_variant	LOW	SILENT	acC/acT	p.Thr74Thr/c.222C>T	137	Rv0049	protein_coding	CODING	CCP42771	C	T	C	C	C	C	C	C	C	C	C	C	C	C	C	C	C	C	C	C	C	C	C	C	C	T	C	C	C	C	C	C	C	C	C	C	C	C	C
53591	intergenic_region	MODIFIER			n.53591A>G						A	G	A	G	A	A	A	A	A	A	A	A	A	A	A	A	A	A	G	A	A	A	A	A	A	A	G	A	A	A	A	A	A	A	A	A	A	A	G
53710	synonymous_variant	LOW	SILENT	atC/atT	p.Ile16Ile/c.48C>T	678	ponA1	protein_coding	CODING	CCP42772	C	T	C	C	C	C	C	C	C	C	C	C	C	C	C	C	C	C	C	C	C	C	C	C	C	C	C	C	T	C	C	C	C	T	C	C	C	C	C
54075	missense_variant	MODERATE	MISSENSE	aTg/aCg	p.Met138Thr/c.413T>C	678	ponA1	protein_coding	CODING	CCP42772	T	C	T	T	T	T	T	T	T	T	T	T	T	T	T	T	T	T	T	T	T	T	T	T	T	T	T	T	T	T	T	T	T	T	T	T	T	T	T
56136	synonymous_variant	LOW	SILENT	gaC/gaT	p.Asp147Asp/c.441C>T	560	Rv0051	protein_coding	CODING	CCP42773	C	T	C	C	C	C	C	C	C	C	C	C	C	C	C	T	C	T	C	C	C	C	C	C	C	C	C	C	C	C	C	C	C	C	C	C	C	C	C
56229	synonymous_variant	LOW	SILENT	ttA/ttG	p.Leu178Leu/c.534A>G	560	Rv0051	protein_coding	CODING	CCP42773	A	G	A	G	A	A	A	A	A	A	A	A	A	A	A	A	A	A	A	A	A	A	A	A	A	A	A	A	A	A	A	A	A	A	A	A	A	A	A
56386	missense_variant	MODERATE	MISSENSE	Ctg/Gtg	p.Leu231Val/c.691C>G	560	Rv0051	protein_coding	CODING	CCP42773	C	G	G	C	C	C	C	C	C	C	C	C	C	C	C	C	C	C	C	C	C	C	C	C	C	C	C	C	C	C	C	C	C	C	C	C	C	C	C
56738	missense_variant	MODERATE	MISSENSE	aCc/aTc	p.Thr348Ile/c.1043C>T	560	Rv0051	protein_coding	CODING	CCP42773	C	T	T	T	T	T	T	T	T	T	T	T	T	T	T	T	T	T	T	T	T	T	T	T	T	T	T	T	T	T	T	T	T	T	T	T	T	T	T
57722	synonymous_variant	LOW	SILENT	Ctg/Ttg	p.Leu105Leu/c.313C>T	187	Rv0052	protein_coding	CODING	CCP42774	C	T	C	C	C	C	C	C	C	C	C	C	C	C	C	C	C	C	C	C	C	C	C	C	C	C	C	C	C	C	C	C	C	C	C	C	C	C	C
59529	missense_variant	MODERATE	MISSENSE	Cgc/Tgc	p.Arg41Cys/c.121C>T	152	rplI	protein_coding	CODING	CCP42778	C	T	C	C	C	C	C	C	C	C	C	C	C	C	C	C	C	C	C	C	C	C	C	C	C	C	C	C	C	C	C	C	C	C	C	C	C	C	C
61100	synonymous_variant	LOW	SILENT	ctT/ctC	p.Leu235Leu/c.705T>C	874	dnaB	protein_coding	CODING	CCP42780	T	C	T	T	T	T	T	T	T	T	T	T	T	T	T	T	T	T	T	T	T	T	T	T	T	T	T	C	T	T	T	T	T	T	T	T	T	T	T
61258	missense_variant	MODERATE	MISSENSE	gAc/gGc	p.Asp288Gly/c.863A>G	874	dnaB	protein_coding	CODING	CCP42780	A	G	A	A	A	A	A	A	A	A	A	A	A	A	A	A	A	A	A	A	A	A	A	A	A	A	A	A	A	A	A	A	A	A	A	A	A	A	G
61504	missense_variant	MODERATE	MISSENSE	gTt/gCt	p.Val370Ala/c.1109T>C	874	dnaB	protein_coding	CODING	CCP42780	T	C	C	T	T	T	T	T	T	T	T	T	T	T	T	T	T	T	T	T	T	T	T	T	T	T	T	T	T	T	T	T	T	T	T	T	T	T	T
62287	missense_variant	MODERATE	MISSENSE	cCc/cAc	p.Pro631His/c.1892C>A	874	dnaB	protein_coding	CODING	CCP42780	C	A	C	C	C	A	C	A	C	C	C	C	C	C	C	C	C	C	C	C	C	C	C	C	C	C	C	C	C	C	C	C	C	C	C	C	C	C	C
63441	missense_variant	MODERATE	MISSENSE	tCg/tTg	p.Ser81Leu/c.242C>T	230	Rv0059	protein_coding	CODING	CCP42781	C	T	C	C	C	C	C	C	C	C	C	C	C	C	C	C	C	C	C	C	C	C	C	C	C	C	C	C	C	C	C	C	C	C	C	C	C	C	C
63635	missense_variant	MODERATE	MISSENSE	Ttc/Ctc	p.Phe146Leu/c.436T>C	230	Rv0059	protein_coding	CODING	CCP42781	T	C	T	T	T	T	T	T	T	C	T	T	T	T	T	T	T	T	T	C	T	T	T	C	C	T	T	T	C	C	T	T	T	C	T	C	T	T	T
64873	missense_variant	MODERATE	MISSENSE	gCg/gGg	p.Ala322Gly/c.965C>G	352	Rv0060	protein_coding	CODING	CCP42782	C	G	C	C	C	C	C	C	C	C	C	C	C	C	C	C	C	C	C	C	C	C	C	C	C	C	C	C	C	C	C	C	C	C	C	C	C	C	C
66030	missense_variant	MODERATE	MISSENSE	aCg/aTg	p.Thr160Met/c.479C>T	380	celA1	protein_coding	CODING	CCP42784	C	T	C	C	C	C	T	C	C	C	C	C	C	C	C	C	C	C	C	C	C	C	C	C	C	C	C	C	C	C	C	C	C	C	C	C	C	C	C
66321	missense_variant	MODERATE	MISSENSE	gCc/gTc	p.Ala257Val/c.770C>T	380	celA1	protein_coding	CODING	CCP42784	C	T	C	C	C	C	C	C	C	C	C	C	C	C	C	C	C	C	C	C	C	C	C	C	C	C	C	T	C	C	C	C	C	C	C	C	C	C	C
66507	stop_gained	HIGH	NONSENSE	tGg/tAg	p.Trp319*/c.956G>A	380	celA1	protein_coding	CODING	CCP42784	G	A	G	G	G	G	G	G	G	G	G	G	G	G	G	G	G	G	G	G	G	G	G	G	G	G	G	G	G	G	G	G	G	G	A	G	G	G	G
66599	missense_variant	MODERATE	MISSENSE	Ggg/Agg	p.Gly350Arg/c.1048G>A	380	celA1	protein_coding	CODING	CCP42784	G	A	G	G	G	G	G	G	G	G	G	G	G	G	G	G	G	G	G	G	G	G	G	G	G	G	A	G	G	G	G	G	G	G	G	G	G	G	G
66795	intergenic_region	MODIFIER			n.66795G>C						G	C	G	G	G	G	G	G	G	G	G	G	G	G	G	G	G	G	G	G	G	G	G	G	G	G	G	G	G	G	G	G	G	G	G	G	G	C	G
66857	intergenic_region	MODIFIER			n.66857G>C						G	C	G	G	G	G	G	G	C	G	C	C	C	C	C	G	C	G	G	G	C	C	C	G	G	G	G	G	G	G	G	G	C	G	G	G	C	G	G
66959	missense_variant	MODERATE	MISSENSE	Ggt/Tgt	p.Gly13Cys/c.37G>T	479	Rv0063	protein_coding	CODING	CCP42785	G	T	G	G	G	G	G	G	G	G	G	G	G	G	G	G	G	G	G	G	G	G	G	G	G	G	G	G	G	G	G	G	G	G	G	G	G	G	T
67617	missense_variant	MODERATE	MISSENSE	aCa/aTa	p.Thr232Ile/c.695C>T	479	Rv0063	protein_coding	CODING	CCP42785	C	T	C	C	C	C	C	C	C	C	C	C	C	C	C	C	C	C	T	C	C	C	C	C	C	C	C	C	C	C	C	C	C	C	C	C	C	C	C
67669	synonymous_variant	LOW	SILENT	aaC/aaT	p.Asn249Asn/c.747C>T	479	Rv0063	protein_coding	CODING	CCP42785	C	T	C	C	C	C	C	C	C	C	C	C	C	C	C	C	C	C	C	C	C	C	C	C	C	C	C	C	C	C	C	C	C	C	C	C	C	C	C
68448	intergenic_region	MODIFIER			n.68448G>T						G	T	G	G	G	G	G	G	G	G	G	G	G	G	G	G	G	G	G	G	G	G	G	G	G	G	G	G	G	G	G	G	G	G	G	G	G	G	G
68977	missense_variant	MODERATE	MISSENSE	Gcc/Acc	p.Ala120Thr/c.358G>A	979	Rv0064	protein_coding	CODING	CCP42786	G	A	G	G	G	G	G	G	G	G	G	G	G	G	G	G	G	G	G	G	G	G	G	G	G	G	G	G	G	G	G	G	G	G	G	G	G	G	G
69751	missense_variant	MODERATE	MISSENSE	Tcc/Gcc	p.Ser378Ala/c.1132T>G	979	Rv0064	protein_coding	CODING	CCP42786	T	G	T	T	T	T	T	T	T	T	T	T	T	T	T	T	T	T	T	T	T	T	T	T	T	T	T	G	T	T	T	T	T	T	T	T	T	T	T
70953	missense_variant	MODERATE	MISSENSE	gaT/gaG	p.Asp778Glu/c.2334T>G	979	Rv0064	protein_coding	CODING	CCP42786	T	G	T	T	T	T	T	T	T	T	T	T	T	T	T	T	T	T	T	T	T	T	T	T	T	T	T	T	T	T	T	T	T	T	T	T	T	T	T
71223	synonymous_variant	LOW	SILENT	gtC/gtT	p.Val868Val/c.2604C>T	979	Rv0064	protein_coding	CODING	CCP42786	C	T	C	C	C	C	C	C	C	C	C	C	C	C	C	C	C	C	C	C	C	C	C	C	C	C	C	C	C	C	C	C	C	C	C	C	C	C	C
71950	missense_variant	MODERATE	MISSENSE	Gtc/Atc	p.Val44Ile/c.130G>A	133	vapC1	protein_coding	CODING	CCP42788	G	A	G	G	G	G	G	G	G	G	G	G	G	G	G	G	G	G	G	G	G	G	G	G	G	G	G	G	G	G	G	G	G	G	G	G	G	G	G
72641	missense_variant	MODERATE	MISSENSE	aCc/aGc	p.Thr624Ser/c.1871C>G	745	icd2	protein_coding	CODING	CCP42789	G	C	G	G	G	G	G	G	G	G	G	G	G	G	G	G	G	G	G	G	G	G	G	G	G	G	G	G	G	G	G	G	G	G	G	G	G	G	G
74305	synonymous_variant	LOW	SILENT	gcC/gcG	p.Ala69Ala/c.207C>G	745	icd2	protein_coding	CODING	CCP42789	G	C	G	G	G	G	C	G	G	G	G	G	G	G	G	G	G	G	G	G	G	G	G	G	G	G	G	G	G	G	G	G	G	G	G	G	G	G	G
74680	synonymous_variant	LOW	SILENT	gcC/gcA	p.Ala173Ala/c.519C>A	189	Rv0067c	protein_coding	CODING	CCP42790	G	T	G	G	G	G	G	G	G	G	G	G	G	G	G	G	G	G	G	G	G	G	G	G	G	G	G	G	G	G	G	G	G	G	G	G	G	G	G
75290	intergenic_region	MODIFIER			n.75290G>A						G	A	G	G	G	G	G	G	G	G	G	G	G	G	G	G	G	G	G	G	G	G	G	G	G	G	G	G	G	G	G	G	G	G	G	G	G	G	G
86730	missense_variant	MODERATE	MISSENSE	gTc/gGc	p.Val68Gly/c.203T>G	201	Rv0078	protein_coding	CODING	CCP42801	T	G	T	T	T	T	T	T	T	T	T	T	T	T	T	T	T	T	T	T	T	T	T	T	T	T	T	T	T	T	T	T	T	T	T	T	T	T	T
87300	missense_variant	MODERATE	MISSENSE	Gcg/Ccg	p.Ala168Pro/c.502G>C	197	Rv0078A	protein_coding	CODING	CCP42802	C	G	C	C	C	C	C	C	G	C	G	G	G	G	G	C	G	C	C	C	G	G	G	C	C	C	C	C	C	C	C	C	G	C	C	C	G	C	C
89327	synonymous_variant	LOW	SILENT	acG/acA	p.Thr102Thr/c.306G>A	152	Rv0080	protein_coding	CODING	CCP42805	G	A	G	G	G	G	G	G	G	G	G	G	G	G	G	G	G	G	G	G	G	G	G	G	G	A	G	G	G	G	G	G	G	G	G	G	G	G	G
90111	missense_variant	MODERATE	MISSENSE	gAg/gGg	p.Glu63Gly/c.188A>G	159	Rv0082	protein_coding	CODING	CCP42807	A	G	G	G	G	G	G	G	G	G	G	G	G	G	G	G	G	G	G	G	G	G	G	G	G	G	G	G	G	G	G	G	G	G	G	G	G	G	G
90227	missense_variant	MODERATE	MISSENSE	Cgc/Agc	p.Arg102Ser/c.304C>A	159	Rv0082	protein_coding	CODING	CCP42807	C	A	C	C	C	C	C	C	C	C	C	C	C	C	C	C	C	C	C	C	C	C	A	C	C	C	C	C	C	C	C	C	C	C	C	C	C	C	C
90246	missense_variant	MODERATE	MISSENSE	gCg/gTg	p.Ala108Val/c.323C>T	159	Rv0082	protein_coding	CODING	CCP42807	C	T	C	C	C	C	C	C	C	C	C	C	C	C	C	C	C	C	C	C	C	C	C	C	C	C	C	C	C	C	C	C	C	C	C	C	C	C	C
91649	missense_variant	MODERATE	MISSENSE	gCc/gTc	p.Ala417Val/c.1250C>T	640	Rv0083	protein_coding	CODING	CCP42808	C	T	T	T	T	T	T	T	T	T	T	T	T	T	T	T	T	T	T	T	T	T	T	T	T	T	T	T	T	T	T	T	T	T	T	T	T	T	T
93047	synonymous_variant	LOW	SILENT	gcG/gcA	p.Ala240Ala/c.720G>A	316	hycD	protein_coding	CODING	CCP42809	G	A	G	G	G	G	G	G	G	G	G	G	G	G	G	G	G	G	G	G	G	G	G	G	G	G	G	G	G	G	G	G	G	G	G	G	G	G	G
94033	missense_variant	MODERATE	MISSENSE	aCg/aTg	p.Thr28Met/c.83C>T	488	hycQ	protein_coding	CODING	CCP42811	C	T	C	C	C	C	C	C	C	C	C	C	C	C	C	C	C	C	C	C	C	C	C	C	C	C	C	C	C	C	C	C	C	C	C	T	C	C	C
94419	missense_variant	MODERATE	MISSENSE	Acc/Gcc	p.Thr157Ala/c.469A>G	488	hycQ	protein_coding	CODING	CCP42811	A	G	A	A	A	A	A	A	A	A	A	A	A	A	A	A	A	A	A	A	A	A	A	A	A	A	A	A	A	A	A	A	A	A	A	A	A	A	A
95208	missense_variant	MODERATE	MISSENSE	Ctg/Gtg	p.Leu420Val/c.1258C>G	488	hycQ	protein_coding	CODING	CCP42811	C	G	C	C	C	C	C	C	C	C	C	C	C	C	C	C	C	C	C	C	C	C	C	C	C	C	C	C	C	C	C	C	C	C	C	C	C	C	C
97009	missense_variant	MODERATE	MISSENSE	cTg/cCg	p.Leu28Pro/c.83T>C	224	Rv0088	protein_coding	CODING	CCP42813	T	C	T	T	T	T	T	T	T	T	T	T	T	T	T	T	T	T	T	T	T	T	T	T	T	T	T	T	T	T	T	T	T	T	T	T	T	T	T
97061	synonymous_variant	LOW	SILENT	ggA/ggC	p.Gly45Gly/c.135A>C	224	Rv0088	protein_coding	CODING	CCP42813	A	C	A	A	A	A	A	A	A	A	A	A	A	A	A	A	A	A	A	A	A	A	A	A	A	C	A	A	A	A	A	A	A	A	A	A	A	A	A
97346	synonymous_variant	LOW	SILENT	acC/acT	p.Thr140Thr/c.420C>T	224	Rv0088	protein_coding	CODING	CCP42813	C	T	N	C	C	C	C	C	C	T	C	C	C	C	C	C	C	C	C	T	C	C	C	T	T	C	C	C	T	T	C	C	C	T	C	T	C	C	C
97678	intergenic_region	MODIFIER			n.97678C>G						C	G	C	C	C	C	C	C	C	C	C	C	C	C	C	C	C	C	C	C	C	C	C	C	G	C	C	C	C	C	C	C	C	C	C	C	C	C	C
98201	synonymous_variant	LOW	SILENT	aaG/aaA	p.Lys148Lys/c.444G>A	197	Rv0089	protein_coding	CODING	CCP42814	G	A	G	G	G	G	G	G	G	G	G	G	G	G	G	G	G	G	G	G	G	G	G	G	G	A	G	G	G	G	G	G	G	G	G	G	G	G	G
98279	synonymous_variant	LOW	SILENT	gcC/gcG	p.Ala174Ala/c.522C>G	197	Rv0089	protein_coding	CODING	CCP42814	C	G	C	C	C	C	C	C	C	C	C	C	C	C	C	C	C	C	C	C	C	C	C	C	C	C	C	C	C	C	C	C	C	C	C	C	C	C	C
98939	missense_variant	MODERATE	MISSENSE	Ctg/Gtg	p.Leu154Val/c.460C>G	256	Rv0090	protein_coding	CODING	CCP42815	C	G	C	C	C	C	C	C	C	C	C	C	C	C	C	C	C	C	C	C	C	C	C	C	C	C	C	C	C	C	C	G	C	C	C	C	C	C	C
99256	intergenic_region	MODIFIER			n.99256C>T						C	T	C	C	C	C	C	C	C	T	C	C	C	C	C	C	C	C	C	C	C	C	C	C	C	C	C	C	C	C	C	C	C	C	C	C	C	C	C
99911	synonymous_variant	LOW	SILENT	acG/acA	p.Thr76Thr/c.228G>A	255	mtn	protein_coding	CODING	CCP42816	G	A	G	G	G	G	G	G	G	G	G	G	G	G	G	G	G	G	G	G	G	G	G	A	G	G	G	G	G	G	G	G	G	G	G	G	G	G	G
100535	intergenic_region	MODIFIER			n.100535G>A						G	A	G	G	G	G	G	G	G	G	G	G	G	G	G	G	G	G	G	G	G	G	G	G	G	A	G	G	G	G	G	G	G	G	G	G	G	G	G
100798	synonymous_variant	LOW	SILENT	cgC/cgA	p.Arg72Arg/c.216C>A	761	ctpA	protein_coding	CODING	CCP42817	C	A	C	C	A	C	C	C	C	C	C	C	C	C	C	C	C	C	C	C	C	C	C	C	C	C	C	C	C	C	C	C	C	C	C	C	C	C	C
108345	missense_variant	MODERATE	MISSENSE	Agc/Ggc	p.Ser64Gly/c.190A>G	540	fadD10	protein_coding	CODING	CCP42824	A	G	A	A	A	G	A	G	A	A	A	A	A	A	A	A	A	A	A	A	A	A	A	A	A	A	A	A	A	A	A	A	A	A	A	A	A	A	A
108500	synonymous_variant	LOW	SILENT	gcA/gcC	p.Ala115Ala/c.345A>C	540	fadD10	protein_coding	CODING	CCP42824	A	C	C	A	A	A	A	A	A	A	A	A	A	A	A	A	A	A	A	A	A	A	A	A	A	A	A	A	A	A	A	A	A	A	A	A	A	A	A
108600	synonymous_variant	LOW	SILENT	Cgg/Agg	p.Arg149Arg/c.445C>A	540	fadD10	protein_coding	CODING	CCP42824	C	A	C	C	C	C	C	C	C	C	C	C	C	C	C	C	C	C	C	C	C	C	C	C	C	C	C	C	C	C	C	C	C	C	C	C	C	C	C
110729	synonymous_variant	LOW	SILENT	gcG/gcC	p.Ala243Ala/c.729G>C	2512	nrp	protein_coding	CODING	CCP42826	G	C	G	G	C	G	G	G	G	G	G	G	G	G	G	G	G	G	G	G	G	G	G	G	G	G	G	G	G	G	G	G	G	G	G	G	G	G	G
112680	missense_variant	MODERATE	MISSENSE	Ttt/Ctt	p.Phe894Leu/c.2680T>C	2512	nrp	protein_coding	CODING	CCP42826	T	C	C	T	T	T	T	T	T	T	T	T	T	T	T	T	T	T	T	T	T	T	T	T	T	T	T	T	T	T	T	T	T	T	T	T	T	T	T
114495	missense_variant	MODERATE	MISSENSE	Gcc/Acc	p.Ala1499Thr/c.4495G>A	2512	nrp	protein_coding	CODING	CCP42826	G	A	G	G	G	G	G	G	G	A	G	G	G	G	G	G	G	G	G	A	G	G	G	A	A	G	G	G	A	A	G	G	G	A	G	A	G	G	G
114653	synonymous_variant	LOW	SILENT	cgG/cgC	p.Arg1551Arg/c.4653G>C	2512	nrp	protein_coding	CODING	CCP42826	G	C	G	G	G	G	G	G	G	G	G	G	G	G	G	C	G	C	G	G	G	G	G	G	G	G	G	G	G	G	G	G	G	G	G	G	G	G	G
115475	synonymous_variant	LOW	SILENT	gcG/gcA	p.Ala1825Ala/c.5475G>A	2512	nrp	protein_coding	CODING	CCP42826	G	A	G	G	G	G	G	G	G	G	G	G	G	G	G	G	G	G	G	G	G	G	G	G	G	G	G	G	G	G	G	G	G	G	G	G	G	G	G
117306	synonymous_variant	LOW	SILENT	Ctg/Ttg	p.Leu2436Leu/c.7306C>T	2512	nrp	protein_coding	CODING	CCP42826	C	T	C	C	C	C	C	C	C	C	C	C	C	C	C	C	C	C	C	C	C	C	C	C	C	C	C	C	C	C	C	C	C	T	C	C	C	C	C
119142	synonymous_variant	LOW	SILENT	Ctg/Ttg	p.Leu477Leu/c.1429C>T	661	Rv0102	protein_coding	CODING	CCP42827	C	T	C	C	C	T	C	T	C	C	C	C	C	C	C	C	C	C	C	C	C	C	C	C	C	C	C	C	C	C	C	C	C	C	C	C	C	C	C
119205	missense_variant	MODERATE	MISSENSE	Tcg/Gcg	p.Ser498Ala/c.1492T>G	661	Rv0102	protein_coding	CODING	CCP42827	T	G	T	T	T	T	T	T	T	T	T	T	T	T	T	T	T	T	T	T	T	T	T	T	T	T	T	T	T	T	T	T	T	G	T	T	T	T	T
119753	intergenic_region	MODIFIER			n.119753C>T						C	T	C	T	C	C	C	C	C	C	C	C	C	C	C	C	C	C	C	C	C	C	C	C	C	C	C	C	C	C	C	C	C	C	C	C	C	C	T
120748	missense_variant	MODERATE	MISSENSE	Gtg/Atg	p.Val476Met/c.1426G>A	752	ctpB	protein_coding	CODING	CCP42828	C	T	C	C	C	C	C	C	C	C	C	C	C	C	C	C	C	C	C	C	C	C	C	C	C	C	C	C	C	C	C	C	C	C	C	C	C	C	C
122244	intergenic_region	MODIFIER			n.122244A>G						A	G	A	A	A	A	A	A	A	A	A	A	A	A	A	A	A	A	A	A	A	A	A	A	A	A	A	A	A	A	A	A	A	A	A	A	A	A	A
125902	missense_variant	MODERATE	MISSENSE	gTc/gCc	p.Val1547Ala/c.4640T>C	1632	ctpI	protein_coding	CODING	CCP42832	A	G	A	A	A	A	A	A	A	A	A	A	A	A	A	A	A	A	A	A	A	A	A	A	A	A	A	A	A	A	A	A	A	A	A	G	A	A	A
126047	missense_variant	MODERATE	MISSENSE	Gtc/Ttc	p.Val1499Phe/c.4495G>T	1632	ctpI	protein_coding	CODING	CCP42832	C	A	C	C	C	C	C	C	C	C	C	C	C	C	C	C	C	C	C	C	C	C	C	C	C	C	C	C	C	C	C	C	C	C	C	C	C	C	C
129223	missense_variant	MODERATE	MISSENSE	gCa/gTa	p.Ala440Val/c.1319C>T	1632	ctpI	protein_coding	CODING	CCP42832	G	A	G	G	G	G	G	G	G	G	G	G	G	G	G	G	G	G	G	G	G	G	G	G	G	G	G	G	G	G	G	G	G	G	G	G	G	G	G
131240	intergenic_region	MODIFIER			n.131240C>A						C	A	C	C	C	C	C	C	C	C	C	C	C	C	C	C	C	C	C	C	C	C	C	C	C	C	C	C	C	C	C	C	C	C	C	C	C	C	C
132999	intergenic_region	MODIFIER			n.132999C>A						C	A	C	C	C	C	C	C	C	A	C	C	C	C	C	C	C	C	C	C	C	C	C	A	C	C	C	C	C	A	C	C	C	C	C	C	C	C	C
133845	intergenic_region	MODIFIER			n.133845G>A						G	A	G	G	G	G	A	G	G	G	G	G	G	G	G	G	G	G	G	G	G	G	G	G	G	G	G	G	G	G	A	G	G	G	G	G	G	G	G
134798	synonymous_variant	LOW	SILENT	ccG/ccA	p.Pro283Pro/c.849G>A	685	Rv0111	protein_coding	CODING	CCP42836	G	A	G	G	G	G	G	G	G	G	G	G	G	G	G	G	G	G	G	G	G	G	G	G	G	G	G	G	G	G	G	G	G	G	G	G	G	G	G
135162	missense_variant	MODERATE	MISSENSE	Ccg/Tcg	p.Pro405Ser/c.1213C>T	685	Rv0111	protein_coding	CODING	CCP42836	C	T	C	T	C	C	C	C	C	C	C	C	C	C	C	C	C	C	C	C	C	C	C	C	C	C	C	C	C	C	C	C	C	C	C	C	C	C	T
137138	missense_variant	MODERATE	MISSENSE	Aag/Gag	p.Lys284Glu/c.850A>G	318	gca	protein_coding	CODING	CCP42837	A	G	A	A	A	A	A	A	A	A	A	A	A	A	A	A	A	A	A	A	A	A	A	A	A	A	A	A	A	A	A	A	A	A	A	A	A	A	A
138175	missense_variant	MODERATE	MISSENSE	Cgg/Tgg	p.Arg79Trp/c.235C>T	190	gmhB	protein_coding	CODING	CCP42839	C	T	C	C	C	C	C	C	C	C	C	C	C	C	C	C	C	C	C	C	C	C	C	C	C	C	C	C	C	C	C	C	C	C	C	C	C	C	C
138679	missense_variant	MODERATE	MISSENSE	cGc/cCc	p.Arg56Pro/c.167G>C	386	hddA	protein_coding	CODING	CCP42840	G	C	G	G	G	G	G	G	G	G	G	G	G	G	G	G	G	G	G	G	G	G	G	G	G	G	G	G	G	G	G	G	G	G	G	G	G	G	G
138900	missense_variant	MODERATE	MISSENSE	Gcg/Acg	p.Ala130Thr/c.388G>A	386	hddA	protein_coding	CODING	CCP42840	G	A	G	G	A	G	G	G	G	G	G	G	G	G	G	G	G	G	G	G	G	G	G	G	G	G	G	G	G	G	G	G	G	G	G	G	G	G	G
140065	intergenic_region	MODIFIER			n.140065G>A						G	A	G	G	G	G	G	G	G	G	G	G	G	G	G	G	G	G	G	G	G	G	G	G	G	G	G	G	G	G	G	G	G	G	G	G	G	G	G
141889	synonymous_variant	LOW	SILENT	gcA/gcG	p.Ala230Ala/c.690A>G	314	oxyS	protein_coding	CODING	CCP42842	A	G	G	G	G	G	G	G	G	G	G	G	G	G	G	G	G	G	G	G	G	G	G	G	G	G	G	G	G	G	G	G	G	G	G	G	G	G	G
141960	missense_variant	MODERATE	MISSENSE	cCg/cTg	p.Pro254Leu/c.761C>T	314	oxyS	protein_coding	CODING	CCP42842	C	T	C	C	C	C	C	C	C	C	C	C	C	C	C	C	C	C	C	C	C	C	C	C	C	C	T	C	C	C	C	C	C	C	C	C	C	C	C
142158	synonymous_variant	LOW	SILENT	gcA/gcC	p.Ala573Ala/c.1719A>C	582	oxcA	protein_coding	CODING	CCP42843	T	G	T	T	T	T	T	T	T	G	T	T	T	T	T	T	T	T	T	T	T	T	T	G	T	T	T	T	T	G	T	T	T	T	T	G	T	T	T
142601	missense_variant	MODERATE	MISSENSE	Tgg/Cgg	p.Trp426Arg/c.1276T>C	582	oxcA	protein_coding	CODING	CCP42843	A	G	A	A	A	A	A	A	A	A	A	A	A	A	A	A	A	A	A	A	A	A	A	A	A	A	G	A	A	A	A	A	A	A	A	A	A	A	A
143127	missense_variant	MODERATE	MISSENSE	atG/atA	p.Met250Ile/c.750G>A	582	oxcA	protein_coding	CODING	CCP42843	C	T	C	C	C	C	C	C	C	C	C	C	C	C	C	C	C	C	C	C	C	C	C	C	C	T	C	C	C	C	C	C	C	C	C	C	C	C	C
144417	synonymous_variant	LOW	SILENT	ccC/ccT	p.Pro123Pro/c.369C>T	525	fadD7	protein_coding	CODING	CCP42844	C	T	C	C	C	C	C	C	C	C	C	C	C	C	C	C	C	C	C	C	C	C	C	C	C	C	C	T	C	C	C	C	C	C	C	C	C	C	C
145107	synonymous_variant	LOW	SILENT	ggA/ggT	p.Gly353Gly/c.1059A>T	525	fadD7	protein_coding	CODING	CCP42844	A	T	A	A	A	A	A	A	A	A	A	A	A	A	A	A	A	A	A	A	A	A	A	A	A	A	A	A	A	A	A	A	A	A	A	A	A	A	A
146092	synonymous_variant	LOW	SILENT	atC/atT	p.Ile560Ile/c.1680C>T	714	fusA2	protein_coding	CODING	CCP42845	G	A	G	G	G	G	G	G	G	G	G	G	G	G	G	G	G	G	G	G	G	G	G	G	G	G	G	G	G	G	G	G	G	G	A	G	G	G	G
147887	intergenic_region	MODIFIER			n.147887C>A						C	A	C	C	C	C	C	C	C	C	C	C	C	C	C	C	C	C	C	C	C	C	C	C	C	C	C	C	C	C	C	C	C	C	C	A	C	C	C
148589	synonymous_variant	LOW	SILENT	acC/acT	p.Thr33Thr/c.99C>T	122	Rv0122	protein_coding	CODING	CCP42847	C	T	C	C	C	C	T	C	C	C	C	C	C	C	C	C	C	C	C	C	C	C	C	C	C	C	C	C	C	C	T	C	C	C	C	C	C	C	C
151779	missense_variant	MODERATE	MISSENSE	cCc/cTc	p.Pro211Leu/c.632C>T	355	pepA	protein_coding	CODING	CCP42850	C	T	C	C	C	C	C	C	C	C	C	C	C	C	C	C	C	C	C	C	C	C	C	C	C	C	C	C	C	C	C	C	C	C	C	C	C	C	C
152109	missense_variant	MODERATE	MISSENSE	gCg/gTg	p.Ala321Val/c.962C>T	355	pepA	protein_coding	CODING	CCP42850	C	T	C	C	C	C	C	C	C	C	C	C	C	C	C	C	C	C	C	T	C	C	C	C	C	C	C	C	C	C	C	C	C	C	C	C	C	C	C
152840	missense_variant	MODERATE	MISSENSE	Tac/Aac	p.Tyr173Asn/c.517T>A	601	treS	protein_coding	CODING	CCP42851	T	A	T	T	T	T	T	T	T	T	T	T	T	T	T	T	T	T	T	T	T	T	T	T	T	T	T	T	T	T	T	T	T	T	T	T	T	T	T
153975	missense_variant	MODERATE	MISSENSE	tAc/tGc	p.Tyr551Cys/c.1652A>G	601	treS	protein_coding	CODING	CCP42851	A	G	A	A	A	A	A	A	A	A	A	A	A	A	A	A	A	A	A	A	A	A	A	A	A	A	A	A	A	A	A	A	A	A	A	A	A	A	A
154931	missense_variant	MODERATE	MISSENSE	Gcc/Tcc	p.Ala234Ser/c.700G>T	455	mak	protein_coding	CODING	CCP42852	G	T	G	G	G	G	G	G	G	G	G	G	G	G	G	G	G	G	G	G	G	G	G	T	G	G	G	G	G	G	G	G	G	G	G	G	G	G	G
155228	missense_variant	MODERATE	MISSENSE	Gaa/Caa	p.Glu333Gln/c.997G>C	455	mak	protein_coding	CODING	CCP42852	G	C	G	G	G	G	G	G	G	G	G	G	G	G	G	G	G	G	G	G	G	G	G	G	G	G	G	G	G	G	G	G	G	G	G	G	G	G	G
156459	intergenic_region	MODIFIER			n.156459T>G						T	G	G	T	T	T	T	T	T	T	T	T	T	T	T	T	T	T	T	T	T	T	T	T	T	T	T	T	T	T	T	T	T	T	T	T	T	T	T
158973	missense_variant	MODERATE	MISSENSE	gGa/gAa	p.Gly229Glu/c.686G>A	447	fadE1	protein_coding	CODING	CCP42856	C	T	T	C	C	C	C	C	C	C	C	C	C	C	C	C	C	C	C	C	C	C	C	C	C	C	C	C	C	C	C	C	C	C	C	C	C	C	C
160170	missense_variant	MODERATE	MISSENSE	Ccg/Tcg	p.Pro205Ser/c.613C>T	360	fgd2	protein_coding	CODING	CCP42857	G	A	G	G	G	G	G	G	G	G	G	G	G	G	G	A	G	A	G	G	G	G	G	G	G	G	G	G	G	G	G	G	G	G	G	G	G	G	G
161336	missense_variant	MODERATE	MISSENSE	gaA/gaC	p.Glu156Asp/c.468A>C	201	Rv0133	protein_coding	CODING	CCP42858	A	C	A	A	A	A	C	A	A	A	A	A	A	A	A	A	A	A	A	A	A	A	A	A	A	A	A	A	A	A	C	A	A	A	A	A	A	A	A
161846	missense_variant	MODERATE	MISSENSE	Gcg/Acg	p.Ala26Thr/c.76G>A	300	ephF	protein_coding	CODING	CCP42859	G	A	G	G	G	G	G	G	G	G	G	G	G	G	G	A	G	A	G	G	G	G	G	G	G	G	G	G	G	G	G	G	G	G	G	G	G	G	G
162505	synonymous_variant	LOW	SILENT	ggA/ggG	p.Gly245Gly/c.735A>G	300	ephF	protein_coding	CODING	CCP42859	A	G	G	A	A	G	G	G	G	G	G	G	G	G	G	G	G	G	A	G	G	G	G	G	G	G	A	G	G	G	G	G	G	G	G	G	G	A	A
163254	intergenic_region	MODIFIER			n.163254G>A						G	A	G	G	G	G	G	G	G	G	G	G	G	G	G	G	G	G	G	G	G	G	G	G	G	G	G	A	G	G	G	G	G	G	G	G	G	G	G
163944	synonymous_variant	LOW	SILENT	ccC/ccG	p.Pro193Pro/c.579C>G	441	cyp138	protein_coding	CODING	CCP42861	C	G	C	C	C	C	C	C	C	C	C	C	C	C	C	C	C	C	C	C	C	C	C	C	C	C	C	C	C	C	C	C	C	C	C	C	C	C	C
165303	intergenic_region	MODIFIER			n.165303A>G						A	G	A	A	A	A	A	A	A	A	A	A	A	A	A	A	A	A	A	A	A	A	A	A	A	A	A	A	A	A	A	A	A	A	A	A	A	A	A
165883	synonymous_variant	LOW	SILENT	acT/acG	p.Thr19Thr/c.57T>G	340	Rv0139	protein_coding	CODING	CCP42864	T	G	T	T	T	T	T	T	T	T	T	T	T	T	T	T	T	T	T	T	T	T	T	T	T	T	T	T	T	T	T	T	T	T	T	T	T	T	T
166069	synonymous_variant	LOW	SILENT	acC/acT	p.Thr81Thr/c.243C>T	340	Rv0139	protein_coding	CODING	CCP42864	C	T	C	C	C	C	C	C	C	C	C	C	C	C	C	C	C	C	C	C	C	C	C	C	C	C	C	C	C	C	C	C	C	C	C	C	C	C	C
167380	missense_variant	MODERATE	MISSENSE	tGc/tTc	p.Cys101Phe/c.302G>T	136	Rv0141c	protein_coding	CODING	CCP42866	C	A	A	C	C	C	C	C	C	C	C	C	C	C	C	C	C	C	C	C	C	C	C	C	C	C	C	C	C	C	C	C	C	C	C	C	C	C	C
168273	missense_variant	MODERATE	MISSENSE	cGg/cAg	p.Arg188Gln/c.563G>A	308	Rv0142	protein_coding	CODING	CCP42867	G	A	G	G	G	G	G	G	G	G	G	G	G	G	G	G	G	G	A	G	G	G	G	G	G	G	G	G	G	G	G	G	G	G	G	G	G	G	G
170156	missense_variant	MODERATE	MISSENSE	ttC/ttG	p.Phe9Leu/c.27C>G	492	Rv0143c	protein_coding	CODING	CCP42868	G	C	G	G	C	G	G	G	G	G	G	G	G	G	G	G	G	G	G	G	G	G	G	G	G	G	G	G	G	G	G	G	G	G	G	G	G	C	G
170577	synonymous_variant	LOW	SILENT	cgT/cgC	p.Arg98Arg/c.294T>C	280	Rv0144	protein_coding	CODING	CCP42869	T	C	T	C	T	T	T	T	T	T	T	T	T	T	T	T	T	T	C	T	T	T	T	T	T	T	C	T	T	T	T	T	T	T	T	T	T	T	C
171285	missense_variant	MODERATE	MISSENSE	aCc/aTc	p.Thr24Ile/c.71C>T	317	Rv0145	protein_coding	CODING	CCP42870	C	T	C	C	C	C	C	C	C	C	C	C	C	C	C	C	C	C	C	C	C	C	C	C	C	C	C	C	C	C	C	T	C	C	C	C	C	C	C
172540	synonymous_variant	LOW	SILENT	gcG/gcA	p.Ala110Ala/c.330G>A	310	Rv0146	protein_coding	CODING	CCP42871	G	A	G	G	G	G	G	G	G	G	G	G	G	G	G	G	G	G	G	G	G	G	G	G	G	G	G	G	G	G	G	G	G	G	G	G	G	G	G
173018	missense_variant	MODERATE	MISSENSE	Ggt/Cgt	p.Gly270Arg/c.808G>C	310	Rv0146	protein_coding	CODING	CCP42871	G	C	G	G	G	G	G	G	G	G	G	G	G	G	G	G	G	G	G	G	G	G	G	G	G	G	G	G	G	G	G	G	G	G	G	G	G	G	G
174463	missense_variant	MODERATE	MISSENSE	aAg/aTg	p.Lys409Met/c.1226A>T	506	Rv0147	protein_coding	CODING	CCP42872	A	T	A	A	A	A	A	A	A	A	A	A	A	A	A	A	A	A	A	T	A	A	A	A	T	A	A	A	A	A	A	A	A	A	A	A	A	A	A
175425	missense_variant	MODERATE	MISSENSE	aCc/aTc	p.Thr198Ile/c.593C>T	286	Rv0148	protein_coding	CODING	CCP42873	C	T	C	C	C	C	C	C	C	C	C	C	C	C	C	C	C	C	C	C	C	C	C	C	C	C	C	C	C	C	C	C	C	C	C	C	C	C	C
175731	missense_variant	MODERATE	MISSENSE	gGc/gCc	p.Gly11Ala/c.32G>C	322	Rv0149	protein_coding	CODING	CCP42874	G	C	G	G	G	G	G	G	G	G	G	G	G	G	G	G	G	G	C	G	G	G	G	G	G	G	G	G	G	G	G	G	G	G	G	G	G	G	G
175962	missense_variant	MODERATE	MISSENSE	gGa/gCa	p.Gly88Ala/c.263G>C	322	Rv0149	protein_coding	CODING	CCP42874	G	C	G	G	G	G	G	G	G	G	G	G	G	G	G	G	G	G	G	G	G	G	G	G	G	G	G	G	G	G	G	C	G	G	G	G	G	G	G
175994	missense_variant	MODERATE	MISSENSE	Gta/Ata	p.Val99Ile/c.295G>A	322	Rv0149	protein_coding	CODING	CCP42874	G	A	A	A	A	A	A	A	A	A	A	A	A	A	A	A	A	A	A	A	A	A	A	A	A	A	A	A	A	A	A	A	A	A	A	A	A	A	A
176535	stop_gained	HIGH	NONSENSE	tGg/tAg	p.Trp279*/c.836G>A	322	Rv0149	protein_coding	CODING	CCP42874	G	A	G	G	G	G	G	G	G	G	G	G	G	G	G	G	G	G	G	G	G	G	G	G	G	G	G	G	G	G	G	G	G	G	G	G	G	G	G
181011	intergenic_region	MODIFIER			n.181011C>G						C	G	C	C	C	C	C	C	C	G	C	C	C	C	C	C	C	C	C	G	C	C	C	G	G	C	C	C	G	G	C	C	C	G	C	G	C	C	C
182230	synonymous_variant	LOW	SILENT	aaA/aaG	p.Lys323Lys/c.969A>G	403	fadE2	protein_coding	CODING	CCP42879	T	C	T	T	T	T	T	T	T	T	T	T	T	T	T	T	T	T	T	T	T	T	T	T	T	T	T	C	T	T	T	T	T	T	T	T	T	T	T
184012	missense_variant	MODERATE	MISSENSE	Gtg/Atg	p.Val131Met/c.391G>A	366	pntAa	protein_coding	CODING	CCP42880	G	A	G	G	G	G	G	G	A	G	A	A	A	A	A	G	A	G	G	G	A	A	A	G	G	G	G	G	G	G	G	G	A	G	G	G	A	G	G
185133	missense_variant	MODERATE	MISSENSE	Ccc/Tcc	p.Pro28Ser/c.82C>T	475	pntB	protein_coding	CODING	CCP42882	C	T	C	C	C	C	C	C	C	C	C	C	C	C	C	C	C	C	C	C	C	C	C	C	C	C	C	C	C	C	C	C	C	C	C	C	C	C	C
187196	missense_variant	MODERATE	MISSENSE	Cac/Aac	p.His138Asn/c.412C>A	214	Rv0158	protein_coding	CODING	CCP42884	C	A	C	A	C	C	C	C	C	C	C	C	C	C	C	C	C	C	C	C	C	C	C	C	C	C	C	C	C	C	C	C	C	C	C	C	C	C	C
190504	intergenic_region	MODIFIER			n.190504G>C						G	C	G	G	G	G	G	G	G	G	G	G	G	G	G	G	G	G	G	G	G	G	G	G	G	G	G	G	C	G	G	G	G	G	G	G	G	G	G
190540	intergenic_region	MODIFIER			n.190540G>A						G	A	G	G	G	G	G	G	G	G	G	G	G	G	G	G	G	G	G	G	G	G	G	G	G	G	A	G	G	G	G	G	G	G	G	G	G	G	G
190991	missense_variant	MODERATE	MISSENSE	Tcg/Ccg	p.Ser129Pro/c.385T>C	449	Rv0161	protein_coding	CODING	CCP42887	T	C	T	T	T	T	T	T	T	T	T	T	T	T	T	T	T	T	T	T	T	T	T	T	T	T	T	T	C	T	T	T	T	T	T	T	T	T	T
193817	synonymous_variant	LOW	SILENT	agC/agT	p.Ser64Ser/c.192C>T	161	TB18.5	protein_coding	CODING	CCP42890	C	T	C	C	C	C	C	C	C	T	C	C	C	C	C	C	C	C	C	C	C	C	C	T	C	C	C	C	C	T	C	C	C	C	C	C	C	C	C
194701	missense_variant	MODERATE	MISSENSE	Tct/Gct	p.Ser39Ala/c.115T>G	223	mce1R	protein_coding	CODING	CCP42891	A	C	A	A	A	A	A	A	A	C	A	A	A	A	A	A	A	A	A	A	A	A	A	C	A	A	A	A	A	C	A	A	A	A	A	A	A	A	A
196928	missense_variant	MODERATE	MISSENSE	gGt/gAt	p.Gly23Asp/c.68G>A	265	yrbE1A	protein_coding	CODING	CCP42893	G	A	G	G	G	G	G	G	G	G	G	G	G	G	G	G	G	G	G	G	G	G	G	G	G	G	G	G	G	G	G	G	G	G	G	G	G	G	G
197213	missense_variant	MODERATE	MISSENSE	aTc/aCc	p.Ile118Thr/c.353T>C	265	yrbE1A	protein_coding	CODING	CCP42893	T	C	T	T	T	T	T	T	T	T	T	T	T	T	T	T	T	T	T	T	T	T	T	T	T	T	T	T	T	T	T	T	T	T	T	T	T	C	T
197229	synonymous_variant	LOW	SILENT	ggT/ggG	p.Gly123Gly/c.369T>G	265	yrbE1A	protein_coding	CODING	CCP42893	T	G	T	T	T	T	T	T	T	T	T	T	T	T	T	T	T	T	T	T	T	T	T	T	T	T	T	T	T	T	T	T	T	T	T	T	T	T	T
197723	missense_variant	MODERATE	MISSENSE	Gga/Aga	p.Gly22Arg/c.64G>A	289	yrbE1B	protein_coding	CODING	CCP42894	G	A	G	G	G	G	G	G	G	G	G	G	G	G	G	G	G	G	G	G	G	G	G	G	G	G	G	G	G	G	G	G	G	G	G	G	G	G	G
197727	missense_variant	MODERATE	MISSENSE	gGt/gTt	p.Gly23Val/c.68G>T	289	yrbE1B	protein_coding	CODING	CCP42894	G	T	G	T	G	G	G	G	G	G	G	G	G	G	G	G	G	G	T	G	G	G	G	G	G	G	T	G	G	G	G	G	G	G	G	G	G	G	T
198393	missense_variant	MODERATE	MISSENSE	gCc/gAc	p.Ala245Asp/c.734C>A	289	yrbE1B	protein_coding	CODING	CCP42894	C	A	C	C	C	C	C	C	C	C	C	C	C	C	C	C	C	C	C	C	C	C	C	C	C	C	C	C	C	C	C	C	C	C	C	C	C	C	C
198399	missense_variant	MODERATE	MISSENSE	gGa/gCa	p.Gly247Ala/c.740G>C	289	yrbE1B	protein_coding	CODING	CCP42894	G	C	G	G	G	C	G	C	G	G	G	G	G	G	G	G	G	G	G	G	G	G	G	G	G	G	G	C	G	G	G	G	G	G	G	G	G	G	G
198553	missense_variant	MODERATE	MISSENSE	cTg/cCg	p.Leu7Pro/c.20T>C	454	mce1A	protein_coding	CODING	CCP42895	T	C	T	T	T	T	T	T	T	T	T	T	T	T	T	T	T	T	T	T	T	T	T	T	T	T	T	T	T	T	T	T	T	T	T	T	T	T	T
199102	missense_variant	MODERATE	MISSENSE	aTc/aCc	p.Ile190Thr/c.569T>C	454	mce1A	protein_coding	CODING	CCP42895	T	C	T	T	C	T	T	T	T	T	T	T	T	T	T	T	T	T	T	T	T	T	T	T	T	T	T	T	T	T	T	T	T	T	T	T	T	T	T
200089	synonymous_variant	LOW	SILENT	gtC/gtA	p.Val65Val/c.195C>A	346	mce1B	protein_coding	CODING	CCP42896	C	A	C	C	C	C	C	C	C	C	C	C	C	C	C	C	C	C	C	C	C	C	C	C	C	C	C	C	A	C	C	C	C	C	C	C	C	C	C
200598	missense_variant	MODERATE	MISSENSE	cAc/cGc	p.His235Arg/c.704A>G	346	mce1B	protein_coding	CODING	CCP42896	A	G	A	A	A	A	A	A	A	A	A	A	A	A	A	A	A	A	A	A	A	A	A	A	A	A	A	A	A	A	A	A	A	A	A	A	A	A	A
202481	synonymous_variant	LOW	SILENT	agC/agT	p.Ser2Ser/c.6C>T	530	mce1D	protein_coding	CODING	CCP42898	C	T	C	C	C	C	C	C	C	C	C	C	C	C	C	C	C	C	C	C	C	C	C	C	C	C	C	C	C	C	C	C	C	C	C	C	C	C	C
202513	missense_variant	MODERATE	MISSENSE	cCg/cGg	p.Pro13Arg/c.38C>G	530	mce1D	protein_coding	CODING	CCP42898	C	G	C	C	C	C	C	C	C	C	C	C	C	C	C	C	C	C	C	C	C	C	C	C	C	C	C	C	C	C	C	C	C	C	C	C	C	C	C
203585	synonymous_variant	LOW	SILENT	atC/atA	p.Ile370Ile/c.1110C>A	530	mce1D	protein_coding	CODING	CCP42898	C	A	C	C	C	C	C	C	C	C	C	C	C	C	C	C	C	C	C	C	C	C	C	C	C	C	C	C	C	C	C	C	C	A	C	C	C	C	C
203857	missense_variant	MODERATE	MISSENSE	gAt/gGt	p.Asp461Gly/c.1382A>G	530	mce1D	protein_coding	CODING	CCP42898	A	G	A	A	A	A	A	A	A	A	A	A	A	A	A	A	A	A	A	A	A	A	A	A	A	A	A	A	A	A	A	A	A	A	A	A	A	A	A
203991	missense_variant	MODERATE	MISSENSE	Gta/Tta	p.Val506Leu/c.1516G>T	530	mce1D	protein_coding	CODING	CCP42898	G	T	G	G	G	G	G	G	G	G	G	G	G	G	G	G	G	G	G	G	G	G	G	G	G	G	G	G	G	G	G	G	G	G	G	G	G	G	G
204910	synonymous_variant	LOW	SILENT	gcG/gcT	p.Ala282Ala/c.846G>T	390	lprK	protein_coding	CODING	CCP42899	G	T	G	G	G	G	G	G	G	G	G	G	G	G	G	G	G	G	G	G	G	G	G	G	G	G	G	G	G	T	G	G	G	G	G	G	G	G	G
205458	missense_variant	MODERATE	MISSENSE	caG/caC	p.Gln76His/c.228G>C	515	mce1F	protein_coding	CODING	CCP42900	G	C	G	G	G	G	G	G	G	C	G	G	G	G	G	G	G	G	G	C	G	G	G	C	C	G	G	G	C	C	G	G	G	C	G	C	G	G	G
209371	missense_variant	MODERATE	MISSENSE	aAt/aTt	p.Asn145Ile/c.434A>T	244	Rv0178	protein_coding	CODING	CCP42904	A	T	A	A	A	A	A	A	A	A	A	A	A	A	A	A	A	A	A	A	A	A	A	A	A	A	A	A	A	A	A	A	A	A	A	A	A	A	A
209907	synonymous_variant	LOW	SILENT	ccG/ccA	p.Pro302Pro/c.906G>A	369	lprO	protein_coding	CODING	CCP42905	C	T	C	C	C	C	C	C	C	C	C	C	C	C	C	C	C	C	C	C	C	C	C	C	C	C	C	C	C	C	C	C	C	C	C	C	C	C	C
210136	missense_variant	MODERATE	MISSENSE	cCg/cTg	p.Pro226Leu/c.677C>T	369	lprO	protein_coding	CODING	CCP42905	G	A	G	G	A	G	G	G	G	G	G	G	G	G	G	G	G	G	G	G	G	G	G	G	G	G	G	G	G	G	G	G	G	G	G	G	G	A	G
210491	missense_variant	MODERATE	MISSENSE	Gac/Tac	p.Asp108Tyr/c.322G>T	369	lprO	protein_coding	CODING	CCP42905	C	A	C	C	C	C	C	C	C	C	C	C	C	C	C	C	C	C	C	A	C	C	C	C	C	C	C	C	C	C	C	C	C	C	C	C	C	C	C
210724	missense_variant	MODERATE	MISSENSE	tGc/tCc	p.Cys30Ser/c.89G>C	369	lprO	protein_coding	CODING	CCP42905	C	G	C	C	C	C	C	C	C	C	C	C	C	C	C	C	C	C	C	C	C	C	C	C	C	C	C	G	C	C	C	C	C	C	C	C	C	C	C
210903	missense_variant	MODERATE	MISSENSE	Gaa/Caa	p.Glu450Gln/c.1348G>C	452	Rv0180c	protein_coding	CODING	CCP42906	C	G	C	C	C	C	C	C	C	C	C	C	C	C	C	C	C	C	C	C	C	C	C	C	C	C	C	C	C	C	C	C	C	C	C	C	C	C	C
212720	missense_variant	MODERATE	MISSENSE	Gcc/Ccc	p.Ala98Pro/c.292G>C	244	Rv0181c	protein_coding	CODING	CCP42907	C	G	C	C	C	C	C	C	C	C	C	C	C	C	C	C	C	C	C	C	C	C	C	C	C	C	C	C	C	C	C	C	C	C	C	C	C	C	G
213424	synonymous_variant	LOW	SILENT	gcC/gcG	p.Ala239Ala/c.717C>G	370	sigG	protein_coding	CODING	CCP42908	G	C	G	G	G	G	G	G	G	G	G	G	G	G	G	G	G	G	G	G	G	G	G	G	G	G	G	G	G	G	G	G	G	G	G	G	G	C	G
213516	missense_variant	MODERATE	MISSENSE	Gag/Cag	p.Glu209Gln/c.625G>C	370	sigG	protein_coding	CODING	CCP42908	C	G	C	C	C	C	C	C	C	C	C	C	C	C	C	C	C	C	C	C	C	C	C	C	C	C	G	C	C	C	C	C	C	C	C	C	C	C	C
213846	missense_variant	MODERATE	MISSENSE	Gag/Aag	p.Glu99Lys/c.295G>A	370	sigG	protein_coding	CODING	CCP42908	C	T	C	C	C	C	C	C	C	C	C	C	C	C	C	C	C	C	C	C	C	C	C	C	C	C	C	C	C	C	C	C	C	C	C	C	C	C	C
215855	synonymous_variant	LOW	SILENT	ccC/ccG	p.Pro47Pro/c.141C>G	169	Rv0185	protein_coding	CODING	CCP42911	C	G	C	C	C	C	C	C	C	C	C	C	C	C	C	C	C	C	C	C	C	C	C	C	C	C	C	C	C	C	C	C	C	C	C	C	C	C	C
216146	synonymous_variant	LOW	SILENT	tgC/tgT	p.Cys144Cys/c.432C>T	169	Rv0185	protein_coding	CODING	CCP42911	C	T	C	C	C	C	C	C	C	C	C	C	C	C	C	C	C	C	C	C	C	C	C	C	C	C	C	C	T	C	C	C	C	C	C	C	C	C	C
216256	intergenic_region	MODIFIER			n.216256G>C						G	C	G	G	G	G	G	G	G	G	G	G	G	G	G	G	G	G	G	G	G	G	G	G	G	G	G	G	G	G	G	G	G	G	G	G	G	G	G
216469	synonymous_variant	LOW	SILENT	gaC/gaT	p.Asp67Asp/c.201C>T	691	bglS	protein_coding	CODING	CCP42912	C	T	T	T	T	T	T	T	T	T	T	T	T	T	T	T	T	T	T	T	T	T	T	T	T	T	T	T	T	T	T	T	T	T	T	T	T	T	T
216474	missense_variant	MODERATE	MISSENSE	gCt/gTt	p.Ala69Val/c.206C>T	691	bglS	protein_coding	CODING	CCP42912	C	T	C	C	C	T	C	T	C	C	C	C	C	C	C	C	C	C	C	C	C	C	C	C	C	C	C	T	C	C	C	C	C	C	C	C	C	C	C
217399	synonymous_variant	LOW	SILENT	ggT/ggC	p.Gly377Gly/c.1131T>C	691	bglS	protein_coding	CODING	CCP42912	T	C	T	T	T	T	T	T	T	T	T	T	T	T	T	T	T	T	T	T	T	T	T	T	T	T	T	T	T	T	T	T	T	T	T	T	T	T	T
218596	intergenic_region	MODIFIER			n.218596T>C						T	C	T	T	T	T	T	T	T	T	T	T	T	T	T	T	T	T	T	T	T	T	C	T	T	T	T	T	T	T	T	T	T	T	T	T	T	T	T
219607	missense_variant	MODERATE	MISSENSE	gGc/gTc	p.Gly41Val/c.122G>T	143	Rv0188	protein_coding	CODING	CCP42915	G	T	G	G	G	G	G	G	G	G	G	G	G	G	G	G	G	G	T	G	G	G	G	G	G	G	G	G	G	G	G	G	G	G	G	G	G	G	G
222121	missense_variant	MODERATE	MISSENSE	gCa/gGa	p.Ala84Gly/c.251C>G	96	Rv0190	protein_coding	CODING	CCP42917	C	G	C	C	C	C	C	C	C	C	C	C	C	C	C	C	C	C	C	C	C	C	C	C	C	C	C	C	C	C	C	C	C	C	C	C	C	C	C
223113	synonymous_variant	LOW	SILENT	gtG/gtC	p.Val275Val/c.825G>C	413	Rv0191	protein_coding	CODING	CCP42918	G	C	G	G	G	G	G	G	G	G	G	G	G	G	G	G	G	G	G	G	G	G	G	G	G	G	G	G	G	G	G	G	G	G	G	C	G	G	G
224024	missense_variant	MODERATE	MISSENSE	gTc/gCc	p.Val154Ala/c.461T>C	366	Rv0192	protein_coding	CODING	CCP42919	T	C	T	T	T	T	T	T	T	T	T	T	T	T	C	T	T	T	T	T	T	T	T	T	T	T	T	T	T	T	T	T	T	T	T	T	T	T	T
225153	stop_gained	HIGH	NONSENSE	tgG/tgA	p.Trp473*/c.1419G>A	615	Rv0193c	protein_coding	CODING	CCP42921	C	T	C	C	C	C	C	C	C	C	C	C	C	C	C	C	C	C	T	C	C	C	C	C	C	C	C	C	C	C	C	C	C	C	C	C	C	C	C
225466	missense_variant	MODERATE	MISSENSE	aTt/aCt	p.Ile369Thr/c.1106T>C	615	Rv0193c	protein_coding	CODING	CCP42921	A	G	A	A	A	A	A	A	A	A	A	A	A	A	A	A	A	A	A	A	A	A	A	A	A	A	A	A	A	A	G	A	A	A	A	A	A	A	A
225500	missense_variant	MODERATE	MISSENSE	Ggt/Agt	p.Gly358Ser/c.1072G>A	615	Rv0193c	protein_coding	CODING	CCP42921	C	T	C	C	C	C	C	C	C	C	C	C	C	C	C	C	C	C	C	C	C	C	C	C	C	T	C	C	C	C	C	C	C	C	C	C	C	C	C
225907	missense_variant	MODERATE	MISSENSE	aCc/aAc	p.Thr222Asn/c.665C>A	615	Rv0193c	protein_coding	CODING	CCP42921	G	T	G	T	G	G	G	G	G	G	G	G	G	G	G	G	G	G	G	G	G	G	G	G	G	G	G	G	G	G	G	G	G	G	G	G	G	G	G
225939	synonymous_variant	LOW	SILENT	acC/acA	p.Thr211Thr/c.633C>A	615	Rv0193c	protein_coding	CODING	CCP42921	G	T	G	G	G	G	G	G	G	G	G	G	G	G	G	G	G	G	G	G	G	G	G	G	G	G	G	G	G	G	G	G	G	G	G	G	G	G	G
227323	missense_variant	MODERATE	MISSENSE	gCg/gAg	p.Ala149Glu/c.446C>A	1194	Rv0194	protein_coding	CODING	CCP42922	C	A	C	C	A	C	C	C	C	C	C	C	C	C	C	C	C	C	C	C	C	C	C	C	C	C	C	C	C	C	C	C	C	C	C	C	C	C	C
227887	missense_variant	MODERATE	MISSENSE	cAg/cGg	p.Gln337Arg/c.1010A>G	1194	Rv0194	protein_coding	CODING	CCP42922	A	G	A	A	A	A	A	A	A	A	A	A	A	A	A	A	A	A	A	A	A	A	A	A	A	G	A	A	A	A	A	A	A	A	A	A	A	A	A
229416	synonymous_variant	LOW	SILENT	Ctg/Ttg	p.Leu847Leu/c.2539C>T	1194	Rv0194	protein_coding	CODING	CCP42922	C	T	C	C	C	T	C	T	C	C	C	C	C	C	C	C	C	C	C	C	C	C	C	C	C	C	C	C	C	C	C	C	C	C	C	C	C	C	C
233395	missense_variant	MODERATE	MISSENSE	Gcc/Acc	p.Ala389Thr/c.1165G>A	762	Rv0197	protein_coding	CODING	CCP42925	G	A	G	G	G	G	G	G	G	G	G	G	G	G	G	G	G	G	G	G	G	G	G	G	G	G	G	G	G	G	G	A	G	G	G	G	G	G	G
233984	missense_variant	MODERATE	MISSENSE	cCc/cTc	p.Pro585Leu/c.1754C>T	762	Rv0197	protein_coding	CODING	CCP42925	C	T	C	T	C	C	C	C	C	C	C	C	C	C	C	C	C	C	C	C	C	C	C	C	C	C	C	C	C	C	C	C	C	C	C	C	C	C	C
234390	synonymous_variant	LOW	SILENT	agA/agG	p.Arg720Arg/c.2160A>G	762	Rv0197	protein_coding	CODING	CCP42925	A	G	A	G	A	A	A	A	A	A	A	A	A	A	A	A	A	A	A	A	A	A	A	A	A	A	A	A	A	A	A	A	A	A	A	A	A	A	A
235943	missense_variant	MODERATE	MISSENSE	Ggg/Agg	p.Gly189Arg/c.565G>A	663	zmp1	protein_coding	CODING	CCP42926	C	T	C	C	C	C	C	C	C	C	C	C	C	C	C	C	C	C	C	C	C	C	C	C	C	C	C	T	C	C	C	C	C	C	C	C	C	C	C
236618	synonymous_variant	LOW	SILENT	gcC/gcT	p.Ala23Ala/c.69C>T	219	Rv0199	protein_coding	CODING	CCP42927	C	T	C	C	C	C	C	C	C	C	C	C	C	C	C	C	C	C	C	C	C	C	C	C	C	C	C	C	C	C	C	C	C	C	C	C	C	C	C
237136	missense_variant	MODERATE	MISSENSE	cAc/cCc	p.His196Pro/c.587A>C	219	Rv0199	protein_coding	CODING	CCP42927	A	C	A	A	A	A	A	A	A	A	A	A	A	A	A	A	A	A	A	A	A	A	A	A	A	A	A	A	A	A	A	A	A	A	A	A	A	A	A
237466	synonymous_variant	LOW	SILENT	gcG/gcC	p.Ala87Ala/c.261G>C	229	Rv0200	protein_coding	CODING	CCP42928	G	C	G	G	G	G	G	G	G	G	G	G	G	G	G	G	G	G	G	G	G	G	G	G	G	G	G	G	G	G	G	C	G	G	G	G	G	G	G
239948	missense_variant	MODERATE	MISSENSE	Cgt/Tgt	p.Arg449Cys/c.1345C>T	966	mmpL11	protein_coding	CODING	CCP42930	G	A	G	G	G	G	G	G	G	G	G	G	G	G	G	G	G	G	G	G	G	G	G	G	G	G	G	G	G	G	G	A	G	G	A	G	G	G	G
240654	synonymous_variant	LOW	SILENT	acG/acA	p.Thr213Thr/c.639G>A	966	mmpL11	protein_coding	CODING	CCP42930	C	T	C	T	C	C	C	C	C	C	C	C	C	C	C	C	C	C	C	C	C	C	C	C	C	C	C	C	C	C	C	C	C	C	C	C	C	C	T
241442	intergenic_region	MODIFIER			n.241442G>A						G	A	G	G	A	G	G	G	G	G	G	G	G	G	G	G	G	G	G	G	G	G	G	G	G	G	G	G	G	G	G	G	G	G	G	G	G	G	G
243329	intergenic_region	MODIFIER			n.243329C>T						C	T	C	C	C	C	C	C	C	C	C	C	C	C	C	C	C	C	C	C	C	C	C	C	C	C	C	C	C	C	C	C	C	C	C	T	C	C	C
243597	missense_variant	MODERATE	MISSENSE	Cac/Tac	p.His72Tyr/c.214C>T	367	Rv0205	protein_coding	CODING	CCP42933	C	T	C	C	C	C	C	C	C	C	C	C	C	C	C	C	C	C	C	T	C	C	C	C	C	C	C	C	C	C	C	C	C	C	C	C	C	C	C
248708	missense_variant	MODERATE	MISSENSE	Gtg/Atg	p.Val67Met/c.199G>A	263	Rv0208c	protein_coding	CODING	CCP42936	C	T	C	C	C	C	C	C	C	C	C	C	C	C	C	C	C	C	C	C	C	C	C	C	C	C	C	C	C	C	C	C	C	C	C	C	C	C	C
249439	synonymous_variant	LOW	SILENT	acA/acC	p.Thr134Thr/c.402A>C	361	Rv0209	protein_coding	CODING	CCP42937	A	C	A	A	A	C	A	C	A	A	A	A	A	A	A	A	A	A	A	A	A	A	A	A	A	A	A	A	A	A	A	A	A	A	A	A	A	A	A
249441	missense_variant	MODERATE	MISSENSE	cTc/cCc	p.Leu135Pro/c.404T>C	361	Rv0209	protein_coding	CODING	CCP42937	T	C	T	T	T	C	T	C	T	T	T	T	T	T	T	T	T	T	T	T	T	T	T	T	T	T	T	T	T	T	T	T	T	T	T	T	T	T	T
249997	stop_gained	HIGH	NONSENSE	tgG/tgA	p.Trp320*/c.960G>A	361	Rv0209	protein_coding	CODING	CCP42937	G	A	G	G	G	G	G	G	G	G	G	G	G	G	G	G	G	G	G	G	G	G	G	G	G	G	G	G	A	G	G	G	G	G	G	G	G	G	G
251411	missense_variant	MODERATE	MISSENSE	gAc/gGc	p.Asp431Gly/c.1292A>G	492	Rv0210	protein_coding	CODING	CCP42938	A	G	A	A	A	A	A	A	A	A	A	A	A	A	A	A	A	A	A	A	A	A	A	A	A	A	A	A	A	A	A	A	A	A	A	A	A	A	A
251464	synonymous_variant	LOW	SILENT	Ctg/Ttg	p.Leu449Leu/c.1345C>T	492	Rv0210	protein_coding	CODING	CCP42938	C	T	C	C	C	C	C	C	C	C	C	C	C	C	C	C	C	C	C	C	C	C	C	C	C	C	C	C	C	C	C	C	C	C	C	C	C	C	C
251631	intergenic_region	MODIFIER			n.251631A>G						A	G	A	A	A	A	A	A	G	A	G	G	G	G	G	A	G	A	A	A	G	G	G	A	A	A	A	A	A	A	A	G	G	A	G	A	G	A	A
252827	missense_variant	MODERATE	MISSENSE	aCc/aTc	p.Thr349Ile/c.1046C>T	606	pckA	protein_coding	CODING	CCP42939	C	T	C	C	C	C	C	C	C	C	C	C	C	C	C	C	C	C	C	C	C	C	C	C	C	C	C	C	C	C	C	C	C	C	C	C	C	C	C
253874	missense_variant	MODERATE	MISSENSE	gAt/gCt	p.Asp256Ala/c.767A>C	323	nadR	protein_coding	CODING	CCP42940	T	G	T	T	T	T	T	T	T	T	T	T	T	T	T	T	T	T	T	T	T	T	T	T	T	T	T	T	T	T	T	T	T	T	T	T	T	T	T
254643	synonymous_variant	LOW	SILENT	acG/acA	p.Thr436Thr/c.1308G>A	437	Rv0213c	protein_coding	CODING	CCP42941	C	T	C	C	C	C	C	C	C	T	C	C	C	C	C	C	C	C	C	C	C	C	C	T	C	C	C	C	C	T	C	C	C	C	C	C	C	C	C
255268	missense_variant	MODERATE	MISSENSE	tCc/tTc	p.Ser228Phe/c.683C>T	437	Rv0213c	protein_coding	CODING	CCP42941	G	A	G	G	G	G	G	G	G	G	G	G	G	G	G	G	G	G	G	G	G	G	G	G	G	G	G	G	G	G	G	G	G	G	G	G	G	G	G
255807	synonymous_variant	LOW	SILENT	ggC/ggA	p.Gly48Gly/c.144C>A	437	Rv0213c	protein_coding	CODING	CCP42941	G	T	G	G	G	G	G	G	G	G	G	G	G	G	G	G	G	G	G	G	G	G	G	G	G	G	G	G	G	G	G	T	G	G	G	G	G	G	G
256307	missense_variant	MODERATE	MISSENSE	Gtg/Ctg	p.Val82Leu/c.244G>C	537	fadD4	protein_coding	CODING	CCP42942	G	C	G	G	G	G	G	G	G	G	G	G	G	G	G	G	G	G	G	G	G	G	G	G	G	G	G	G	G	G	G	G	G	C	G	G	G	G	G
257363	missense_variant	MODERATE	MISSENSE	Cac/Gac	p.His434Asp/c.1300C>G	537	fadD4	protein_coding	CODING	CCP42942	C	G	C	C	C	C	C	C	C	C	C	C	C	C	C	C	C	C	C	G	C	C	C	C	G	C	C	C	C	C	C	C	C	C	C	C	C	C	C
257436	missense_variant	MODERATE	MISSENSE	gTg/gCg	p.Val458Ala/c.1373T>C	537	fadD4	protein_coding	CODING	CCP42942	T	C	T	T	T	T	T	T	T	T	T	T	T	T	T	T	T	T	T	T	T	T	T	T	T	T	T	T	T	T	T	T	T	T	T	T	T	T	T
257844	missense_variant	MODERATE	MISSENSE	aAc/aCc	p.Asn338Thr/c.1013A>C	357	fadE3	protein_coding	CODING	CCP42943	T	G	T	T	T	T	T	T	T	T	T	T	T	T	T	T	T	T	T	T	T	T	T	T	T	T	T	T	T	T	T	T	T	T	T	T	T	T	T
259254	synonymous_variant	LOW	SILENT	gaG/gaA	p.Glu114Glu/c.342G>A	337	Rv0216	protein_coding	CODING	CCP42944	G	A	G	G	G	G	G	G	G	G	G	G	G	G	G	G	G	G	A	G	G	G	G	G	G	G	G	G	G	G	G	G	G	G	G	G	G	G	G
259705	synonymous_variant	LOW	SILENT	Ttg/Ctg	p.Leu265Leu/c.793T>C	337	Rv0216	protein_coding	CODING	CCP42944	T	C	T	T	T	T	T	T	T	T	T	T	T	T	T	T	T	T	T	T	T	T	T	T	T	T	C	T	T	T	T	T	T	T	T	T	T	T	T
259740	synonymous_variant	LOW	SILENT	tcC/tcT	p.Ser276Ser/c.828C>T	337	Rv0216	protein_coding	CODING	CCP42944	C	T	C	C	C	C	C	C	C	C	C	C	C	C	C	C	C	C	C	C	C	C	C	C	C	C	C	C	C	C	C	C	C	C	C	C	C	C	C
260772	synonymous_variant	LOW	SILENT	caG/caA	p.Gln20Gln/c.60G>A	302	lipW	protein_coding	CODING	CCP42945	C	T	C	C	C	C	T	C	C	C	C	C	C	C	C	C	C	C	C	C	C	C	C	C	C	C	C	C	C	C	C	C	C	C	C	C	C	C	C
261223	synonymous_variant	LOW	SILENT	tcC/tcA	p.Ser100Ser/c.300C>A	442	Rv0218	protein_coding	CODING	CCP42946	C	A	C	C	C	C	C	C	C	C	C	C	C	C	C	C	C	C	A	C	C	C	C	C	C	C	C	C	C	C	C	C	C	C	C	C	C	C	C
261386	missense_variant	MODERATE	MISSENSE	Ggt/Agt	p.Gly155Ser/c.463G>A	442	Rv0218	protein_coding	CODING	CCP42946	G	A	G	G	G	G	G	G	G	G	G	G	G	G	G	G	G	G	G	G	G	G	G	G	G	G	G	G	G	G	G	G	G	G	G	G	G	A	G
263208	missense_variant	MODERATE	MISSENSE	Gtc/Atc	p.Val133Ile/c.397G>A	403	lipC	protein_coding	CODING	CCP42948	G	A	G	G	G	G	G	G	A	G	A	A	A	A	A	G	A	G	G	G	A	A	A	G	G	G	G	G	G	G	G	A	A	G	A	G	A	G	G
265439	missense_variant	MODERATE	MISSENSE	gAg/gGg	p.Glu458Gly/c.1373A>G	469	Rv0221	protein_coding	CODING	CCP42949	A	G	A	A	A	A	A	A	A	A	A	A	A	A	A	G	A	G	A	A	A	A	A	A	A	A	A	A	A	A	A	A	A	A	A	A	A	A	A
265682	missense_variant	MODERATE	MISSENSE	gTg/gGg	p.Val59Gly/c.176T>G	262	echA1	protein_coding	CODING	CCP42950	T	G	T	T	T	T	T	T	T	T	T	T	T	T	T	T	T	T	T	T	T	T	T	T	T	T	T	T	T	T	T	T	T	T	T	T	T	T	T
270905	synonymous_variant	LOW	SILENT	ttG/ttA	p.Leu220Leu/c.660G>A	576	Rv0226c	protein_coding	CODING	CCP42954	C	T	C	C	C	T	C	T	C	C	C	C	C	C	C	C	C	C	C	C	C	C	C	C	C	C	C	C	C	C	C	C	C	C	C	C	C	C	C
271234	missense_variant	MODERATE	MISSENSE	Atc/Gtc	p.Ile111Val/c.331A>G	576	Rv0226c	protein_coding	CODING	CCP42954	T	C	T	T	T	T	T	T	T	T	T	T	T	T	T	T	T	T	T	T	T	T	T	T	T	T	T	T	T	T	T	T	T	T	T	T	T	T	T
271411	missense_variant	MODERATE	MISSENSE	Gcg/Ccg	p.Ala52Pro/c.154G>C	576	Rv0226c	protein_coding	CODING	CCP42954	C	G	C	C	C	C	C	C	C	C	C	C	C	C	C	C	C	C	C	C	C	C	C	C	C	C	C	C	C	C	C	C	C	C	G	C	C	C	C
271535	synonymous_variant	LOW	SILENT	ctG/ctC	p.Leu10Leu/c.30G>C	576	Rv0226c	protein_coding	CODING	CCP42954	C	G	C	C	C	C	C	C	C	C	C	C	C	C	C	C	C	C	C	C	C	C	C	C	C	C	C	C	C	C	C	C	C	C	C	C	C	C	C
271594	missense_variant	MODERATE	MISSENSE	Ggc/Agc	p.Gly416Ser/c.1246G>A	421	Rv0227c	protein_coding	CODING	CCP42955	C	T	C	C	C	C	C	C	C	C	C	C	C	C	C	C	C	C	C	C	C	C	C	C	C	C	C	C	C	C	C	C	C	C	C	C	C	C	C
272066	synonymous_variant	LOW	SILENT	gtG/gtA	p.Val258Val/c.774G>A	421	Rv0227c	protein_coding	CODING	CCP42955	C	T	C	C	C	C	C	C	C	C	C	C	C	C	C	C	C	C	C	C	C	C	C	C	C	C	C	C	C	C	C	C	C	C	C	C	C	C	C
274769	missense_variant	MODERATE	MISSENSE	cGc/cAc	p.Arg73His/c.218G>A	226	Rv0229c	protein_coding	CODING	CCP42957	C	T	C	C	C	C	C	C	C	C	C	C	C	C	C	T	C	T	C	C	C	C	C	C	C	C	C	C	C	C	C	C	C	C	C	C	C	C	C
276585	synonymous_variant	LOW	SILENT	tcC/tcG	p.Ser176Ser/c.528C>G	568	fadE4	protein_coding	CODING	CCP42959	C	G	C	C	C	C	C	C	C	C	C	C	C	C	C	G	C	G	C	C	C	C	C	C	C	C	C	C	C	C	C	C	C	C	C	C	C	C	C
277031	missense_variant	MODERATE	MISSENSE	tAc/tGc	p.Tyr325Cys/c.974A>G	568	fadE4	protein_coding	CODING	CCP42959	A	G	A	A	A	A	A	A	A	A	A	A	A	A	A	A	A	A	A	A	A	A	A	A	A	A	A	A	A	A	A	G	A	A	G	A	A	A	A
277650	missense_variant	MODERATE	MISSENSE	caG/caC	p.Gln531His/c.1593G>C	568	fadE4	protein_coding	CODING	CCP42959	G	C	G	G	G	G	C	G	G	G	G	G	G	G	G	G	G	G	G	G	G	G	G	G	G	G	G	G	G	G	C	G	G	G	G	G	G	G	G
278986	synonymous_variant	LOW	SILENT	atC/atT	p.Ile134Ile/c.402C>T	314	nrdB	protein_coding	CODING	CCP42961	C	T	C	C	C	C	C	C	C	C	C	C	C	C	C	C	C	C	C	C	C	C	C	C	C	C	C	C	C	C	C	C	C	C	C	C	C	C	C
282393	synonymous_variant	LOW	SILENT	ggG/ggT	p.Gly74Gly/c.222G>T	482	Rv0235c	protein_coding	CODING	CCP42963	C	A	C	C	A	C	C	C	C	C	C	C	C	C	C	C	C	C	C	C	C	C	C	C	C	C	C	C	C	C	C	C	C	C	C	C	C	A	C
282865	synonymous_variant	LOW	SILENT	cgC/cgT	p.Arg1329Arg/c.3987C>T	1400	aftD	protein_coding	CODING	CCP42964	G	A	G	G	G	G	G	G	G	G	G	G	G	G	G	G	G	G	G	G	G	G	G	G	G	G	G	G	G	G	G	G	G	G	A	G	G	G	G
283410	missense_variant	MODERATE	MISSENSE	Gga/Cga	p.Gly1148Arg/c.3442G>C	1400	aftD	protein_coding	CODING	CCP42964	C	G	C	C	C	C	C	C	G	C	G	G	G	G	G	C	G	C	C	C	G	G	G	C	C	C	C	C	C	C	C	C	G	C	C	C	G	C	C
284043	missense_variant	MODERATE	MISSENSE	Gac/Aac	p.Asp937Asn/c.2809G>A	1400	aftD	protein_coding	CODING	CCP42964	C	T	C	C	C	C	C	C	C	C	C	C	C	C	C	C	C	C	C	C	C	C	C	C	C	C	C	C	C	T	C	C	C	C	C	C	C	C	C
284757	missense_variant	MODERATE	MISSENSE	Ggc/Cgc	p.Gly699Arg/c.2095G>C	1400	aftD	protein_coding	CODING	CCP42964	C	G	G	C	C	C	C	C	C	C	C	C	C	C	C	C	C	C	C	C	C	C	C	C	C	C	C	C	C	C	C	C	C	C	C	C	C	C	C
285799	synonymous_variant	LOW	SILENT	ccC/ccA	p.Pro351Pro/c.1053C>A	1400	aftD	protein_coding	CODING	CCP42964	G	T	G	G	T	G	G	G	G	G	G	G	G	G	G	G	G	G	G	G	G	G	G	G	G	G	G	G	G	G	G	G	G	G	G	G	G	T	G
287004	missense_variant	MODERATE	MISSENSE	aTc/aCc	p.Ile23Thr/c.68T>C	57	Rv0236A	protein_coding	CODING	CCP42965	A	G	A	A	A	A	A	A	A	A	A	A	A	A	A	A	A	A	A	A	A	A	A	A	A	A	A	A	A	A	A	A	A	A	A	A	A	A	A
290465	missense_variant	MODERATE	MISSENSE	Ccg/Tcg	p.Pro64Ser/c.190C>T	280	htdX	protein_coding	CODING	CCP42970	G	A	G	G	G	G	G	G	G	G	G	G	G	G	G	G	G	G	G	G	G	G	G	G	G	G	G	G	G	G	G	G	G	G	G	G	G	G	G
291177	missense_variant	MODERATE	MISSENSE	Cac/Aac	p.His285Asn/c.853C>A	454	fabG4	protein_coding	CODING	CCP42971	G	T	G	G	G	G	G	G	G	T	G	G	G	G	G	G	G	G	G	T	G	G	G	T	T	G	G	G	T	T	G	G	G	T	G	T	G	G	G
291689	missense_variant	MODERATE	MISSENSE	gGc/gCc	p.Gly114Ala/c.341G>C	454	fabG4	protein_coding	CODING	CCP42971	C	G	C	C	C	C	C	C	C	C	C	C	C	C	C	C	C	C	C	C	C	C	C	C	C	C	C	C	C	C	C	C	C	G	C	C	C	C	C
292090	intergenic_region	MODIFIER			n.292090G>A						G	A	G	G	G	G	G	G	G	G	G	G	G	G	G	A	G	A	G	G	G	G	G	G	G	G	G	G	G	G	G	G	G	G	G	G	G	G	G
292678	missense_variant	MODERATE	MISSENSE	Gag/Cag	p.Glu170Gln/c.508G>C	440	fadA2	protein_coding	CODING	CCP42972	G	C	G	G	G	G	G	G	G	G	G	G	G	G	G	G	G	G	G	G	G	G	G	G	G	G	G	G	G	G	G	G	G	G	G	G	G	G	G
292746	synonymous_variant	LOW	SILENT	aaG/aaA	p.Lys192Lys/c.576G>A	440	fadA2	protein_coding	CODING	CCP42972	G	A	G	G	G	G	G	G	G	G	G	G	G	G	G	G	G	G	G	G	G	G	G	G	G	G	G	G	G	G	G	G	G	G	G	G	G	G	G
295717	intergenic_region	MODIFIER			n.295717T>C						T	C	T	T	T	T	T	T	T	T	T	T	T	T	T	T	T	T	T	T	T	T	T	T	T	T	T	T	T	T	T	T	T	T	T	T	T	T	T
297931	missense_variant	MODERATE	MISSENSE	Tta/Ata	p.Leu375Ile/c.1123T>A	436	Rv0246	protein_coding	CODING	CCP42975	T	A	T	T	T	T	T	T	T	T	T	T	T	T	T	T	T	T	T	T	T	T	T	T	T	T	T	T	T	T	T	T	T	T	T	T	T	T	T
298077	missense_variant	MODERATE	MISSENSE	ttG/ttT	p.Leu423Phe/c.1269G>T	436	Rv0246	protein_coding	CODING	CCP42975	G	T	G	G	G	G	G	G	G	G	G	G	G	G	G	G	G	G	G	G	G	G	G	G	G	G	G	G	G	G	G	G	G	G	G	G	G	G	G
298695	synonymous_variant	LOW	SILENT	ggC/ggT	p.Gly56Gly/c.168C>T	248	Rv0247c	protein_coding	CODING	CCP42976	G	A	G	G	G	G	G	G	G	G	G	G	G	G	G	G	G	G	G	G	G	G	G	G	G	G	G	G	G	G	G	G	G	G	G	G	G	G	G
298815	synonymous_variant	LOW	SILENT	tgT/tgC	p.Cys16Cys/c.48T>C	248	Rv0247c	protein_coding	CODING	CCP42976	A	G	A	A	A	A	A	A	A	A	A	A	A	A	A	A	A	A	A	A	A	A	A	A	A	A	A	A	A	A	G	A	A	A	A	A	A	A	A
299781	synonymous_variant	LOW	SILENT	caC/caT	p.His341His/c.1023C>T	646	Rv0248c	protein_coding	CODING	CCP42977	G	A	G	G	G	G	A	G	G	G	G	G	G	G	G	G	G	G	G	G	G	G	G	G	G	G	G	G	G	G	G	G	G	G	G	G	G	G	G
300111	synonymous_variant	LOW	SILENT	gcG/gcC	p.Ala231Ala/c.693G>C	646	Rv0248c	protein_coding	CODING	CCP42977	C	G	G	G	G	G	G	G	G	G	G	G	G	G	G	G	G	G	G	G	G	G	G	G	G	G	G	G	G	G	G	G	G	G	G	G	G	G	G
301834	synonymous_variant	LOW	SILENT	gtA/gtG	p.Val65Val/c.195A>G	97	Rv0250c	protein_coding	CODING	CCP42979	T	C	T	T	T	T	T	T	T	T	T	T	T	T	T	T	T	T	T	T	T	T	T	T	T	T	T	T	T	T	T	T	T	T	T	T	T	T	T
301973	missense_variant	MODERATE	MISSENSE	cGg/cAg	p.Arg19Gln/c.56G>A	97	Rv0250c	protein_coding	CODING	CCP42979	C	T	C	C	C	C	C	C	C	C	C	C	C	C	C	C	C	C	C	C	C	C	C	C	C	C	C	C	C	C	C	C	C	C	C	C	C	C	C
302535	missense_variant	MODERATE	MISSENSE	Gac/Aac	p.Asp40Asn/c.118G>A	159	hsp	protein_coding	CODING	CCP42980	C	T	C	C	C	C	C	C	C	C	C	C	C	C	C	C	C	C	T	C	C	C	C	C	C	C	C	C	C	C	C	C	C	C	C	C	C	C	C
302808	intergenic_region	MODIFIER			n.302808T>C						T	C	T	T	T	T	T	T	T	T	T	T	T	T	T	T	T	T	C	T	T	T	T	T	T	T	C	T	T	T	T	T	T	T	T	T	T	T	T
303713	missense_variant	MODERATE	MISSENSE	cTc/cGc	p.Leu283Arg/c.848T>G	853	nirB	protein_coding	CODING	CCP42981	T	G	T	T	T	T	T	T	T	T	T	T	T	T	T	T	T	T	T	T	T	T	T	T	T	T	T	T	T	T	T	T	T	T	T	T	T	T	T
304479	synonymous_variant	LOW	SILENT	aaA/aaG	p.Lys538Lys/c.1614A>G	853	nirB	protein_coding	CODING	CCP42981	A	G	A	A	A	A	A	A	A	A	A	A	A	A	A	A	A	A	A	A	A	A	A	A	A	G	A	A	A	A	A	A	A	A	A	A	A	A	A
307331	synonymous_variant	LOW	SILENT	gcT/gcG	p.Ala176Ala/c.528T>G	494	cobQ1	protein_coding	CODING	CCP42984	A	C	A	A	A	A	A	A	A	A	A	A	A	A	A	A	A	A	A	A	A	A	A	A	A	A	A	A	A	A	A	A	A	A	A	A	A	A	A
309847	missense_variant	MODERATE	MISSENSE	aAt/aGt	p.Asn50Ser/c.149A>G	124	Rv0257	protein_coding	CODING	CCP42986	A	G	G	G	G	G	G	G	G	G	G	G	G	G	G	G	G	G	G	G	G	G	G	G	G	G	G	G	G	G	G	G	G	G	G	G	G	G	G
310230	intergenic_region	MODIFIER			n.310230C>G						C	G	C	C	C	G	C	G	C	C	C	C	C	C	C	C	C	C	C	C	C	C	C	C	C	C	C	C	C	C	C	C	C	C	C	C	C	C	C
310483	missense_variant	MODERATE	MISSENSE	ttG/ttT	p.Leu89Phe/c.267G>T	151	Rv0258c	protein_coding	CODING	CCP42987	C	A	C	C	C	C	C	C	C	C	C	C	C	C	C	C	C	C	C	C	C	C	C	C	C	C	C	C	C	C	C	C	C	C	C	C	C	C	C
310900	synonymous_variant	LOW	SILENT	acC/acT	p.Thr206Thr/c.618C>T	247	Rv0259c	protein_coding	CODING	CCP42988	G	A	G	G	G	G	G	G	G	G	G	G	G	G	G	G	G	G	G	G	G	G	G	G	G	G	G	G	G	G	G	G	G	G	G	G	G	G	G
315043	missense_variant	MODERATE	MISSENSE	Gga/Cga	p.Gly242Arg/c.724G>C	300	Rv0263c	protein_coding	CODING	CCP42992	C	G	C	C	C	C	C	C	C	C	C	C	C	C	C	C	C	C	C	C	C	C	C	C	C	C	C	C	C	C	C	G	C	C	C	C	C	C	C
315806	missense_variant	MODERATE	MISSENSE	Tgg/Cgg	p.Trp204Arg/c.610T>C	210	Rv0264c	protein_coding	CODING	CCP42993	A	G	A	A	A	A	A	A	A	A	A	A	A	A	A	A	A	A	A	A	A	A	A	A	A	A	A	A	A	A	A	A	A	A	A	A	A	A	A
318507	missense_variant	MODERATE	MISSENSE	gCc/gGc	p.Ala883Gly/c.2648C>G	1209	oplA	protein_coding	CODING	CCP42995	G	C	G	G	G	G	G	G	G	G	G	G	G	G	G	G	G	G	G	G	G	G	G	G	G	G	G	G	G	G	G	G	G	C	G	G	G	G	G
319055	synonymous_variant	LOW	SILENT	atC/atA	p.Ile700Ile/c.2100C>A	1209	oplA	protein_coding	CODING	CCP42995	G	T	G	G	G	G	G	G	G	G	G	G	G	G	G	G	G	G	G	G	G	G	G	G	G	G	G	G	G	G	G	G	G	G	G	G	G	G	G
319392	missense_variant	MODERATE	MISSENSE	gCg/gAg	p.Ala588Glu/c.1763C>A	1209	oplA	protein_coding	CODING	CCP42995	G	T	G	G	G	G	G	G	G	G	G	G	G	G	G	G	G	G	G	G	G	G	G	G	G	G	T	G	G	G	G	G	G	G	G	G	G	G	G
319768	missense_variant	MODERATE	MISSENSE	Ctc/Ttc	p.Leu463Phe/c.1387C>T	1209	oplA	protein_coding	CODING	CCP42995	G	A	G	G	G	G	G	G	G	G	G	G	G	G	G	G	G	G	G	G	G	G	G	G	G	G	G	G	G	G	G	G	G	G	G	G	G	G	A
319867	missense_variant	MODERATE	MISSENSE	Aaa/Gaa	p.Lys430Glu/c.1288A>G	1209	oplA	protein_coding	CODING	CCP42995	T	C	T	T	T	T	T	T	T	T	T	T	T	T	T	T	T	T	T	T	T	T	T	T	T	T	C	T	T	T	T	T	T	T	T	T	T	T	T
321091	missense_variant	MODERATE	MISSENSE	Cgc/Tgc	p.Arg22Cys/c.64C>T	1209	oplA	protein_coding	CODING	CCP42995	G	A	G	G	G	G	G	G	G	G	G	G	G	G	G	G	G	G	G	G	G	G	G	G	G	G	G	G	G	G	G	G	G	G	G	G	G	A	G
321558	synonymous_variant	LOW	SILENT	ccC/ccT	p.Pro76Pro/c.228C>T	463	narU	protein_coding	CODING	CCP42996	C	T	T	T	T	T	T	T	T	T	T	T	T	T	T	T	T	T	T	T	T	T	T	T	T	T	T	T	T	T	T	T	T	T	T	T	T	T	T
321680	missense_variant	MODERATE	MISSENSE	gGt/gAt	p.Gly117Asp/c.350G>A	463	narU	protein_coding	CODING	CCP42996	G	A	G	G	G	G	G	G	G	G	G	G	G	G	G	G	G	G	G	G	G	G	G	G	G	G	G	G	G	G	G	G	G	G	G	G	G	G	G
324809	missense_variant	MODERATE	MISSENSE	atC/atG	p.Ile81Met/c.243C>G	560	fadD2	protein_coding	CODING	CCP42999	C	G	G	G	G	G	G	G	G	G	G	G	G	G	G	G	G	G	G	G	G	G	G	G	G	G	G	G	G	G	G	G	G	G	G	G	G	G	G
324895	missense_variant	MODERATE	MISSENSE	gCc/gAc	p.Ala110Asp/c.329C>A	560	fadD2	protein_coding	CODING	CCP42999	C	A	C	C	C	C	C	C	C	C	C	C	C	C	C	C	C	C	C	C	C	C	C	C	C	C	C	C	C	C	C	C	C	C	C	C	C	C	C
325785	missense_variant	MODERATE	MISSENSE	Aat/Cat	p.Asn407His/c.1219A>C	560	fadD2	protein_coding	CODING	CCP42999	A	C	A	A	A	C	A	C	A	A	A	A	A	A	A	A	A	A	A	A	A	A	A	A	A	A	A	A	A	A	A	A	A	A	A	A	A	A	A
326192	missense_variant	MODERATE	MISSENSE	gaC/gaA	p.Asp542Glu/c.1626C>A	560	fadD2	protein_coding	CODING	CCP42999	C	A	C	C	C	C	C	C	C	A	C	C	C	C	C	C	C	C	C	C	C	C	C	A	C	C	C	C	C	A	C	C	C	C	C	C	C	C	C
327442	synonymous_variant	LOW	SILENT	ggC/ggT	p.Gly340Gly/c.1020C>T	731	fadE6	protein_coding	CODING	CCP43000	G	A	G	G	G	G	G	G	G	G	G	G	G	G	G	G	G	G	G	G	G	G	G	G	G	G	G	G	A	G	G	G	G	A	G	G	G	G	G
330650	missense_variant	MODERATE	MISSENSE	Gtg/Ttg	p.Val77Leu/c.229G>T	193	Rv0274	protein_coding	CODING	CCP43003	G	T	G	G	G	G	G	G	G	G	G	G	G	G	G	G	G	G	G	G	G	G	G	G	G	G	G	G	G	G	G	G	G	G	G	G	G	G	G
330948	missense_variant	MODERATE	MISSENSE	cAg/cCg	p.Gln176Pro/c.527A>C	193	Rv0274	protein_coding	CODING	CCP43003	A	C	A	A	A	A	A	A	A	A	A	A	A	A	A	A	A	A	A	A	A	A	A	A	A	A	A	A	A	A	A	A	A	A	A	A	A	A	A
331737	intergenic_region	MODIFIER			n.331737G>C						G	C	G	G	C	G	G	G	G	G	G	G	G	G	G	G	G	G	G	G	G	G	G	G	G	G	G	G	G	G	G	G	G	G	G	G	G	C	G
332726	synonymous_variant	LOW	SILENT	caT/caC	p.His137His/c.411T>C	142	vapC25	protein_coding	CODING	CCP43006	A	G	A	G	A	A	A	A	A	A	A	A	A	A	A	A	A	A	A	A	A	A	A	A	A	A	A	A	A	A	A	A	A	A	A	A	A	A	A
332802	missense_variant	MODERATE	MISSENSE	gGg/gCg	p.Gly112Ala/c.335G>C	142	vapC25	protein_coding	CODING	CCP43006	C	G	C	G	C	C	C	C	C	C	C	C	C	C	C	C	C	C	C	C	C	C	C	C	C	C	C	C	C	C	C	C	C	C	C	C	C	C	C
332829	missense_variant	MODERATE	MISSENSE	gGc/gCc	p.Gly103Ala/c.308G>C	142	vapC25	protein_coding	CODING	CCP43006	C	G	C	C	C	C	C	C	C	C	C	C	C	C	C	C	C	C	C	C	C	C	C	C	C	C	G	C	C	C	C	C	C	C	C	C	C	C	C
332916	missense_variant	MODERATE	MISSENSE	aAc/aCc	p.Asn74Thr/c.221A>C	142	vapC25	protein_coding	CODING	CCP43006	T	G	T	G	T	T	T	T	T	T	T	T	T	T	T	T	T	T	T	T	T	T	T	T	T	T	T	T	T	T	T	T	T	T	T	T	T	T	T
333044	synonymous_variant	LOW	SILENT	ctT/ctC	p.Leu31Leu/c.93T>C	142	vapC25	protein_coding	CODING	CCP43006	A	G	A	G	A	A	A	A	A	A	A	A	A	A	A	A	A	A	A	A	A	A	A	A	A	A	A	A	A	A	A	A	A	A	A	A	A	A	A
333149	intergenic_region	MODIFIER			n.333149C>T						C	T	C	C	C	T	C	T	C	C	C	C	C	C	C	C	C	C	C	C	C	C	C	C	C	C	C	C	C	C	C	C	C	C	C	C	C	C	C
339095	intergenic_region	MODIFIER			n.339095G>C						G	C	G	G	G	G	G	G	G	G	G	G	G	G	G	G	G	G	G	G	G	G	G	G	G	C	G	G	G	G	G	G	G	G	G	G	G	G	G
339362	intergenic_region	MODIFIER			n.339362C>T						C	T	C	C	C	C	C	C	C	C	C	C	C	C	C	C	C	C	C	C	C	C	C	C	C	C	C	C	C	C	C	C	C	C	C	C	C	C	C
341784	missense_variant	MODERATE	MISSENSE	Acc/Gcc	p.Thr263Ala/c.787A>G	302	Rv0281	protein_coding	CODING	CCP43011	A	G	G	A	A	G	G	G	G	G	G	G	G	G	G	G	G	G	A	G	G	G	G	G	G	G	A	G	G	G	G	G	G	G	G	G	G	A	A
342212	missense_variant	MODERATE	MISSENSE	cGg/cAg	p.Arg28Gln/c.83G>A	631	eccA3	protein_coding	CODING	CCP43012	G	A	G	A	G	G	G	G	G	G	G	G	G	G	G	G	G	G	G	G	G	G	G	G	G	G	G	G	G	G	G	G	G	G	G	G	G	G	G
343082	missense_variant	MODERATE	MISSENSE	gCg/gTg	p.Ala318Val/c.953C>T	631	eccA3	protein_coding	CODING	CCP43012	C	T	C	C	C	C	C	C	C	C	C	C	C	C	C	C	C	C	C	C	C	C	C	C	C	C	C	C	C	C	C	C	C	C	C	C	C	C	C
344696	synonymous_variant	LOW	SILENT	ggC/ggT	p.Gly225Gly/c.675C>T	538	eccB3	protein_coding	CODING	CCP43013	C	T	C	C	C	C	C	C	C	C	C	C	C	C	C	C	C	C	C	C	C	C	C	C	C	C	C	C	C	C	C	C	C	C	C	C	C	C	C
344714	synonymous_variant	LOW	SILENT	ttG/ttA	p.Leu231Leu/c.693G>A	538	eccB3	protein_coding	CODING	CCP43013	G	A	G	G	G	G	G	G	G	G	G	G	G	G	G	G	G	G	G	G	G	G	G	G	G	G	G	G	G	G	G	G	G	G	G	G	G	G	G
344732	synonymous_variant	LOW	SILENT	agC/agT	p.Ser237Ser/c.711C>T	538	eccB3	protein_coding	CODING	CCP43013	C	T	C	C	C	C	T	C	C	C	C	C	C	C	C	T	C	T	C	C	C	C	C	C	C	C	C	C	C	C	T	C	C	C	C	C	C	C	C
346535	missense_variant	MODERATE	MISSENSE	Ccg/Tcg	p.Pro301Ser/c.901C>T	1330	eccC3	protein_coding	CODING	CCP43014	C	T	C	C	C	C	C	C	C	C	C	C	C	C	C	C	C	C	C	C	C	C	C	C	C	C	C	C	C	C	C	C	C	C	C	C	C	C	T
347287	synonymous_variant	LOW	SILENT	gaG/gaA	p.Glu551Glu/c.1653G>A	1330	eccC3	protein_coding	CODING	CCP43014	G	A	G	G	G	G	G	G	G	G	G	G	G	G	G	G	G	G	G	G	G	G	G	G	G	G	G	G	G	G	G	G	G	G	G	A	G	G	G
349046	synonymous_variant	LOW	SILENT	Ctg/Ttg	p.Leu1138Leu/c.3412C>T	1330	eccC3	protein_coding	CODING	CCP43014	C	T	C	C	C	C	T	C	C	C	C	C	C	C	C	C	C	C	C	C	C	C	C	C	C	C	C	C	C	C	T	C	C	C	C	C	C	C	C
352291	missense_variant	MODERATE	MISSENSE	gAc/gGc	p.Asp48Gly/c.143A>G	295	espG3	protein_coding	CODING	CCP43019	A	G	A	A	A	A	A	A	A	A	A	A	A	A	A	A	A	A	A	A	A	A	A	A	A	A	A	A	A	A	A	A	A	A	A	A	A	A	A
352440	missense_variant	MODERATE	MISSENSE	Tgc/Ggc	p.Cys98Gly/c.292T>G	295	espG3	protein_coding	CODING	CCP43019	T	G	T	T	T	T	T	T	T	T	T	T	T	T	T	T	T	T	T	T	T	T	T	T	T	T	T	T	T	T	T	T	T	T	T	T	T	T	T
353875	synonymous_variant	LOW	SILENT	Ttg/Ctg	p.Leu265Leu/c.793T>C	472	eccD3	protein_coding	CODING	CCP43020	T	C	T	T	T	T	T	T	T	T	T	T	T	T	T	T	T	T	T	T	T	T	T	T	T	T	T	T	T	T	T	T	T	C	T	T	T	T	T
353985	synonymous_variant	LOW	SILENT	ggG/ggC	p.Gly301Gly/c.903G>C	472	eccD3	protein_coding	CODING	CCP43020	G	C	G	G	G	G	G	G	G	G	G	G	G	G	G	G	G	G	G	C	G	G	G	G	G	G	G	G	G	G	G	G	G	G	G	G	G	G	G
354946	missense_variant	MODERATE	MISSENSE	gCg/gTg	p.Ala150Val/c.449C>T	461	mycP3	protein_coding	CODING	CCP43021	C	T	C	C	T	C	C	C	C	C	C	C	C	C	C	C	C	C	C	C	C	C	C	C	C	C	C	C	C	C	C	C	C	C	C	C	C	C	C
355161	missense_variant	MODERATE	MISSENSE	Cgg/Tgg	p.Arg222Trp/c.664C>T	461	mycP3	protein_coding	CODING	CCP43021	C	T	C	C	C	C	C	C	C	C	C	C	C	C	C	C	C	C	C	C	C	C	C	C	C	C	C	C	C	C	C	C	C	C	C	C	C	C	T
356529	missense_variant	MODERATE	MISSENSE	aAt/aGt	p.Asn217Ser/c.650A>G	331	eccE3	protein_coding	CODING	CCP43022	A	G	A	G	A	A	A	A	A	A	A	A	A	A	A	A	A	A	G	A	A	A	A	A	A	A	G	A	A	A	A	A	A	A	A	A	A	A	G
356909	missense_variant	MODERATE	MISSENSE	Tat/Cat	p.Tyr386His/c.1156T>C	400	Rv0293c	protein_coding	CODING	CCP43023	A	G	A	A	A	A	A	A	A	A	A	A	A	A	A	A	A	A	A	A	A	A	A	A	A	G	A	A	A	A	A	A	A	A	A	A	A	A	A
361130	missense_variant	MODERATE	MISSENSE	cAg/cGg	p.Gln9Arg/c.26A>G	465	Rv0296c	protein_coding	CODING	CCP43026	T	C	T	T	C	T	T	T	T	T	T	T	T	T	T	T	T	T	T	T	T	T	T	T	T	T	T	T	T	T	T	T	T	T	T	T	T	T	T
364014	synonymous_variant	LOW	SILENT	ggC/ggA	p.Gly63Gly/c.189C>A	73	vapB2	protein_coding	CODING	CCP43030	C	A	C	C	C	C	C	C	A	C	A	A	A	A	A	C	A	C	C	C	A	A	A	C	C	C	C	C	C	C	C	C	A	C	C	C	A	C	C
364637	synonymous_variant	LOW	SILENT	caG/caA	p.Gln11Gln/c.33G>A	210	Rv0302	protein_coding	CODING	CCP43032	G	A	G	G	G	G	G	G	G	G	G	G	G	G	G	G	G	G	G	G	G	G	G	G	G	G	G	G	G	G	G	G	G	G	G	G	G	G	G
378795	synonymous_variant	LOW	SILENT	gcG/gcA	p.Ala118Ala/c.354G>A	163	Rv0310c	protein_coding	CODING	CCP43040	C	T	C	C	C	C	C	C	C	C	C	C	C	C	C	C	C	C	C	C	C	C	C	C	C	C	C	C	C	C	C	C	C	C	C	C	C	C	C
379394	missense_variant	MODERATE	MISSENSE	Gtg/Atg	p.Val75Met/c.223G>A	409	Rv0311	protein_coding	CODING	CCP43041	G	A	G	G	G	G	G	G	G	G	G	G	G	G	G	G	G	G	G	G	G	G	G	G	G	G	A	G	G	G	G	G	G	G	G	G	G	G	G
379615	synonymous_variant	LOW	SILENT	cgC/cgG	p.Arg148Arg/c.444C>G	409	Rv0311	protein_coding	CODING	CCP43041	C	G	C	C	C	C	C	C	C	C	C	C	C	C	C	C	C	C	C	C	C	C	C	C	C	G	C	C	C	C	C	C	C	C	C	C	C	C	C
380335	synonymous_variant	LOW	SILENT	gcC/gcT	p.Ala388Ala/c.1164C>T	409	Rv0311	protein_coding	CODING	CCP43041	C	T	C	C	C	C	C	C	C	C	C	C	C	C	C	C	C	C	C	C	C	C	C	C	C	C	C	C	C	C	C	C	C	C	C	C	C	C	C
380474	intergenic_region	MODIFIER			n.380474G>C						G	C	G	G	G	G	G	G	G	G	G	G	G	G	G	G	G	G	G	G	G	G	G	G	G	G	G	G	G	G	G	G	G	G	G	G	G	G	G
380684	synonymous_variant	LOW	SILENT	ccT/ccG	p.Pro43Pro/c.129T>G	620	Rv0312	protein_coding	CODING	CCP43042	T	G	T	T	T	T	T	T	T	G	T	T	T	T	T	T	T	T	T	G	T	T	T	G	G	T	T	T	G	G	T	T	T	G	T	G	T	T	T
381933	missense_variant	MODERATE	MISSENSE	Gtg/Atg	p.Val460Met/c.1378G>A	620	Rv0312	protein_coding	CODING	CCP43042	G	A	G	G	G	G	G	G	G	G	G	G	G	G	G	G	G	G	G	G	G	G	G	G	G	G	G	G	G	G	G	G	G	G	G	G	G	G	G
382451	intergenic_region	MODIFIER			n.382451C>A						C	A	C	C	C	C	C	C	C	C	C	C	C	C	C	C	C	C	C	C	C	C	C	C	C	C	C	C	C	C	C	C	C	C	C	C	C	C	C
382498	synonymous_variant	LOW	SILENT	gaC/gaT	p.Asp3Asp/c.9C>T	128	Rv0313	protein_coding	CODING	CCP43043	C	T	C	T	C	C	C	C	C	C	C	C	C	C	C	C	C	C	C	C	C	C	C	C	C	C	C	C	C	C	C	C	C	C	C	C	C	C	C
382533	missense_variant	MODERATE	MISSENSE	gAt/gGt	p.Asp15Gly/c.44A>G	128	Rv0313	protein_coding	CODING	CCP43043	A	G	A	A	A	A	A	A	A	A	A	A	A	A	A	A	A	A	A	A	A	A	A	A	A	A	A	A	A	A	A	A	A	A	A	A	A	A	A
383381	missense_variant	MODERATE	MISSENSE	cCg/cTg	p.Pro54Leu/c.161C>T	220	Rv0314c	protein_coding	CODING	CCP43044	G	A	G	G	A	G	G	G	G	G	G	G	G	G	G	G	G	G	G	G	G	G	G	G	G	G	G	G	G	G	G	G	G	G	G	G	G	G	G
383392	synonymous_variant	LOW	SILENT	ccG/ccA	p.Pro50Pro/c.150G>A	220	Rv0314c	protein_coding	CODING	CCP43044	C	T	C	C	C	C	C	C	C	C	C	C	C	C	C	C	C	C	C	C	C	C	C	C	C	C	C	C	C	C	C	T	C	C	C	C	C	C	C
383501	missense_variant	MODERATE	MISSENSE	gAt/gTt	p.Asp14Val/c.41A>T	220	Rv0314c	protein_coding	CODING	CCP43044	T	A	T	T	T	T	T	T	T	T	T	T	T	T	T	T	T	T	T	T	T	T	T	T	T	T	A	T	T	T	T	T	T	T	T	T	T	T	T
386101	intergenic_region	MODIFIER			n.386101G>A						G	A	G	G	G	G	G	G	G	G	G	G	G	G	G	G	G	G	G	G	G	G	G	G	G	G	G	A	G	G	G	G	G	G	G	G	G	G	G
386500	synonymous_variant	LOW	SILENT	gtG/gtT	p.Val200Val/c.600G>T	264	Rv0318c	protein_coding	CODING	CCP43048	C	A	C	C	A	C	C	C	C	C	C	C	C	C	C	C	C	C	C	C	C	C	C	C	C	C	C	C	C	C	C	C	C	C	C	C	C	C	C
386902	synonymous_variant	LOW	SILENT	gcG/gcA	p.Ala66Ala/c.198G>A	264	Rv0318c	protein_coding	CODING	CCP43048	C	T	C	C	C	C	C	C	C	C	C	C	C	C	C	C	C	C	C	C	C	C	C	C	C	C	C	C	C	C	C	C	C	C	C	C	C	C	C
387237	synonymous_variant	LOW	SILENT	cgC/cgG	p.Arg30Arg/c.90C>G	222	pcp	protein_coding	CODING	CCP43049	C	G	C	C	C	C	C	C	C	C	C	C	C	C	C	C	C	C	C	C	C	C	C	C	C	C	C	C	C	C	C	C	C	C	C	C	C	C	C
387540	synonymous_variant	LOW	SILENT	gcC/gcT	p.Ala131Ala/c.393C>T	222	pcp	protein_coding	CODING	CCP43049	C	T	C	C	T	C	C	C	C	C	C	C	C	C	C	C	C	C	C	C	C	C	C	C	C	C	C	C	C	C	C	C	C	C	C	C	C	C	C
387582	synonymous_variant	LOW	SILENT	gtG/gtA	p.Val145Val/c.435G>A	222	pcp	protein_coding	CODING	CCP43049	G	A	G	G	G	G	G	G	G	G	G	G	G	G	G	G	G	G	G	G	G	G	G	G	G	G	G	G	G	G	G	G	G	G	G	G	G	G	G
387784	missense_variant	MODERATE	MISSENSE	Cgc/Ggc	p.Arg213Gly/c.637C>G	222	pcp	protein_coding	CODING	CCP43049	C	G	C	C	C	C	C	C	C	C	C	C	C	C	C	G	C	G	C	C	C	C	C	C	C	C	C	C	C	C	C	C	C	C	C	C	C	C	C
389796	synonymous_variant	LOW	SILENT	cgC/cgT	p.Arg179Arg/c.537C>T	443	udgA	protein_coding	CODING	CCP43052	C	T	C	C	C	T	T	T	C	C	C	C	C	C	C	T	C	T	C	C	C	C	C	C	C	C	C	T	C	C	T	C	C	C	C	C	C	C	C
392914	missense_variant	MODERATE	MISSENSE	Ggc/Agc	p.Gly378Ser/c.1132G>A	449	cyp135A1	protein_coding	CODING	CCP43057	C	T	C	C	C	C	C	C	C	C	C	C	C	C	C	C	C	C	T	C	C	C	C	C	C	C	C	C	C	C	C	C	C	C	C	C	C	C	C
393109	missense_variant	MODERATE	MISSENSE	Gtc/Atc	p.Val313Ile/c.937G>A	449	cyp135A1	protein_coding	CODING	CCP43057	C	T	T	C	C	C	C	C	C	C	C	C	C	C	C	C	C	C	C	C	C	C	C	C	C	C	C	C	C	C	C	C	C	C	C	C	C	C	C
394082	intergenic_region	MODIFIER			n.394082A>G						A	G	A	A	A	A	A	A	A	A	A	A	A	A	A	A	A	A	A	A	A	A	A	A	A	A	A	A	A	A	A	A	A	A	A	A	A	A	A
394494	synonymous_variant	LOW	SILENT	gcC/gcT	p.Ala128Ala/c.384C>T	200	Rv0328	protein_coding	CODING	CCP43058	C	T	C	C	C	C	C	C	C	C	C	C	C	C	C	C	C	C	C	C	C	C	C	C	C	C	C	T	C	C	C	C	C	C	C	C	C	C	C
396156	intergenic_region	MODIFIER			n.396156A>G						A	G	A	A	A	A	A	A	A	A	A	A	A	A	A	A	A	A	A	A	A	A	A	A	A	A	A	A	A	A	A	A	A	A	A	A	A	A	A
396587	synonymous_variant	LOW	SILENT	taC/taT	p.Tyr129Tyr/c.387C>T	388	Rv0331	protein_coding	CODING	CCP43061	C	T	C	C	T	C	C	C	C	C	C	C	C	C	C	C	C	C	C	C	C	C	C	C	C	C	C	C	C	C	C	C	C	C	C	C	C	C	C
397728	missense_variant	MODERATE	MISSENSE	gCg/gTg	p.Ala96Val/c.287C>T	261	Rv0332	protein_coding	CODING	CCP43062	C	T	C	C	C	C	C	C	C	C	C	C	C	C	C	C	C	C	C	C	C	C	C	C	C	C	C	C	C	C	C	C	C	C	C	C	C	C	C
397780	missense_variant	MODERATE	MISSENSE	tgG/tgC	p.Trp113Cys/c.339G>C	261	Rv0332	protein_coding	CODING	CCP43062	G	C	G	G	G	G	G	G	G	G	G	G	G	G	G	G	G	G	G	G	G	G	G	G	G	G	G	G	G	G	G	G	G	G	G	G	G	G	G
400146	intergenic_region	MODIFIER			n.400146T>C						T	C	T	T	T	T	T	T	T	T	T	T	T	T	T	T	T	T	T	T	T	T	T	T	T	T	T	T	T	T	T	T	T	T	T	C	T	T	T
400151	intergenic_region	MODIFIER			n.400151A>C						A	C	A	A	A	A	A	A	C	A	C	C	C	C	C	A	C	A	A	A	C	C	C	A	A	A	A	A	A	A	A	C	C	A	C	C	C	A	A
401678	missense_variant	MODERATE	MISSENSE	cCc/cAc	p.Pro496His/c.1487C>A	503	Rv0336	protein_coding	CODING	CCP43066	C	A	A	A	A	A	A	A	A	A	A	A	A	A	A	A	A	A	A	A	A	A	A	A	A	A	A	A	A	A	A	A	A	A	A	A	A	A	A
401794	intergenic_region	MODIFIER			n.401794G>C						G	C	G	G	G	G	G	G	G	G	G	G	G	G	G	G	G	G	G	G	G	G	G	G	G	G	G	G	G	G	G	G	G	G	G	G	G	G	G
403149	missense_variant	MODERATE	MISSENSE	gGc/gAc	p.Gly5Asp/c.14G>A	429	aspC	protein_coding	CODING	CCP43067	C	T	C	T	C	C	C	C	C	C	C	C	C	C	C	C	C	C	T	C	C	C	C	C	C	C	T	C	C	C	C	C	C	C	C	C	C	C	T
403389	missense_variant	MODERATE	MISSENSE	cGg/cAg	p.Arg818Gln/c.2453G>A	882	Rv0338c	protein_coding	CODING	CCP43068	C	T	C	C	C	C	C	C	C	C	T	C	C	C	C	C	C	C	C	C	C	C	C	C	C	C	C	C	C	C	C	C	C	C	C	C	C	C	C
403826	synonymous_variant	LOW	SILENT	gaT/gaC	p.Asp672Asp/c.2016T>C	882	Rv0338c	protein_coding	CODING	CCP43068	A	G	A	A	A	A	A	A	A	A	A	A	A	A	A	A	A	A	A	A	A	A	A	A	A	A	G	A	A	A	A	A	A	A	A	A	A	A	A
404711	synonymous_variant	LOW	SILENT	acC/acA	p.Thr377Thr/c.1131C>A	882	Rv0338c	protein_coding	CODING	CCP43068	G	T	G	G	G	T	G	T	G	G	G	G	G	G	G	G	G	G	G	G	G	G	G	G	G	G	G	G	G	G	G	G	G	G	G	G	G	G	G
405381	missense_variant	MODERATE	MISSENSE	gGc/gAc	p.Gly154Asp/c.461G>A	882	Rv0338c	protein_coding	CODING	CCP43068	C	T	C	C	C	C	C	C	C	C	C	C	C	C	C	C	C	C	C	C	C	C	C	C	C	C	C	C	C	C	C	C	C	C	C	C	C	C	C
405975	missense_variant	MODERATE	MISSENSE	aGc/aCc	p.Ser825Thr/c.2474G>C	832	Rv0339c	protein_coding	CODING	CCP43069	C	G	C	C	C	C	C	C	C	G	C	C	C	C	C	C	C	C	C	C	C	C	C	G	C	C	C	C	C	G	C	C	C	C	C	C	C	C	C
407329	missense_variant	MODERATE	MISSENSE	Cac/Gac	p.His374Asp/c.1120C>G	832	Rv0339c	protein_coding	CODING	CCP43069	G	C	G	G	G	G	G	G	G	G	G	G	G	G	G	G	G	G	G	G	G	G	G	G	G	G	G	G	G	G	G	G	G	G	G	G	G	G	G
416627	synonymous_variant	LOW	SILENT	acG/acA	p.Thr113Thr/c.339G>A	487	ansP2	protein_coding	CODING	CCP43076	C	T	C	C	C	C	C	C	C	C	C	C	C	C	C	C	C	C	T	C	C	C	C	C	C	C	C	C	C	C	C	C	C	C	C	C	C	C	C
419611	intergenic_region	MODIFIER			n.419611A>C						A	C	A	A	A	A	A	A	A	A	A	A	A	A	A	A	A	A	A	A	A	A	A	A	A	A	A	A	A	A	A	A	A	C	A	A	A	A	A
421124	synonymous_variant	LOW	SILENT	tcC/tcT	p.Ser430Ser/c.1290C>T	625	dnaK	protein_coding	CODING	CCP43080	C	T	C	C	C	C	C	C	C	C	C	C	C	C	C	C	C	C	C	C	C	C	C	C	C	C	C	C	C	C	C	C	C	C	C	C	C	C	C
421668	missense_variant	MODERATE	MISSENSE	Gtt/Att	p.Val612Ile/c.1834G>A	625	dnaK	protein_coding	CODING	CCP43080	G	A	G	G	G	G	G	G	G	G	G	G	G	G	G	G	G	G	G	G	G	G	G	G	G	G	G	G	G	G	G	G	G	G	G	G	G	G	G
422923	missense_variant	MODERATE	MISSENSE	Ttc/Ctc	p.Phe158Leu/c.472T>C	395	dnaJ1	protein_coding	CODING	CCP43082	T	C	T	T	T	T	T	T	T	T	T	T	T	T	T	T	T	T	T	T	T	T	T	T	T	T	T	T	T	T	T	T	T	T	T	T	T	T	T
423174	synonymous_variant	LOW	SILENT	cgC/cgT	p.Arg241Arg/c.723C>T	395	dnaJ1	protein_coding	CODING	CCP43082	C	T	C	T	C	C	C	C	C	C	C	C	C	C	C	C	C	C	T	C	C	C	C	C	C	C	T	C	C	C	C	C	C	C	C	C	C	C	T
424242	intergenic_region	MODIFIER			n.424242T>C						T	C	T	T	T	T	T	T	T	T	T	T	T	T	T	T	T	T	T	T	T	T	T	T	C	T	T	T	T	T	T	T	T	T	T	T	T	T	T
438922	missense_variant	MODERATE	MISSENSE	tAc/tTc	p.Tyr34Phe/c.101A>T	275	Rv0361	protein_coding	CODING	CCP43091	A	T	A	A	A	A	T	A	A	A	A	A	A	A	A	A	A	A	A	A	A	A	A	A	A	A	A	A	A	A	T	A	A	A	A	A	A	A	A
439933	synonymous_variant	LOW	SILENT	acC/acT	p.Thr21Thr/c.63C>T	460	mgtE	protein_coding	CODING	CCP43092	C	T	C	C	C	C	C	C	C	C	C	C	C	C	C	C	C	C	C	C	C	C	C	C	C	C	C	C	C	C	C	C	C	C	C	C	C	T	C
440038	synonymous_variant	LOW	SILENT	ctG/ctA	p.Leu56Leu/c.168G>A	460	mgtE	protein_coding	CODING	CCP43092	G	A	G	G	G	A	G	A	G	G	G	G	G	G	G	G	G	G	G	G	G	G	G	G	G	G	G	G	G	G	G	G	G	G	G	G	G	G	G
442820	synonymous_variant	LOW	SILENT	gtC/gtT	p.Val142Val/c.426C>T	227	Rv0364	protein_coding	CODING	CCP43094	C	T	C	C	C	C	C	C	C	C	C	C	C	C	C	C	C	C	C	C	C	C	C	C	C	C	C	C	C	C	C	C	C	C	C	T	C	C	C
444381	synonymous_variant	LOW	SILENT	acG/acA	p.Thr145Thr/c.435G>A	197	Rv0366c	protein_coding	CODING	CCP43096	C	T	C	C	C	T	C	T	C	C	C	C	C	C	C	C	C	C	C	C	C	C	C	C	C	C	C	C	C	C	C	C	C	C	C	C	C	C	C
445276	intergenic_region	MODIFIER			n.445276A>C						A	C	A	A	A	C	A	C	A	A	A	A	A	A	A	A	A	A	A	A	A	A	A	A	A	A	A	A	A	A	A	A	A	A	A	A	A	A	A
445634	missense_variant	MODERATE	MISSENSE	Cgc/Tgc	p.Arg298Cys/c.892C>T	403	Rv0368c	protein_coding	CODING	CCP43098	G	A	G	G	G	A	A	A	G	G	G	G	G	G	G	A	G	A	G	G	G	G	G	G	G	G	G	A	G	G	A	G	G	G	G	G	G	G	G
445747	missense_variant	MODERATE	MISSENSE	gGg/gAg	p.Gly260Glu/c.779G>A	403	Rv0368c	protein_coding	CODING	CCP43098	C	T	C	C	C	C	C	C	C	C	C	C	C	C	C	C	C	C	C	C	C	C	C	C	C	C	C	C	C	C	C	C	C	C	C	T	C	C	C
445800	synonymous_variant	LOW	SILENT	ccC/ccG	p.Pro242Pro/c.726C>G	403	Rv0368c	protein_coding	CODING	CCP43098	G	C	G	G	G	G	G	G	G	G	G	G	G	G	G	G	G	G	G	G	G	G	G	G	G	G	G	G	G	G	G	G	G	G	G	G	G	G	G
445975	missense_variant	MODERATE	MISSENSE	cGg/cAg	p.Arg184Gln/c.551G>A	403	Rv0368c	protein_coding	CODING	CCP43098	C	T	C	C	C	C	C	C	T	C	T	T	T	T	T	C	T	C	C	C	T	T	T	C	C	C	C	C	C	C	C	T	T	C	T	C	T	C	C
450325	synonymous_variant	LOW	SILENT	gcC/gcT	p.Ala493Ala/c.1479C>T	799	Rv0373c	protein_coding	CODING	CCP43103	G	A	G	G	G	G	G	G	G	G	G	G	G	G	G	G	G	G	G	G	G	G	G	G	G	G	G	G	G	G	G	G	G	G	G	G	G	G	G
450704	missense_variant	MODERATE	MISSENSE	gCg/gAg	p.Ala367Glu/c.1100C>A	799	Rv0373c	protein_coding	CODING	CCP43103	G	T	G	T	G	G	G	G	G	G	G	G	G	G	G	G	G	G	G	G	G	G	G	G	G	G	G	G	G	G	G	G	G	G	G	G	G	G	G
453448	missense_variant	MODERATE	MISSENSE	Gcg/Acg	p.Ala309Thr/c.925G>A	380	Rv0376c	protein_coding	CODING	CCP43106	C	T	C	C	C	C	C	C	C	C	C	C	C	C	C	C	C	C	C	C	C	C	C	C	C	C	C	C	C	C	C	C	C	C	C	C	C	C	C
453539	synonymous_variant	LOW	SILENT	ccG/ccT	p.Pro278Pro/c.834G>T	380	Rv0376c	protein_coding	CODING	CCP43106	C	A	C	C	C	C	C	C	C	C	C	C	C	C	C	C	C	C	C	C	C	C	C	C	C	C	C	C	C	C	C	C	C	C	C	C	C	C	C
453600	missense_variant	MODERATE	MISSENSE	gGt/gAt	p.Gly258Asp/c.773G>A	380	Rv0376c	protein_coding	CODING	CCP43106	C	T	C	C	T	C	C	C	C	C	C	C	C	C	C	C	C	C	C	C	C	C	C	C	C	C	C	C	C	C	C	C	C	C	C	C	C	C	C
454093	missense_variant	MODERATE	MISSENSE	Gta/Ata	p.Val94Ile/c.280G>A	380	Rv0376c	protein_coding	CODING	CCP43106	C	T	C	C	C	C	C	C	C	C	C	C	C	C	C	C	C	C	C	C	C	C	C	C	C	C	C	T	C	C	C	C	C	C	C	C	C	C	C
454623	missense_variant	MODERATE	MISSENSE	gCg/gTg	p.Ala68Val/c.203C>T	321	Rv0377	protein_coding	CODING	CCP43107	C	T	C	C	C	C	C	C	C	C	C	C	C	C	C	C	C	C	T	C	C	C	C	C	C	C	C	C	C	C	C	C	C	C	C	C	C	C	C
457609	missense_variant	MODERATE	MISSENSE	cCg/cGg	p.Pro72Arg/c.215C>G	302	Rv0381c	protein_coding	CODING	CCP43111	G	C	G	G	G	G	G	G	G	G	G	G	G	G	G	G	G	G	G	G	G	G	G	G	G	G	G	G	G	G	G	G	G	G	G	G	G	G	G
459219	missense_variant	MODERATE	MISSENSE	Cgc/Tgc	p.Arg33Cys/c.97C>T	284	Rv0383c	protein_coding	CODING	CCP43113	G	A	G	G	A	G	G	G	G	G	G	G	G	G	G	G	G	G	G	G	G	G	G	G	G	G	G	G	G	G	G	G	G	G	G	G	G	G	G
459603	synonymous_variant	LOW	SILENT	ccG/ccA	p.Pro800Pro/c.2400G>A	848	clpB	protein_coding	CODING	CCP43114	C	T	C	C	C	C	C	C	C	C	C	C	C	C	C	C	C	C	C	C	C	C	C	C	C	C	C	C	C	C	C	C	C	C	C	C	C	T	C
462258	missense_variant	MODERATE	MISSENSE	Ttc/Ctc	p.Phe42Leu/c.124T>C	390	Rv0385	protein_coding	CODING	CCP43115	T	C	T	T	T	T	T	T	T	C	T	T	T	T	T	T	T	T	T	C	T	T	T	C	C	T	T	T	C	C	T	T	T	C	T	C	T	T	T
463929	synonymous_variant	LOW	SILENT	cgT/cgG	p.Arg173Arg/c.519T>G	1085	Rv0386	protein_coding	CODING	CCP43116	T	G	T	T	T	T	T	T	T	T	T	T	T	T	T	T	T	T	T	T	T	T	T	T	T	T	T	T	T	T	G	T	T	T	T	T	T	T	T
464215	missense_variant	MODERATE	MISSENSE	Ctg/Gtg	p.Leu269Val/c.805C>G	1085	Rv0386	protein_coding	CODING	CCP43116	C	G	C	C	C	C	C	C	C	C	C	C	C	C	C	C	C	C	C	C	C	C	C	C	C	C	C	C	C	C	C	C	C	C	C	C	C	C	C
464651	missense_variant	MODERATE	MISSENSE	gGc/gCc	p.Gly414Ala/c.1241G>C	1085	Rv0386	protein_coding	CODING	CCP43116	G	C	G	G	G	G	G	G	G	G	G	G	G	G	G	G	G	G	G	G	G	G	G	G	G	G	G	G	G	G	G	G	G	G	G	G	G	G	G
466566	synonymous_variant	LOW	SILENT	ttC/ttT	p.Phe1052Phe/c.3156C>T	1085	Rv0386	protein_coding	CODING	CCP43116	C	T	C	C	C	C	C	C	C	C	C	C	C	C	C	C	C	C	C	C	C	C	C	C	C	C	C	C	C	C	C	C	C	C	C	C	C	C	C
468698	missense_variant	MODERATE	MISSENSE	Cgt/Tgt	p.Arg122Cys/c.364C>T	419	purT	protein_coding	CODING	CCP43119	C	T	C	C	C	C	C	C	C	C	C	C	C	C	C	C	C	C	C	C	C	C	C	C	C	C	C	C	C	C	C	C	C	C	C	C	C	C	C
471347	missense_variant	MODERATE	MISSENSE	atG/atA	p.Met431Ile/c.1293G>A	470	ndhA	protein_coding	CODING	CCP43122	C	T	C	C	T	C	C	C	C	C	C	C	C	C	C	C	C	C	C	C	C	C	C	C	C	C	C	C	C	C	C	C	C	C	C	C	C	T	C
472385	synonymous_variant	LOW	SILENT	ttG/ttA	p.Leu85Leu/c.255G>A	470	ndhA	protein_coding	CODING	CCP43122	C	T	C	C	C	C	C	C	C	C	C	C	C	C	C	C	C	C	C	C	C	C	C	C	C	T	C	C	C	C	C	C	C	C	C	C	C	C	C
473209	synonymous_variant	LOW	SILENT	gaG/gaA	p.Glu143Glu/c.429G>A	441	Rv0393	protein_coding	CODING	CCP43123	G	A	G	G	G	G	G	G	G	G	G	G	G	G	G	G	G	G	G	G	G	G	G	G	G	G	G	G	G	G	G	G	G	G	G	G	G	G	G
473211	missense_variant	MODERATE	MISSENSE	gTg/gGg	p.Val144Gly/c.431T>G	441	Rv0393	protein_coding	CODING	CCP43123	T	G	T	T	T	T	T	T	T	T	T	T	T	T	T	T	T	T	T	T	T	T	T	T	T	T	T	T	T	T	T	T	T	T	T	T	T	T	T
473800	synonymous_variant	LOW	SILENT	acG/acC	p.Thr340Thr/c.1020G>C	441	Rv0393	protein_coding	CODING	CCP43123	G	C	G	G	G	G	G	G	G	G	G	G	G	G	G	G	G	G	G	G	G	G	G	G	G	G	G	G	G	G	G	G	G	G	G	G	G	G	G
474095	missense_variant	MODERATE	MISSENSE	Ccg/Gcg	p.Pro439Ala/c.1315C>G	441	Rv0393	protein_coding	CODING	CCP43123	C	G	C	C	C	C	C	C	C	C	C	C	C	C	C	C	C	C	C	C	C	C	C	C	C	C	C	C	G	C	C	C	C	C	C	C	C	C	C
474340	missense_variant	MODERATE	MISSENSE	Gtc/Atc	p.Val168Ile/c.502G>A	239	Rv0394c	protein_coding	CODING	CCP43124	C	T	C	C	C	C	C	C	C	C	C	C	C	C	C	C	C	C	C	C	C	C	C	C	T	C	C	C	C	C	C	C	C	C	C	C	C	C	C
475106	missense_variant	MODERATE	MISSENSE	gTt/gGt	p.Val56Gly/c.167T>G	134	Rv0395	protein_coding	CODING	CCP43125	T	G	T	T	T	T	T	T	T	T	T	T	T	T	T	T	T	T	T	T	T	T	T	T	T	T	T	T	T	T	T	G	T	T	T	T	T	T	T
475330	synonymous_variant	LOW	SILENT	Ctg/Ttg	p.Leu131Leu/c.391C>T	134	Rv0395	protein_coding	CODING	CCP43125	C	T	C	C	C	C	C	C	C	C	C	C	C	C	C	C	C	C	C	C	C	C	C	C	C	C	C	C	C	C	C	C	C	C	C	C	C	C	T
475651	missense_variant	MODERATE	MISSENSE	cCg/cTg	p.Pro101Leu/c.302C>T	130	Rv0396	protein_coding	CODING	CCP43126	C	T	T	T	T	T	T	T	T	T	T	T	T	T	T	T	T	T	T	T	T	T	T	T	T	T	T	T	T	T	T	T	T	T	T	T	T	T	T
475711	missense_variant	MODERATE	MISSENSE	gCc/gTc	p.Ala121Val/c.362C>T	130	Rv0396	protein_coding	CODING	CCP43126	C	T	T	C	C	T	T	T	T	T	T	T	T	T	T	T	T	T	C	T	T	T	T	T	T	T	C	T	T	T	T	T	T	T	T	T	T	C	C
475712	synonymous_variant	LOW	SILENT	gcC/gcT	p.Ala121Ala/c.363C>T	130	Rv0396	protein_coding	CODING	CCP43126	C	T	T	C	C	T	T	T	T	T	T	T	T	T	T	T	T	T	C	T	T	T	T	T	T	T	C	T	T	T	T	T	T	T	T	T	T	C	C
476628	missense_variant	MODERATE	MISSENSE	Cct/Gct	p.Pro79Ala/c.235C>G	82	Rv0397A	protein_coding	CODING	CCP43128	C	G	C	C	C	C	C	C	C	C	C	C	C	C	C	C	C	C	C	C	C	C	C	C	C	C	G	C	C	C	C	C	C	C	C	C	C	C	C
476792	missense_variant	MODERATE	MISSENSE	Gac/Aac	p.Asp177Asn/c.529G>A	213	Rv0398c	protein_coding	CODING	CCP43129	C	T	C	C	C	C	C	C	C	C	C	C	C	C	C	C	C	C	C	C	C	C	C	C	C	C	C	C	T	C	C	C	C	C	C	C	C	C	C
477150	synonymous_variant	LOW	SILENT	atC/atT	p.Ile57Ile/c.171C>T	213	Rv0398c	protein_coding	CODING	CCP43129	G	A	G	G	G	G	G	G	G	G	G	G	G	G	G	G	G	G	G	G	G	G	G	G	G	G	G	G	G	G	G	G	G	G	G	G	G	A	G
477539	missense_variant	MODERATE	MISSENSE	Cat/Gat	p.His340Asp/c.1018C>G	409	lpqK	protein_coding	CODING	CCP43130	G	C	G	G	G	C	G	C	G	G	G	G	G	G	G	G	G	G	G	G	G	G	G	G	G	G	G	G	G	G	G	G	G	G	G	G	G	G	G
477737	missense_variant	MODERATE	MISSENSE	Gcc/Acc	p.Ala274Thr/c.820G>A	409	lpqK	protein_coding	CODING	CCP43130	C	T	T	T	T	T	T	T	T	T	T	T	T	T	T	T	T	T	T	T	T	T	T	T	T	T	T	T	T	T	T	T	T	T	T	T	T	T	T
478721	missense_variant	MODERATE	MISSENSE	Gct/Act	p.Ala345Thr/c.1033G>A	395	fadE7	protein_coding	CODING	CCP43131	C	T	C	C	C	C	C	C	C	C	C	C	C	C	C	C	C	C	C	C	C	C	C	C	C	C	T	C	C	C	C	C	C	C	C	C	C	C	C
479559	synonymous_variant	LOW	SILENT	gaA/gaG	p.Glu65Glu/c.195A>G	395	fadE7	protein_coding	CODING	CCP43131	T	C	T	T	T	T	T	T	T	T	T	T	T	T	T	T	T	T	T	T	T	T	T	T	T	T	T	T	T	T	T	T	T	T	T	T	T	T	T
481069	synonymous_variant	LOW	SILENT	tcA/tcC	p.Ser721Ser/c.2163A>C	958	mmpL1	protein_coding	CODING	CCP43133	T	G	T	T	T	T	T	T	T	T	T	T	T	T	T	T	T	T	G	T	T	T	T	T	T	T	T	T	T	T	T	T	T	T	T	T	T	T	T
481355	missense_variant	MODERATE	MISSENSE	cTg/cGg	p.Leu626Arg/c.1877T>G	958	mmpL1	protein_coding	CODING	CCP43133	A	C	A	A	A	A	A	A	A	A	A	A	A	A	A	A	A	A	A	A	A	A	A	A	A	A	A	A	A	A	A	A	A	A	A	A	A	A	C
481450	missense_variant	MODERATE	MISSENSE	agC/agG	p.Ser594Arg/c.1782C>G	958	mmpL1	protein_coding	CODING	CCP43133	G	C	G	G	G	G	G	G	G	G	G	G	G	G	G	G	G	G	G	G	G	G	G	C	G	G	G	G	G	G	G	G	G	G	G	G	G	G	G
484198	synonymous_variant	LOW	SILENT	gaC/gaT	p.Asp74Asp/c.222C>T	585	fadD30	protein_coding	CODING	CCP43135	C	T	C	C	C	C	C	C	C	C	C	C	C	C	C	C	C	C	C	C	C	C	C	C	C	T	C	C	C	C	C	C	C	C	C	C	C	C	C
484590	missense_variant	MODERATE	MISSENSE	gGc/gCc	p.Gly205Ala/c.614G>C	585	fadD30	protein_coding	CODING	CCP43135	G	C	G	G	G	G	G	G	G	G	G	G	G	G	G	G	G	G	G	G	G	G	G	G	G	G	G	G	G	G	G	G	G	G	G	G	G	G	G
484711	missense_variant	MODERATE	MISSENSE	gaG/gaC	p.Glu245Asp/c.735G>C	585	fadD30	protein_coding	CODING	CCP43135	G	C	G	G	G	G	G	G	G	G	G	G	G	G	G	G	G	G	G	G	G	G	G	G	G	G	G	G	G	G	G	G	G	G	G	G	G	G	G
484830	missense_variant	MODERATE	MISSENSE	aTg/aCg	p.Met285Thr/c.854T>C	585	fadD30	protein_coding	CODING	CCP43135	T	C	T	T	T	T	T	T	T	T	T	T	T	T	T	T	T	T	T	T	T	T	T	T	T	T	T	T	T	T	T	T	T	T	T	T	T	T	T
485752	missense_variant	MODERATE	MISSENSE	Gcg/Acg	p.Ala8Thr/c.22G>A	1402	pks6	protein_coding	CODING	CCP43136	G	A	G	G	G	G	G	G	G	G	G	G	G	G	G	G	G	G	G	G	G	G	G	G	G	G	G	G	G	G	G	G	G	G	G	A	G	G	G
486202	missense_variant	MODERATE	MISSENSE	Ggc/Agc	p.Gly158Ser/c.472G>A	1402	pks6	protein_coding	CODING	CCP43136	G	A	G	G	G	G	G	G	G	G	G	G	G	G	G	G	G	G	G	G	G	G	G	G	G	G	G	G	G	G	G	G	A	G	G	G	G	G	G
486680	missense_variant	MODERATE	MISSENSE	gGc/gAc	p.Gly317Asp/c.950G>A	1402	pks6	protein_coding	CODING	CCP43136	G	A	G	A	G	G	G	G	G	G	G	G	G	G	G	G	G	G	G	G	G	G	G	G	G	G	G	G	G	G	G	G	G	G	G	G	G	G	G
487328	missense_variant	MODERATE	MISSENSE	gGc/gAc	p.Gly533Asp/c.1598G>A	1402	pks6	protein_coding	CODING	CCP43136	G	A	G	G	G	G	G	G	G	G	G	G	G	G	G	G	G	G	G	G	G	G	G	G	G	G	G	G	G	G	G	G	G	G	G	G	G	G	G
487642	missense_variant	MODERATE	MISSENSE	Cag/Gag	p.Gln638Glu/c.1912C>G	1402	pks6	protein_coding	CODING	CCP43136	C	G	C	C	C	C	C	C	C	C	C	C	C	C	C	C	C	C	C	C	C	C	C	C	C	C	C	C	C	C	C	C	C	C	C	C	C	C	C
488296	stop_gained	HIGH	NONSENSE	Cag/Tag	p.Gln856*/c.2566C>T	1402	pks6	protein_coding	CODING	CCP43136	C	T	C	C	C	C	C	C	C	C	C	C	C	C	C	C	C	C	C	C	C	C	C	C	C	C	C	C	C	C	C	C	C	C	C	C	C	C	C
489240	synonymous_variant	LOW	SILENT	ccA/ccG	p.Pro1170Pro/c.3510A>G	1402	pks6	protein_coding	CODING	CCP43136	A	G	G	G	G	G	G	G	G	G	G	G	G	G	G	G	G	G	G	G	G	G	G	G	G	G	G	G	G	G	G	G	G	G	G	G	G	G	G
489328	missense_variant	MODERATE	MISSENSE	Ccc/Gcc	p.Pro1200Ala/c.3598C>G	1402	pks6	protein_coding	CODING	CCP43136	C	G	C	C	C	C	C	C	G	C	G	G	G	G	G	C	G	C	C	C	G	G	G	C	C	C	C	C	C	C	C	C	G	C	C	C	G	C	C
493150	synonymous_variant	LOW	SILENT	ggA/ggT	p.Gly455Gly/c.1365A>T	690	pta	protein_coding	CODING	CCP43139	A	T	A	A	A	A	A	A	A	A	A	A	A	A	A	A	A	A	A	A	A	A	A	A	A	A	A	A	A	A	A	A	A	T	A	A	A	A	A
494643	missense_variant	MODERATE	MISSENSE	Cgg/Tgg	p.Arg265Trp/c.793C>T	385	ackA	protein_coding	CODING	CCP43140	C	T	C	C	C	C	C	C	C	C	C	C	C	C	C	C	C	C	C	C	C	C	C	C	C	C	C	C	C	C	C	C	C	C	C	C	C	C	C
495086	synonymous_variant	LOW	SILENT	aaG/aaA	p.Lys743Lys/c.2229G>A	750	pknG	protein_coding	CODING	CCP43141	C	T	C	C	C	C	C	C	C	C	C	C	C	C	C	C	C	C	C	C	C	C	C	C	C	C	C	C	C	C	C	C	C	C	T	C	C	C	C
497867	missense_variant	MODERATE	MISSENSE	gCg/gTg	p.Ala145Val/c.434C>T	328	glnH	protein_coding	CODING	CCP43142	G	A	G	G	G	G	G	G	G	G	G	G	G	G	G	G	G	G	A	G	G	G	G	G	G	G	G	G	G	G	G	G	G	G	G	G	G	G	G
499106	missense_variant	MODERATE	MISSENSE	Gcg/Acg	p.Ala172Thr/c.514G>A	439	Rv0412c	protein_coding	CODING	CCP43143	C	T	C	C	C	C	C	C	C	C	C	C	C	C	C	C	C	C	C	C	C	C	C	C	C	C	C	T	C	C	C	C	C	C	C	C	C	C	C
500492	missense_variant	MODERATE	MISSENSE	aTc/aCc	p.Ile176Thr/c.527T>C	222	thiE	protein_coding	CODING	CCP43145	A	G	A	A	A	A	A	A	A	G	A	A	A	A	A	A	A	A	A	G	A	A	A	G	G	A	A	A	G	G	A	A	A	G	A	G	A	A	A
500798	missense_variant	MODERATE	MISSENSE	tAc/tGc	p.Tyr74Cys/c.221A>G	222	thiE	protein_coding	CODING	CCP43145	T	C	T	T	T	T	T	T	T	T	T	T	T	T	T	T	T	T	T	T	T	T	T	T	T	T	T	T	T	T	T	T	T	T	T	T	T	T	T
501860	missense_variant	MODERATE	MISSENSE	gTg/gCg	p.Val238Ala/c.713T>C	340	thiO	protein_coding	CODING	CCP43146	T	C	T	T	T	T	T	T	T	T	T	T	T	T	T	T	T	T	T	T	T	T	T	T	T	T	T	T	T	T	T	T	T	T	T	T	T	T	T
502568	missense_variant	MODERATE	MISSENSE	cCg/cTg	p.Pro68Leu/c.203C>T	252	thiG	protein_coding	CODING	CCP43148	C	T	C	C	C	C	C	C	C	C	C	C	C	C	C	C	C	C	C	C	C	C	C	C	C	C	C	C	C	C	C	C	C	C	C	C	C	C	C
503617	missense_variant	MODERATE	MISSENSE	gCc/gTc	p.Ala41Val/c.122C>T	500	lpqL	protein_coding	CODING	CCP43149	C	T	C	C	C	C	C	C	C	C	C	C	C	C	C	C	C	C	C	C	C	C	C	C	C	C	C	T	C	C	C	C	C	C	C	C	C	C	C
504860	synonymous_variant	LOW	SILENT	gaC/gaT	p.Asp455Asp/c.1365C>T	500	lpqL	protein_coding	CODING	CCP43149	C	T	C	C	C	C	C	C	C	C	C	C	C	C	C	C	C	C	C	C	C	C	C	C	C	C	T	C	C	C	C	C	C	C	C	C	C	C	C
506125	missense_variant	MODERATE	MISSENSE	gCc/gTc	p.Ala347Val/c.1040C>T	498	lpqM	protein_coding	CODING	CCP43150	C	T	T	T	T	T	T	T	T	T	T	T	T	T	T	T	T	T	T	T	T	T	T	T	T	T	T	T	T	T	T	T	T	T	T	T	T	T	T
506218	missense_variant	MODERATE	MISSENSE	gCa/gTa	p.Ala378Val/c.1133C>T	498	lpqM	protein_coding	CODING	CCP43150	C	T	C	C	T	C	C	C	C	C	C	C	C	C	C	C	C	C	C	C	C	C	C	C	C	C	C	C	C	C	C	C	C	C	C	C	C	C	C
508178	synonymous_variant	LOW	SILENT	ctT/ctA	p.Leu126Leu/c.378T>A	265	thiD	protein_coding	CODING	CCP43153	A	T	A	A	A	A	A	A	A	A	A	A	A	A	A	A	A	A	A	A	A	A	A	A	T	A	A	A	A	A	A	A	A	A	A	A	A	A	A
509050	synonymous_variant	LOW	SILENT	atC/atT	p.Ile392Ile/c.1176C>T	547	thiC	protein_coding	CODING	CCP43154	G	A	G	G	G	G	G	G	G	G	G	G	G	G	G	G	G	G	G	G	G	G	G	G	G	G	G	A	G	G	G	G	G	G	G	G	G	G	G
509506	synonymous_variant	LOW	SILENT	caC/caT	p.His240His/c.720C>T	547	thiC	protein_coding	CODING	CCP43154	G	A	G	G	G	G	G	G	G	G	G	G	G	G	G	G	G	G	G	G	G	G	G	G	G	G	G	G	G	G	G	G	G	G	G	G	G	G	G
517521	missense_variant	MODERATE	MISSENSE	Ctc/Ttc	p.Leu95Phe/c.283C>T	302	Rv0428c	protein_coding	CODING	CCP43159	G	A	G	G	G	G	G	G	G	G	G	G	G	G	G	G	G	G	G	G	G	G	G	G	G	A	G	G	G	G	G	G	G	G	G	G	G	G	G
518359	missense_variant	MODERATE	MISSENSE	gTc/gCc	p.Val13Ala/c.38T>C	197	def	protein_coding	CODING	CCP43160	A	G	A	A	A	A	A	A	A	A	A	A	A	A	A	A	A	A	A	A	A	A	A	A	A	A	A	A	A	A	A	A	A	A	A	A	A	A	A
518555	intergenic_region	MODIFIER			n.518555G>A						G	A	G	G	G	G	G	G	G	G	G	G	G	G	G	G	G	G	G	G	G	G	G	G	G	G	G	G	G	G	G	G	G	G	G	G	G	A	G
519116	missense_variant	MODERATE	MISSENSE	tCt/tGt	p.Ser15Cys/c.44C>G	164	Rv0431	protein_coding	CODING	CCP43162	C	G	C	C	G	C	C	C	C	C	C	C	C	C	C	C	C	C	C	C	C	C	C	C	C	C	C	C	C	C	C	C	C	C	C	C	C	G	C
521876	synonymous_variant	LOW	SILENT	ccA/ccG	p.Pro121Pro/c.363A>G	217	Rv0434	protein_coding	CODING	CCP43165	A	G	A	A	A	A	A	A	A	A	A	A	A	A	A	A	A	A	A	A	A	A	A	A	A	A	A	A	A	A	G	A	A	A	A	A	A	A	A
522053	synonymous_variant	LOW	SILENT	ggC/ggA	p.Gly180Gly/c.540C>A	217	Rv0434	protein_coding	CODING	CCP43165	C	A	A	A	A	A	A	A	A	A	A	A	A	A	A	A	A	A	A	A	A	A	A	A	A	A	A	A	A	A	A	A	A	A	A	A	A	A	A
525090	missense_variant	MODERATE	MISSENSE	Gtc/Atc	p.Val101Ile/c.301G>A	286	pssA	protein_coding	CODING	CCP43167	C	T	C	C	C	C	C	C	C	C	C	C	C	C	C	C	C	C	C	C	C	C	C	C	C	T	C	C	C	C	C	C	C	C	C	C	C	C	C
526463	missense_variant	MODERATE	MISSENSE	Acc/Gcc	p.Thr300Ala/c.898A>G	405	moeA2	protein_coding	CODING	CCP43169	T	C	T	T	T	T	T	T	T	T	T	T	T	T	T	T	T	T	T	T	T	T	T	T	T	T	T	T	T	T	T	T	T	T	T	T	T	T	T
527780	missense_variant	MODERATE	MISSENSE	Cgc/Ggc	p.Arg179Gly/c.535C>G	311	Rv0439c	protein_coding	CODING	CCP43170	G	C	G	G	G	G	G	G	C	G	C	C	C	C	C	G	C	G	G	G	C	C	C	G	G	G	G	G	G	G	G	C	C	G	C	G	C	G	G
529255	synonymous_variant	LOW	SILENT	ccC/ccA	p.Pro216Pro/c.648C>A	540	groEL2	protein_coding	CODING	CCP43171	C	A	A	C	A	A	A	A	A	A	A	A	A	A	A	A	A	A	C	A	A	A	A	A	A	A	C	A	A	A	A	A	A	A	A	A	A	A	C
529476	missense_variant	MODERATE	MISSENSE	aTg/aCg	p.Met290Thr/c.869T>C	540	groEL2	protein_coding	CODING	CCP43171	T	C	T	T	T	T	T	T	T	T	T	T	T	T	T	T	T	T	T	T	T	T	T	T	T	T	T	T	T	T	T	T	T	T	T	T	T	T	T
534640	synonymous_variant	LOW	SILENT	ggG/ggT	p.Gly192Gly/c.576G>T	256	Rv0446c	protein_coding	CODING	CCP43177	C	A	C	C	C	C	C	C	C	C	C	C	C	C	C	C	C	C	C	C	C	C	C	C	C	C	C	C	C	C	C	C	C	C	C	C	C	C	C
534969	missense_variant	MODERATE	MISSENSE	Gag/Aag	p.Glu83Lys/c.247G>A	256	Rv0446c	protein_coding	CODING	CCP43177	C	T	C	C	C	C	C	C	C	C	C	C	C	C	C	C	C	C	C	C	C	C	C	C	C	C	C	C	C	C	C	C	C	C	C	C	C	C	C
536986	missense_variant	MODERATE	MISSENSE	Ggc/Agc	p.Gly62Ser/c.184G>A	221	Rv0448c	protein_coding	CODING	CCP43179	C	T	C	C	C	C	C	C	C	C	C	C	C	C	C	C	C	C	C	C	C	C	C	C	C	C	C	C	C	C	C	C	C	C	C	C	C	C	C
537505	synonymous_variant	LOW	SILENT	ggT/ggC	p.Gly348Gly/c.1044T>C	439	Rv0449c	protein_coding	CODING	CCP43180	A	G	A	A	A	A	A	A	A	A	A	A	A	A	A	A	A	A	A	A	A	A	A	A	A	A	A	A	G	A	A	A	A	A	A	A	A	A	A
537807	synonymous_variant	LOW	SILENT	Ctg/Ttg	p.Leu248Leu/c.742C>T	439	Rv0449c	protein_coding	CODING	CCP43180	G	A	A	G	G	G	G	G	G	G	G	G	G	G	G	G	G	G	G	G	G	G	G	G	G	G	G	G	G	G	G	G	G	G	G	G	G	G	G
540121	synonymous_variant	LOW	SILENT	ttT/ttC	p.Phe457Phe/c.1371T>C	967	mmpL4	protein_coding	CODING	CCP43181	A	G	A	A	A	A	A	A	A	A	A	A	A	A	A	A	A	A	A	A	A	A	A	A	A	G	A	A	A	A	A	A	A	A	A	A	A	A	A
541700	missense_variant	MODERATE	MISSENSE	Gac/Cac	p.Asp71His/c.211G>C	140	mmpS4	protein_coding	CODING	CCP43182	C	G	C	C	C	C	C	C	C	C	C	C	C	C	C	C	C	C	C	C	C	C	C	C	C	C	C	C	C	C	C	C	C	C	C	C	C	C	C
542003	intergenic_region	MODIFIER			n.542003C>G						C	G	C	C	C	C	C	C	C	C	C	C	C	C	C	C	C	C	C	C	C	C	C	C	C	C	C	C	G	C	C	C	C	C	C	C	C	C	C
542158	missense_variant	MODERATE	MISSENSE	gCg/gTg	p.Ala6Val/c.17C>T	236	Rv0452	protein_coding	CODING	CCP43183	C	T	C	C	C	C	C	C	C	C	C	C	C	C	C	C	C	C	C	C	C	C	C	C	C	C	C	C	C	C	C	C	C	C	C	T	C	C	C
545652	missense_variant	MODERATE	MISSENSE	cGg/cAg	p.Arg57Gln/c.170G>A	148	Rv0455c	protein_coding	CODING	CCP43186	C	T	C	C	C	C	C	C	C	C	C	C	C	C	C	C	C	C	C	C	C	C	C	T	C	C	C	C	C	C	C	C	C	C	C	C	C	C	C
547228	missense_variant	MODERATE	MISSENSE	Gtg/Atg	p.Val44Met/c.130G>A	93	mazF1	protein_coding	CODING	CCP43188	C	T	C	C	C	T	C	T	C	C	C	C	C	C	C	C	C	C	C	C	C	C	C	C	C	C	C	C	C	C	C	C	C	C	C	C	C	C	C
547364	missense_variant	MODERATE	MISSENSE	Ggc/Agc	p.Gly52Ser/c.154G>A	57	mazE1	protein_coding	CODING	CCP43189	C	T	C	C	C	C	C	C	T	C	C	C	C	C	C	C	C	C	C	C	C	C	C	C	C	C	C	C	C	C	C	C	C	C	C	C	C	C	C
549196	missense_variant	MODERATE	MISSENSE	Ccg/Tcg	p.Pro138Ser/c.412C>T	673	Rv0457c	protein_coding	CODING	CCP43190	G	A	G	G	A	G	G	G	G	G	G	G	G	G	G	G	G	G	G	G	G	G	G	G	G	G	G	G	G	G	G	G	G	G	G	G	G	G	G
549226	missense_variant	MODERATE	MISSENSE	Gac/Tac	p.Asp128Tyr/c.382G>T	673	Rv0457c	protein_coding	CODING	CCP43190	C	A	C	C	C	C	C	C	C	C	C	C	C	C	C	C	C	C	C	C	C	C	C	C	C	C	C	C	A	C	C	C	C	C	C	C	C	C	C
549671	intergenic_region	MODIFIER			n.549671T>C						T	C	C	C	C	C	C	C	C	C	C	C	C	C	C	C	C	C	C	C	C	C	C	C	C	C	C	C	C	C	C	C	C	C	C	C	C	C	C
550266	missense_variant	MODERATE	MISSENSE	Gtg/Ctg	p.Val198Leu/c.592G>C	507	Rv0458	protein_coding	CODING	CCP43191	G	C	G	G	G	G	G	G	G	G	G	G	G	G	G	G	G	G	G	G	G	G	G	G	G	G	G	G	G	G	G	G	G	G	G	G	G	G	G
550412	synonymous_variant	LOW	SILENT	ggG/ggA	p.Gly246Gly/c.738G>A	507	Rv0458	protein_coding	CODING	CCP43191	G	A	G	G	G	G	G	G	G	A	G	G	G	G	G	G	G	G	G	A	G	G	G	A	A	G	G	G	A	A	G	G	G	A	G	A	G	G	G
550731	missense_variant	MODERATE	MISSENSE	Gtg/Atg	p.Val353Met/c.1057G>A	507	Rv0458	protein_coding	CODING	CCP43191	G	A	G	G	G	G	A	G	G	G	G	G	G	G	G	G	G	G	G	G	G	G	G	G	G	G	G	G	G	G	A	G	G	G	G	G	G	G	G
550941	missense_variant	MODERATE	MISSENSE	Atc/Gtc	p.Ile423Val/c.1267A>G	507	Rv0458	protein_coding	CODING	CCP43191	A	G	G	G	G	G	G	G	G	G	G	G	G	G	G	G	G	G	G	G	G	G	G	G	G	G	G	G	G	G	G	G	G	G	G	G	G	G	G
551273	missense_variant	MODERATE	MISSENSE	Ccg/Tcg	p.Pro26Ser/c.76C>T	163	Rv0459	protein_coding	CODING	CCP43192	C	T	C	T	C	C	C	C	C	C	C	C	C	C	C	C	C	C	T	C	C	C	C	C	C	C	T	C	C	C	C	C	C	C	C	C	C	C	T
552876	missense_variant	MODERATE	MISSENSE	aAg/aCg	p.Lys88Thr/c.263A>C	464	lpdC	protein_coding	CODING	CCP43195	A	C	A	A	A	A	A	A	C	A	C	C	C	C	C	A	C	A	A	A	C	C	C	A	A	A	A	A	A	A	A	A	C	A	A	A	C	A	A
553312	synonymous_variant	LOW	SILENT	acG/acT	p.Thr233Thr/c.699G>T	464	lpdC	protein_coding	CODING	CCP43195	G	T	G	G	G	G	G	G	G	G	G	G	G	G	G	T	G	T	G	G	G	G	G	G	G	G	G	G	G	G	G	G	G	G	G	G	G	G	G
554556	missense_variant	MODERATE	MISSENSE	ttC/ttG	p.Phe110Leu/c.330C>G	190	Rv0464c	protein_coding	CODING	CCP43197	G	C	G	G	G	G	G	G	G	G	G	G	G	G	G	G	G	G	G	G	G	G	G	G	G	G	G	G	G	G	G	G	G	G	G	G	G	G	G
556724	synonymous_variant	LOW	SILENT	tgC/tgT	p.Cys89Cys/c.267C>T	264	Rv0466	protein_coding	CODING	CCP43199	C	T	C	C	C	C	C	C	C	C	C	C	C	C	C	C	C	C	C	C	C	C	C	C	C	C	C	C	C	C	C	C	C	C	C	C	C	C	C
557207	synonymous_variant	LOW	SILENT	gtG/gtA	p.Val250Val/c.750G>A	264	Rv0466	protein_coding	CODING	CCP43199	G	A	G	G	G	G	G	G	G	G	G	G	G	G	G	G	G	G	G	G	G	G	G	G	G	G	G	G	G	G	G	G	G	G	G	G	G	G	G
557876	missense_variant	MODERATE	MISSENSE	gTg/gGg	p.Val117Gly/c.350T>G	428	icl1	protein_coding	CODING	CCP43200	T	G	T	T	T	T	T	T	T	T	T	T	T	T	T	T	T	T	T	T	T	T	T	T	T	T	T	G	T	T	T	T	T	T	T	T	T	T	T
560726	missense_variant	MODERATE	MISSENSE	gGa/gTa	p.Gly280Val/c.839G>T	286	umaA	protein_coding	CODING	CCP43202	G	T	G	G	G	G	G	G	G	G	G	G	G	G	G	G	G	G	G	G	G	G	G	G	G	G	G	G	G	G	G	G	G	G	G	G	G	G	G
561475	missense_variant	MODERATE	MISSENSE	atG/atA	p.Met79Ile/c.237G>A	287	pcaA	protein_coding	CODING	CCP43203	C	T	C	C	C	T	C	T	C	C	C	C	C	C	C	C	C	C	C	C	C	C	C	C	C	C	C	C	C	C	C	C	C	C	C	C	C	C	C
561633	synonymous_variant	LOW	SILENT	Ttg/Ctg	p.Leu27Leu/c.79T>C	287	pcaA	protein_coding	CODING	CCP43203	A	G	A	A	A	A	A	A	A	A	A	A	A	A	A	A	A	A	A	A	A	A	A	A	A	A	A	A	A	A	G	A	A	A	A	A	A	A	A
562074	missense_variant	MODERATE	MISSENSE	gCc/gTc	p.Ala74Val/c.221C>T	146	Rv0470A	protein_coding	CODING	CCP43204	G	A	G	G	G	G	G	G	G	G	G	G	G	G	G	G	G	G	G	G	G	G	G	G	G	G	G	G	G	G	G	G	G	G	G	G	G	G	G
564126	missense_variant	MODERATE	MISSENSE	gAg/gGg	p.Glu188Gly/c.563A>G	456	Rv0473	protein_coding	CODING	CCP43207	A	G	A	A	A	A	A	A	A	A	A	A	A	A	A	A	A	A	A	A	A	A	A	A	A	A	A	A	A	A	A	A	A	A	A	A	A	A	A
564153	missense_variant	MODERATE	MISSENSE	cAg/cCg	p.Gln197Pro/c.590A>C	456	Rv0473	protein_coding	CODING	CCP43207	A	C	A	A	A	A	A	A	A	A	A	A	A	A	A	A	A	A	A	A	A	A	A	A	A	A	A	A	A	A	A	A	A	A	A	A	A	A	C
564706	missense_variant	MODERATE	MISSENSE	gaC/gaA	p.Asp381Glu/c.1143C>A	456	Rv0473	protein_coding	CODING	CCP43207	C	A	C	C	C	C	C	C	A	C	A	A	A	A	A	C	A	C	C	C	A	A	A	C	C	C	C	C	C	C	C	C	A	C	C	C	A	C	C
566433	intergenic_region	MODIFIER			n.566433C>T						C	T	C	C	C	C	C	C	C	C	C	C	C	C	C	C	C	C	C	C	C	C	C	C	C	C	C	C	C	C	C	C	C	C	C	C	C	C	C
566704	missense_variant	MODERATE	MISSENSE	tGt/tAt	p.Cys66Tyr/c.197G>A	87	Rv0476	protein_coding	CODING	CCP43210	G	A	G	G	G	G	G	G	G	G	G	G	G	G	G	G	G	G	G	G	G	G	G	G	G	G	G	G	G	G	G	G	G	G	G	G	G	G	G
566747	synonymous_variant	LOW	SILENT	ctC/ctG	p.Leu80Leu/c.240C>G	87	Rv0476	protein_coding	CODING	CCP43210	C	G	C	C	C	C	C	C	C	C	C	C	C	C	C	C	C	C	C	C	C	C	C	C	C	C	C	C	C	C	C	C	C	C	C	C	C	G	C
566850	synonymous_variant	LOW	SILENT	ccC/ccA	p.Pro25Pro/c.75C>A	148	Rv0477	protein_coding	CODING	CCP43211	C	A	A	C	C	C	C	C	C	C	C	C	C	C	C	C	C	C	C	C	C	C	C	C	C	C	C	C	C	C	C	C	C	C	C	C	C	C	C
567319	missense_variant	MODERATE	MISSENSE	gCc/gTc	p.Ala33Val/c.98C>T	224	deoC	protein_coding	CODING	CCP43212	C	T	C	C	C	C	C	C	C	C	C	C	C	C	C	C	C	C	C	C	C	C	C	C	C	C	C	C	C	C	C	C	C	C	C	C	C	C	C
569062	missense_variant	MODERATE	MISSENSE	Atc/Gtc	p.Ile249Val/c.745A>G	280	Rv0480c	protein_coding	CODING	CCP43214	T	C	C	T	T	T	T	T	T	T	T	T	T	T	T	T	T	T	T	T	T	T	T	T	T	T	T	T	T	T	T	T	T	T	T	T	T	T	T
569878	intergenic_region	MODIFIER			n.569878C>T						C	T	C	C	C	C	C	C	N	C	C	C	C	C	C	C	C	C	C	C	C	C	C	C	C	C	C	C	C	C	C	C	C	C	T	C	C	C	C
570641	missense_variant	MODERATE	MISSENSE	Cgt/Agt	p.Arg35Ser/c.103C>A	369	murB	protein_coding	CODING	CCP43216	C	A	A	A	A	A	A	A	A	A	A	A	A	A	A	A	A	A	A	A	A	A	A	A	A	A	A	A	A	A	A	A	A	A	A	A	A	A	A
571039	synonymous_variant	LOW	SILENT	tcC/tcT	p.Ser167Ser/c.501C>T	369	murB	protein_coding	CODING	CCP43216	C	T	C	C	C	C	C	C	C	C	C	C	C	C	C	C	C	C	C	C	C	C	C	C	C	C	C	C	C	C	C	C	C	C	C	C	C	C	C
572417	synonymous_variant	LOW	SILENT	gcC/gcG	p.Ala236Ala/c.708C>G	451	lprQ	protein_coding	CODING	CCP43217	C	G	G	C	G	G	G	G	G	G	G	G	G	G	G	G	G	G	C	G	G	G	G	G	G	G	C	G	G	G	G	G	G	G	G	G	G	G	C
572824	missense_variant	MODERATE	MISSENSE	tAc/tGc	p.Tyr372Cys/c.1115A>G	451	lprQ	protein_coding	CODING	CCP43217	A	G	A	A	A	A	A	A	A	A	A	A	A	A	A	A	A	A	A	A	A	A	A	A	A	A	A	A	A	A	A	A	A	A	A	A	A	A	A
574407	missense_variant	MODERATE	MISSENSE	Gct/Tct	p.Ala142Ser/c.424G>T	438	Rv0485	protein_coding	CODING	CCP43219	G	T	G	G	G	G	G	G	G	G	G	G	G	G	G	G	G	G	G	G	G	G	G	G	G	G	G	T	G	G	G	G	G	G	G	G	G	G	G
577018	missense_variant	MODERATE	MISSENSE	Cgg/Tgg	p.Arg78Trp/c.232C>T	183	Rv0487	protein_coding	CODING	CCP43221	C	T	C	C	C	C	C	C	T	C	T	T	T	T	T	C	T	C	C	C	T	T	T	C	C	C	C	C	C	C	C	T	T	C	T	C	T	C	C
579273	intergenic_region	MODIFIER			n.579273G>A						G	A	G	G	G	G	G	G	G	G	G	G	G	G	G	G	G	G	G	A	G	G	G	G	A	G	G	G	G	G	G	G	G	G	G	G	G	G	G
580924	missense_variant	MODERATE	MISSENSE	gCc/gTc	p.Ala39Val/c.116C>T	227	regX3	protein_coding	CODING	CCP43225	C	T	C	C	C	C	C	C	C	C	C	C	C	C	C	C	C	C	C	C	C	C	C	C	C	C	C	C	C	C	C	C	C	C	C	C	C	C	C
580978	missense_variant	MODERATE	MISSENSE	gGg/gAg	p.Gly57Glu/c.170G>A	227	regX3	protein_coding	CODING	CCP43225	G	A	G	G	G	G	G	G	G	G	G	G	G	G	G	G	G	G	G	G	G	G	G	G	G	G	G	G	G	G	G	G	G	G	G	G	G	G	G
583018	missense_variant	MODERATE	MISSENSE	Gcc/Acc	p.Ala121Thr/c.361G>A	629	Rv0492c	protein_coding	CODING	CCP43226	C	T	C	C	C	T	C	T	C	C	C	C	C	C	C	C	C	C	C	C	C	C	C	C	C	C	C	T	C	C	C	C	C	C	C	C	C	C	C
583330	missense_variant	MODERATE	MISSENSE	Ggc/Agc	p.Gly17Ser/c.49G>A	629	Rv0492c	protein_coding	CODING	CCP43226	C	T	C	C	C	C	C	C	C	C	C	C	C	C	C	C	C	C	C	C	C	C	C	C	C	C	C	C	C	C	C	C	C	C	C	C	C	T	C
583517	missense_variant	MODERATE	MISSENSE	gGc/gCc	p.Gly63Ala/c.188G>C	109	Rv0492A	protein_coding	CODING	CCP43227	C	G	C	C	C	C	C	C	C	C	C	C	C	C	C	C	C	C	C	C	C	C	C	C	C	G	C	C	C	C	C	C	C	C	C	C	C	C	C
583653	missense_variant	MODERATE	MISSENSE	Gag/Cag	p.Glu18Gln/c.52G>C	109	Rv0492A	protein_coding	CODING	CCP43227	C	G	C	C	C	C	C	C	C	C	C	C	C	C	C	C	C	C	C	C	C	C	C	C	C	C	C	C	C	C	C	C	C	C	C	C	C	C	C
583806	synonymous_variant	LOW	SILENT	caC/caT	p.His295His/c.885C>T	329	Rv0493c	protein_coding	CODING	CCP43228	G	A	G	G	G	G	G	G	G	G	G	G	G	G	G	G	G	G	G	G	G	G	G	G	G	G	G	G	G	G	G	G	G	G	G	G	G	G	G
584198	missense_variant	MODERATE	MISSENSE	Acc/Gcc	p.Thr165Ala/c.493A>G	329	Rv0493c	protein_coding	CODING	CCP43228	T	C	T	T	T	C	T	C	T	T	T	T	T	T	T	T	T	T	T	T	T	T	T	T	T	T	T	T	T	T	T	T	T	T	T	T	T	T	T
584340	synonymous_variant	LOW	SILENT	gcA/gcG	p.Ala117Ala/c.351A>G	329	Rv0493c	protein_coding	CODING	CCP43228	T	C	T	T	T	T	T	T	T	T	T	T	T	T	T	T	T	T	T	T	T	T	T	T	T	T	T	T	T	T	T	C	T	T	T	T	T	T	T
585210	missense_variant	MODERATE	MISSENSE	ttG/ttT	p.Leu172Phe/c.516G>T	242	Rv0494	protein_coding	CODING	CCP43229	G	T	G	G	T	G	G	G	G	G	G	G	G	G	G	G	G	G	G	G	G	G	G	G	G	G	G	G	G	G	G	G	G	G	G	G	G	T	G
588642	synonymous_variant	LOW	SILENT	cgC/cgA	p.Arg106Arg/c.318C>A	280	Rv0498	protein_coding	CODING	CCP43233	C	A	C	C	C	C	C	C	C	C	C	C	C	C	C	C	C	C	C	C	C	C	C	C	C	C	C	A	C	C	C	C	C	C	C	C	C	C	C
589252	missense_variant	MODERATE	MISSENSE	Cgg/Tgg	p.Arg24Trp/c.70C>T	291	Rv0499	protein_coding	CODING	CCP43234	C	T	C	C	C	C	C	C	C	T	C	C	C	C	C	C	C	C	C	C	C	C	C	T	C	C	C	C	C	T	C	C	C	C	C	C	C	C	C
589710	synonymous_variant	LOW	SILENT	ggC/ggT	p.Gly176Gly/c.528C>T	291	Rv0499	protein_coding	CODING	CCP43234	C	T	C	C	C	C	C	C	C	C	C	C	C	C	C	C	C	C	C	C	C	C	T	C	C	C	C	C	C	C	C	C	C	C	C	C	C	C	C
590632	missense_variant	MODERATE	MISSENSE	Gcc/Acc	p.Ala184Thr/c.550G>A	295	proC	protein_coding	CODING	CCP43235	G	A	G	G	G	G	G	G	G	G	G	G	G	G	G	G	G	G	G	G	G	G	G	G	G	G	G	G	G	G	G	G	G	G	G	G	G	G	G
591702	missense_variant	MODERATE	MISSENSE	Agt/Ggt	p.Ser17Gly/c.49A>G	376	galE2	protein_coding	CODING	CCP43238	A	G	A	A	A	A	A	A	A	A	A	A	A	A	A	A	A	A	G	A	A	A	A	A	A	A	G	A	A	A	A	A	A	A	A	A	A	A	A
591906	missense_variant	MODERATE	MISSENSE	Aag/Gag	p.Lys85Glu/c.253A>G	376	galE2	protein_coding	CODING	CCP43238	A	G	A	A	A	A	A	A	A	A	A	A	A	A	A	A	A	A	A	A	A	A	A	A	A	A	A	A	A	A	A	G	A	A	A	A	A	A	A
593184	missense_variant	MODERATE	MISSENSE	Gtc/Ctc	p.Val132Leu/c.394G>C	358	Rv0502	protein_coding	CODING	CCP43239	G	C	G	G	G	G	G	G	G	G	G	G	G	G	G	G	G	G	G	G	G	G	G	G	G	G	C	G	G	G	G	G	G	G	G	G	G	G	G
593949	synonymous_variant	LOW	SILENT	taC/taT	p.Tyr277Tyr/c.831C>T	302	cmaA2	protein_coding	CODING	CCP43240	G	A	G	G	G	G	G	G	G	G	G	G	G	G	G	G	G	G	G	G	G	G	G	G	G	G	G	G	G	G	G	G	G	G	G	G	G	A	G
594036	synonymous_variant	LOW	SILENT	gtG/gtA	p.Val248Val/c.744G>A	302	cmaA2	protein_coding	CODING	CCP43240	C	T	T	C	C	C	C	C	C	C	C	C	C	C	C	C	C	C	C	C	C	C	C	C	C	C	C	C	C	C	C	C	C	C	C	C	C	C	C
595310	intergenic_region	MODIFIER			n.595310C>G						C	G	C	C	C	C	C	C	C	C	C	C	C	C	C	C	C	C	C	C	C	C	C	C	C	C	C	C	C	C	C	C	C	C	C	C	C	C	C
595432	intergenic_region	MODIFIER			n.595432C>T						C	T	C	C	C	C	C	C	C	C	C	C	C	C	C	C	C	C	C	C	C	C	C	C	C	C	T	C	C	C	C	C	C	C	C	C	C	C	C
596691	intergenic_region	MODIFIER			n.596691T>C						T	C	T	T	T	T	T	T	T	T	T	T	T	T	T	T	T	T	T	T	T	T	T	T	T	T	T	T	T	T	T	T	T	T	T	T	T	T	T
598429	missense_variant	MODERATE	MISSENSE	Ccc/Tcc	p.Pro411Ser/c.1231C>T	968	mmpL2	protein_coding	CODING	CCP43244	C	T	C	C	T	C	C	C	C	C	C	C	C	C	C	C	C	C	C	C	C	C	C	C	C	C	C	C	C	C	C	C	C	C	C	C	C	C	C
598434	synonymous_variant	LOW	SILENT	gcC/gcT	p.Ala412Ala/c.1236C>T	968	mmpL2	protein_coding	CODING	CCP43244	C	T	C	C	C	C	C	C	C	C	C	C	C	C	C	C	C	C	C	C	C	C	C	T	C	C	C	C	C	C	C	C	C	C	C	C	C	C	C
601485	missense_variant	MODERATE	MISSENSE	Acc/Gcc	p.Thr349Ala/c.1045A>G	468	hemA	protein_coding	CODING	CCP43246	A	G	A	A	A	A	A	A	A	A	A	A	A	A	A	A	A	A	A	A	A	A	A	A	A	A	A	A	A	A	A	G	A	A	A	A	A	A	A
601814	missense_variant	MODERATE	MISSENSE	atG/atA	p.Met458Ile/c.1374G>A	468	hemA	protein_coding	CODING	CCP43246	G	A	G	G	G	G	G	G	G	G	G	G	G	G	G	G	G	G	G	G	G	G	G	G	G	G	G	G	G	G	G	G	G	G	G	G	G	G	G
606553	start_lost	HIGH	MISSENSE	atG/atA	p.Met1?/c.3G>A	503	Rv0515	protein_coding	CODING	CCP43252	G	A	G	G	G	G	G	G	G	G	G	G	G	G	G	G	G	G	G	G	G	G	G	G	G	G	G	A	G	G	G	G	G	G	G	G	G	G	G
608910	synonymous_variant	LOW	SILENT	ttC/ttT	p.Phe55Phe/c.165C>T	436	Rv0517	protein_coding	CODING	CCP43254	C	T	C	C	C	C	C	C	C	T	C	C	C	C	C	C	C	C	C	T	C	C	C	T	T	C	C	C	T	T	C	C	C	T	C	T	C	C	C
611998	missense_variant	MODERATE	MISSENSE	gCc/gTc	p.Ala26Val/c.77C>T	300	Rv0519c	protein_coding	CODING	CCP43256	G	A	G	G	G	G	G	G	G	G	G	G	G	G	G	G	G	G	G	G	G	G	G	G	G	G	G	G	A	G	G	G	G	G	G	G	G	G	G
612230	intergenic_region	MODIFIER			n.612230G>A						G	A	G	G	G	G	G	G	G	G	G	G	G	G	G	G	G	G	G	G	G	G	G	G	G	G	G	G	G	G	G	G	G	G	G	A	G	G	G
614200	missense_variant	MODERATE	MISSENSE	gGa/gCa	p.Gly388Ala/c.1163G>C	434	gabP	protein_coding	CODING	CCP43259	G	C	G	G	G	G	G	G	G	G	G	G	G	G	G	G	G	G	G	G	G	G	G	G	G	G	G	G	G	G	G	G	G	G	G	C	G	G	G
614568	missense_variant	MODERATE	MISSENSE	Gcg/Ccg	p.Ala52Pro/c.154G>C	131	Rv0523c	protein_coding	CODING	CCP43260	C	G	G	C	C	C	C	C	C	C	C	C	C	C	C	C	C	C	C	C	C	C	C	C	C	C	C	C	C	C	C	C	C	C	C	C	C	C	C
617242	missense_variant	MODERATE	MISSENSE	Cgc/Tgc	p.Arg133Cys/c.397C>T	216	Rv0526	protein_coding	CODING	CCP43263	C	T	C	C	C	C	C	C	C	C	C	C	C	C	C	C	C	C	T	C	C	C	C	C	C	C	T	C	C	C	C	C	C	C	C	C	C	C	C
619194	missense_variant	MODERATE	MISSENSE	cGc/cAc	p.Arg297His/c.890G>A	529	Rv0528	protein_coding	CODING	CCP43265	G	A	G	G	G	G	G	G	G	G	G	G	G	G	G	G	G	G	G	G	G	G	G	G	G	A	G	G	G	G	G	G	G	G	G	G	G	G	G
621287	synonymous_variant	LOW	SILENT	gcC/gcG	p.Ala127Ala/c.381C>G	405	Rv0530	protein_coding	CODING	CCP43267	C	G	C	C	C	C	C	C	C	C	C	C	C	C	C	C	C	C	C	C	C	C	C	C	C	C	C	C	C	C	C	C	C	C	C	C	C	C	C
627625	synonymous_variant	LOW	SILENT	gaC/gaT	p.Asp126Asp/c.378C>T	346	galE3	protein_coding	CODING	CCP43274	C	T	C	C	C	C	C	C	C	C	C	C	C	C	C	C	C	C	C	C	C	C	C	C	C	C	C	T	C	C	C	C	C	C	C	C	C	C	C
628028	missense_variant	MODERATE	MISSENSE	Cat/Tat	p.His261Tyr/c.781C>T	346	galE3	protein_coding	CODING	CCP43274	C	T	C	T	C	C	C	C	C	C	C	C	C	C	C	C	C	C	C	C	C	C	C	C	C	C	C	C	C	C	C	C	C	C	C	C	C	C	C
631234	missense_variant	MODERATE	MISSENSE	Ccc/Tcc	p.Pro399Ser/c.1195C>T	548	Rv0538	protein_coding	CODING	CCP43276	C	T	C	C	C	C	C	C	C	C	C	C	C	C	C	C	C	C	C	C	C	C	C	C	C	C	C	C	C	C	C	C	C	C	C	C	C	C	C
636127	synonymous_variant	LOW	SILENT	gcG/gcC	p.Ala29Ala/c.87G>C	92	Rv0544c	protein_coding	CODING	CCP43282	C	G	C	C	C	C	C	C	G	C	G	G	G	G	G	C	G	C	C	C	G	G	G	C	C	C	C	C	C	C	C	C	G	C	C	C	G	C	C
636195	missense_variant	MODERATE	MISSENSE	Tac/Gac	p.Tyr7Asp/c.19T>G	92	Rv0544c	protein_coding	CODING	CCP43282	A	C	A	A	C	A	A	A	A	A	A	A	A	A	A	A	A	A	A	A	A	A	A	A	A	A	A	A	A	A	A	A	A	A	A	A	A	C	A
637758	missense_variant	MODERATE	MISSENSE	cGc/cAc	p.Arg71His/c.212G>A	128	Rv0546c	protein_coding	CODING	CCP43284	C	T	C	C	C	T	C	T	C	C	C	C	C	C	C	C	C	C	C	C	C	C	C	C	C	C	C	C	C	C	C	C	C	C	C	C	C	C	C
638899	synonymous_variant	LOW	SILENT	ctG/ctT	p.Leu6Leu/c.18G>T	294	Rv0547c	protein_coding	CODING	CCP43285	C	A	A	A	A	A	A	A	A	A	A	A	A	A	A	A	A	A	A	A	A	A	A	A	A	A	A	A	A	A	A	A	A	A	A	A	A	A	A
642722	synonymous_variant	LOW	SILENT	gaG/gaA	p.Glu30Glu/c.90G>A	571	fadD8	protein_coding	CODING	CCP43289	C	T	C	C	C	C	C	C	C	C	C	C	C	C	C	C	C	C	C	C	C	C	C	C	C	C	C	C	C	C	C	C	C	C	C	C	C	T	C
643458	synonymous_variant	LOW	SILENT	atC/atT	p.Ile190Ile/c.570C>T	534	Rv0552	protein_coding	CODING	CCP43290	C	T	C	C	C	C	C	C	C	C	C	C	C	C	C	C	C	C	C	C	C	C	C	C	C	C	C	T	C	C	C	C	C	C	C	C	C	C	C
644259	synonymous_variant	LOW	SILENT	agT/agC	p.Ser457Ser/c.1371T>C	534	Rv0552	protein_coding	CODING	CCP43290	T	C	T	T	T	T	T	T	T	T	T	T	T	T	T	T	T	T	T	T	T	T	T	T	T	T	T	T	T	T	T	T	T	T	T	T	T	T	T
644561	synonymous_variant	LOW	SILENT	gtG/gtA	p.Val24Val/c.72G>A	326	menC	protein_coding	CODING	CCP43291	G	A	G	G	G	G	G	G	G	G	G	G	G	G	G	G	G	G	G	G	G	G	G	G	G	G	G	G	G	G	G	G	G	G	G	G	G	G	G
645248	synonymous_variant	LOW	SILENT	gcG/gcA	p.Ala253Ala/c.759G>A	326	menC	protein_coding	CODING	CCP43291	G	A	G	G	G	G	G	G	G	G	G	G	G	G	G	G	G	G	G	G	G	G	G	G	G	G	G	G	G	G	G	G	G	G	G	G	G	G	G
646138	synonymous_variant	LOW	SILENT	gaC/gaT	p.Asp224Asp/c.672C>T	262	bpoC	protein_coding	CODING	CCP43292	C	T	C	C	T	C	C	C	C	C	C	C	C	C	C	C	C	C	C	C	C	C	C	C	C	C	C	C	C	C	C	C	C	C	C	C	C	T	C
647478	missense_variant	MODERATE	MISSENSE	cGg/cCg	p.Arg394Pro/c.1181G>C	554	menD	protein_coding	CODING	CCP43293	G	C	G	C	G	G	G	G	G	G	G	G	G	G	G	G	G	G	G	G	G	G	G	G	G	G	G	G	G	G	G	G	G	G	G	G	G	G	C
649291	synonymous_variant	LOW	SILENT	ccC/ccG	p.Pro252Pro/c.756C>G	378	mgtA	protein_coding	CODING	CCP43295	C	G	C	C	C	C	C	C	C	C	C	C	C	C	C	C	C	C	C	C	C	C	C	C	C	C	C	C	C	C	C	C	C	C	C	C	C	C	C
651211	synonymous_variant	LOW	SILENT	gaA/gaG	p.Glu98Glu/c.294A>G	241	Rv0560c	protein_coding	CODING	CCP43298	T	C	T	T	C	T	T	T	T	T	T	T	T	T	T	T	T	T	T	T	T	T	T	T	T	T	T	T	T	T	T	T	T	T	T	T	T	T	T
651588	missense_variant	MODERATE	MISSENSE	Gtg/Atg	p.Val390Met/c.1168G>A	408	Rv0561c	protein_coding	CODING	CCP43299	C	T	C	C	C	C	C	C	C	C	C	C	C	C	C	C	C	C	C	C	C	C	C	C	C	C	C	C	C	C	C	C	C	C	C	C	C	C	C
652398	missense_variant	MODERATE	MISSENSE	Cgc/Tgc	p.Arg120Cys/c.358C>T	408	Rv0561c	protein_coding	CODING	CCP43299	G	A	G	G	G	G	G	G	G	G	G	G	G	G	G	G	G	G	G	G	G	G	G	G	G	G	G	G	G	G	G	G	G	G	G	G	G	G	G
652956	synonymous_variant	LOW	SILENT	ctG/ctA	p.Leu62Leu/c.186G>A	335	grcC1	protein_coding	CODING	CCP43300	G	A	G	G	G	G	G	G	G	G	G	G	G	G	G	G	G	G	G	G	G	G	G	G	G	G	G	G	G	G	G	G	G	G	G	G	G	G	G
655691	missense_variant	MODERATE	MISSENSE	Tcg/Gcg	p.Ser87Ala/c.259T>G	341	gpdA1	protein_coding	CODING	CCP43302	A	C	A	A	A	C	A	C	A	A	A	A	A	A	A	A	A	A	A	A	A	A	A	A	A	A	A	A	A	A	A	A	A	A	A	A	A	A	A
660701	missense_variant	MODERATE	MISSENSE	Ggc/Agc	p.Gly418Ser/c.1252G>A	472	cyp135B1	protein_coding	CODING	CCP43306	G	A	G	G	G	G	G	G	G	G	G	G	G	G	G	G	G	G	G	G	G	G	G	A	G	G	G	G	G	G	G	G	G	G	G	G	G	G	G
660875	intergenic_region	MODIFIER			n.660875G>A						G	A	G	G	G	G	G	G	G	G	G	G	G	G	G	G	G	G	G	G	G	G	G	G	G	G	G	G	G	G	G	G	G	G	G	G	G	G	G
660905	intergenic_region	MODIFIER			n.660905C>G						C	G	C	C	C	C	C	C	C	C	C	C	C	C	C	C	C	C	C	C	C	C	C	C	C	C	C	C	C	C	C	C	C	C	C	C	C	C	C
661776	missense_variant	MODERATE	MISSENSE	gCc/gTc	p.Ala161Val/c.482C>T	692	nrdZ	protein_coding	CODING	CCP43308	C	T	C	C	C	C	C	C	C	C	C	C	C	C	C	C	C	C	C	C	C	C	C	C	C	C	C	C	C	C	C	C	C	C	C	C	C	C	C
661888	synonymous_variant	LOW	SILENT	atT/atC	p.Ile198Ile/c.594T>C	692	nrdZ	protein_coding	CODING	CCP43308	T	C	T	T	T	T	T	T	T	T	T	T	T	T	T	T	T	T	T	T	T	T	T	T	T	T	T	T	C	T	T	T	T	T	T	T	T	T	T
663436	intergenic_region	MODIFIER			n.663436C>G						C	G	C	C	C	C	C	C	C	C	C	C	C	C	C	C	C	C	C	C	C	C	C	C	C	C	C	C	C	C	C	C	C	C	C	C	C	C	C
664705	synonymous_variant	LOW	SILENT	gtG/gtT	p.Val38Val/c.114G>T	443	Rv0571c	protein_coding	CODING	CCP43309	C	A	C	C	C	C	C	C	C	C	C	C	C	C	C	C	C	C	C	C	C	C	C	C	C	C	C	C	C	C	C	C	C	C	C	C	C	C	C
665395	intergenic_region	MODIFIER			n.665395C>T						C	T	C	T	C	C	C	C	C	C	C	C	C	C	C	C	C	C	C	C	C	C	C	C	C	C	C	C	C	C	C	C	C	C	C	C	C	C	C
666070	synonymous_variant	LOW	SILENT	atC/atT	p.Ile391Ile/c.1173C>T	463	pncB2	protein_coding	CODING	CCP43311	G	A	G	G	A	G	G	G	G	G	G	G	G	G	G	G	G	G	G	G	G	G	G	G	G	G	G	G	G	G	G	G	G	G	G	G	G	A	G
667551	missense_variant	MODERATE	MISSENSE	Tac/Cac	p.Tyr282His/c.844T>C	380	Rv0574c	protein_coding	CODING	CCP43312	A	G	A	A	A	A	A	A	A	A	A	A	A	A	A	A	A	A	A	A	A	A	A	A	A	A	A	A	A	A	A	A	A	A	A	A	A	A	A
669565	missense_variant	MODERATE	MISSENSE	Atc/Ctc	p.Ile61Leu/c.181A>C	388	Rv0575c	protein_coding	CODING	CCP43313	T	G	G	G	G	G	G	G	G	G	G	G	G	G	G	G	G	G	G	G	G	G	G	G	G	G	G	G	G	G	G	G	G	G	G	G	G	G	G
671127	missense_variant	MODERATE	MISSENSE	aCc/aGc	p.Thr427Ser/c.1280C>G	434	Rv0576	protein_coding	CODING	CCP43314	C	G	C	C	C	C	C	C	C	C	C	C	C	C	C	C	C	C	C	C	C	C	C	C	C	C	C	C	C	C	C	C	C	C	C	C	C	C	C
671177	synonymous_variant	LOW	SILENT	agA/agG	p.Arg4Arg/c.12A>G	261	TB27.3	protein_coding	CODING	CCP43315	A	G	A	A	A	A	A	A	A	A	A	A	A	A	A	A	A	A	A	A	A	A	A	A	A	A	A	A	A	A	A	A	A	A	A	A	A	A	A
671178	missense_variant	MODERATE	MISSENSE	Agc/Ggc	p.Ser5Gly/c.13A>G	261	TB27.3	protein_coding	CODING	CCP43315	A	G	A	A	A	A	A	A	A	A	A	A	A	A	A	A	A	A	A	A	A	A	A	A	A	A	A	A	A	A	A	A	A	A	A	A	A	A	A
671378	missense_variant	MODERATE	MISSENSE	gaG/gaC	p.Glu71Asp/c.213G>C	261	TB27.3	protein_coding	CODING	CCP43315	G	C	G	G	G	G	G	G	G	G	G	G	G	G	G	G	G	G	G	G	G	G	G	G	G	G	G	G	G	G	G	G	G	G	G	G	G	G	G
671479	missense_variant	MODERATE	MISSENSE	tTc/tCc	p.Phe105Ser/c.314T>C	261	TB27.3	protein_coding	CODING	CCP43315	T	C	T	T	T	T	T	T	T	T	T	T	T	T	T	T	T	T	T	T	T	T	T	T	T	T	T	T	T	T	C	T	T	T	T	T	T	T	T
671619	missense_variant	MODERATE	MISSENSE	Gac/Aac	p.Asp152Asn/c.454G>A	261	TB27.3	protein_coding	CODING	CCP43315	G	A	G	G	G	G	G	G	G	G	G	G	G	G	G	G	G	G	G	G	G	G	G	G	G	G	G	G	G	G	G	G	G	G	G	G	G	G	G
676568	missense_variant	MODERATE	MISSENSE	Ctg/Atg	p.Leu111Met/c.331C>A	252	Rv0579	protein_coding	CODING	CCP43317	C	A	C	C	C	C	C	C	C	C	C	C	C	C	C	C	C	C	C	C	C	C	C	C	C	C	C	C	C	C	C	C	C	C	C	C	C	C	C
677436	missense_variant	MODERATE	MISSENSE	Gcg/Acg	p.Ala61Thr/c.181G>A	163	Rv0580c	protein_coding	CODING	CCP43318	C	T	C	C	C	C	C	C	C	T	C	C	C	C	C	C	C	C	C	C	C	C	C	T	C	C	C	C	C	T	C	C	C	C	C	C	C	C	C
677697	intergenic_region	MODIFIER			n.677697G>C						G	C	G	G	G	G	G	G	G	G	G	G	G	G	G	G	G	G	G	G	G	G	G	G	G	G	G	G	G	G	G	G	G	G	G	G	G	G	G
677738	missense_variant	MODERATE	MISSENSE	gAt/gCt	p.Asp10Ala/c.29A>C	71	vapB26	protein_coding	CODING	CCP43319	A	C	A	A	A	A	A	A	A	A	A	A	A	A	A	A	A	A	A	A	A	A	A	A	A	A	A	A	C	A	A	A	A	A	A	A	A	A	A
677881	missense_variant	MODERATE	MISSENSE	Gcg/Acg	p.Ala58Thr/c.172G>A	71	vapB26	protein_coding	CODING	CCP43319	G	A	G	G	G	A	G	A	G	G	G	G	G	G	G	G	G	G	G	G	G	G	G	G	G	G	G	G	G	G	G	G	G	G	G	G	G	G	G
679481	missense_variant	MODERATE	MISSENSE	Gcc/Acc	p.Ala85Thr/c.253G>A	877	Rv0584	protein_coding	CODING	CCP43322	G	A	G	G	G	G	G	G	A	G	G	G	G	G	G	G	G	G	G	G	G	G	G	G	G	G	G	G	G	G	G	G	G	G	G	G	G	G	G
680072	stop_gained	HIGH	NONSENSE	Cga/Tga	p.Arg282*/c.844C>T	877	Rv0584	protein_coding	CODING	CCP43322	C	T	C	C	T	C	C	C	C	C	C	C	C	C	C	C	C	C	C	C	C	C	C	C	C	C	C	C	C	C	C	C	C	C	C	C	C	T	C
680351	missense_variant	MODERATE	MISSENSE	Gcc/Acc	p.Ala375Thr/c.1123G>A	877	Rv0584	protein_coding	CODING	CCP43322	G	A	G	G	A	G	G	G	G	G	G	G	G	G	G	G	G	G	G	G	G	G	G	G	G	G	G	G	G	G	G	G	G	G	G	G	G	G	G
681452	missense_variant	MODERATE	MISSENSE	Gga/Cga	p.Gly742Arg/c.2224G>C	877	Rv0584	protein_coding	CODING	CCP43322	G	C	G	G	G	G	G	G	G	G	G	G	G	G	G	G	G	G	G	G	G	G	G	G	G	C	G	G	G	G	G	G	G	G	G	G	G	G	G
681510	missense_variant	MODERATE	MISSENSE	gCg/gTg	p.Ala761Val/c.2282C>T	877	Rv0584	protein_coding	CODING	CCP43322	C	T	C	C	C	C	C	C	C	C	C	C	C	C	C	C	C	C	C	C	C	C	C	C	C	C	C	C	C	C	C	C	C	C	C	C	C	C	T
682755	synonymous_variant	LOW	SILENT	gcT/gcC	p.Ala506Ala/c.1518T>C	795	Rv0585c	protein_coding	CODING	CCP43323	A	G	A	A	A	A	A	A	A	A	A	A	A	A	A	A	A	A	A	G	A	A	A	A	G	A	A	A	A	A	A	A	A	A	A	A	A	A	A
683551	missense_variant	MODERATE	MISSENSE	gCc/gGc	p.Ala241Gly/c.722C>G	795	Rv0585c	protein_coding	CODING	CCP43323	G	C	G	G	G	G	C	G	G	G	G	G	G	G	G	G	G	G	G	G	G	G	G	G	G	G	G	G	G	G	C	G	G	G	G	G	G	G	G
683773	missense_variant	MODERATE	MISSENSE	cAc/cCc	p.His167Pro/c.500A>C	795	Rv0585c	protein_coding	CODING	CCP43323	T	G	T	T	T	T	T	T	T	T	T	T	T	T	T	T	T	T	T	T	T	T	T	T	T	G	T	T	T	T	T	T	T	T	T	T	T	T	T
684361	intergenic_region	MODIFIER			n.684361G>T						G	T	G	G	G	G	G	G	G	T	G	G	G	G	G	G	G	G	G	G	G	G	G	T	G	G	G	G	G	T	G	G	G	G	G	G	G	G	G
685473	synonymous_variant	LOW	SILENT	gcC/gcT	p.Ala115Ala/c.345C>T	265	yrbE2A	protein_coding	CODING	CCP43325	C	T	C	C	C	C	C	C	C	C	C	C	C	C	C	C	C	C	C	C	C	C	C	C	C	C	C	C	C	C	C	C	C	C	C	C	C	C	C
686733	missense_variant	MODERATE	MISSENSE	tCg/tGg	p.Ser269Trp/c.806C>G	295	yrbE2B	protein_coding	CODING	CCP43326	C	G	C	G	C	C	C	C	C	C	C	C	C	C	C	C	C	C	C	C	C	C	C	C	C	C	C	C	C	C	C	C	C	C	C	C	C	C	C
688621	missense_variant	MODERATE	MISSENSE	gTc/gCc	p.Val197Ala/c.590T>C	275	mce2B	protein_coding	CODING	CCP43328	T	C	T	T	T	T	T	T	T	T	T	T	T	T	T	T	T	T	T	T	T	T	T	T	T	T	T	T	T	T	T	T	T	T	T	T	T	T	T
688715	synonymous_variant	LOW	SILENT	ggA/ggC	p.Gly228Gly/c.684A>C	275	mce2B	protein_coding	CODING	CCP43328	A	C	A	A	A	A	A	A	A	A	A	A	A	A	A	A	A	A	A	A	A	A	A	A	A	A	A	C	A	A	A	A	A	A	A	A	A	A	A
689507	missense_variant	MODERATE	MISSENSE	gAc/gGc	p.Asp150Gly/c.449A>G	481	mce2C	protein_coding	CODING	CCP43330	A	G	A	A	A	A	A	A	A	A	A	A	A	A	A	A	A	A	A	A	A	A	A	A	A	A	A	A	A	A	A	A	A	A	G	A	A	A	A
689843	missense_variant	MODERATE	MISSENSE	gTg/gGg	p.Val262Gly/c.785T>G	481	mce2C	protein_coding	CODING	CCP43330	T	G	T	T	T	T	T	T	T	G	T	T	T	T	T	T	T	T	T	T	T	T	T	G	T	T	T	T	T	G	T	T	T	T	T	T	T	T	T
690327	synonymous_variant	LOW	SILENT	tcG/tcC	p.Ser423Ser/c.1269G>C	481	mce2C	protein_coding	CODING	CCP43330	G	C	G	G	G	G	G	G	G	G	G	G	G	G	G	G	G	G	G	G	G	G	G	G	G	C	G	G	G	G	G	G	G	G	G	G	G	G	G
693590	synonymous_variant	LOW	SILENT	ggT/ggC	p.Gly118Gly/c.354T>C	516	mce2F	protein_coding	CODING	CCP43333	T	C	C	T	T	T	T	T	T	T	T	T	T	T	T	T	T	T	T	T	T	T	T	T	T	T	T	T	T	T	T	T	T	T	T	T	T	T	T
693752	synonymous_variant	LOW	SILENT	tcA/tcC	p.Ser172Ser/c.516A>C	516	mce2F	protein_coding	CODING	CCP43333	A	C	A	A	A	A	A	A	A	A	A	A	A	A	A	A	A	A	A	A	A	A	A	A	A	A	A	A	A	A	A	A	A	A	A	A	A	A	A
695569	intergenic_region	MODIFIER			n.695569T>C						T	C	T	T	T	T	T	T	T	T	T	T	T	T	T	T	T	T	T	T	T	T	T	T	T	T	T	T	T	T	T	T	T	T	T	T	T	T	T
697484	synonymous_variant	LOW	SILENT	gcC/gcT	p.Ala28Ala/c.84C>T	137	vapC27	protein_coding	CODING	CCP43337	G	A	G	G	G	G	G	G	G	G	G	G	G	G	G	G	G	G	G	G	G	G	G	G	G	G	G	G	A	G	G	G	G	G	G	G	G	G	G
698528	missense_variant	MODERATE	MISSENSE	aGc/aAc	p.Ser156Asn/c.467G>A	156	Rv0601c	protein_coding	CODING	CCP43340	C	T	C	C	C	C	C	C	C	C	C	C	C	C	C	C	C	C	C	C	C	C	C	C	C	C	C	C	C	C	C	C	C	C	C	C	C	C	C
701060	synonymous_variant	LOW	SILENT	atC/atT	p.Ile274Ile/c.822C>T	316	lpqO	protein_coding	CODING	CCP43343	C	T	C	C	C	T	C	T	C	C	C	C	C	C	C	C	C	C	C	C	C	C	C	C	C	C	C	C	C	C	C	C	C	C	C	C	C	C	C
701067	missense_variant	MODERATE	MISSENSE	Ata/Cta	p.Ile277Leu/c.829A>C	316	lpqO	protein_coding	CODING	CCP43343	A	C	A	A	A	A	A	A	A	A	A	A	A	A	A	A	A	A	A	A	A	A	A	A	A	A	A	A	A	A	A	A	A	C	A	A	A	A	A
701183	synonymous_variant	LOW	SILENT	gcC/gcA	p.Ala315Ala/c.945C>A	316	lpqO	protein_coding	CODING	CCP43343	C	A	C	C	A	C	C	C	C	C	C	C	C	C	C	C	C	C	C	C	C	C	C	C	C	C	C	C	C	C	C	C	C	C	C	C	C	A	C
701588	synonymous_variant	LOW	SILENT	gcG/gcA	p.Ala61Ala/c.183G>A	202	Rv0605	protein_coding	CODING	CCP43344	G	A	G	A	G	G	G	G	G	G	G	G	G	G	G	G	G	G	G	G	G	G	G	G	G	G	G	G	G	G	G	G	G	G	G	G	G	G	G
702492	missense_variant	MODERATE	MISSENSE	ttG/ttT	p.Leu159Phe/c.477G>T	247	Rv0606	protein_coding	CODING	CCP43345	G	T	G	G	G	G	G	G	G	G	G	G	G	G	G	G	G	G	T	G	G	G	G	G	G	G	G	G	G	G	G	G	G	G	G	G	G	G	G
705663	missense_variant	MODERATE	MISSENSE	Ttc/Atc	p.Phe83Ile/c.247T>A	385	Rv0610c	protein_coding	CODING	CCP43350	A	T	A	A	A	A	A	A	A	A	A	A	A	A	A	A	A	A	A	A	A	A	A	A	A	A	A	A	A	A	A	A	A	A	A	A	A	A	A
709200	missense_variant	MODERATE	MISSENSE	Ggc/Tgc	p.Gly106Cys/c.316G>T	855	Rv0613c	protein_coding	CODING	CCP43353	C	A	A	A	A	A	A	A	A	A	A	A	A	A	A	A	A	A	A	A	A	A	A	A	A	A	A	A	A	A	A	A	A	A	A	A	A	A	A
710159	synonymous_variant	LOW	SILENT	taC/taT	p.Tyr268Tyr/c.804C>T	330	Rv0614	protein_coding	CODING	CCP43354	C	T	C	C	C	C	C	C	C	C	C	C	C	C	C	C	C	C	C	C	C	C	C	C	C	C	C	C	C	C	C	C	C	C	C	C	C	C	C
710501	missense_variant	MODERATE	MISSENSE	Atg/Gtg	p.Met53Val/c.157A>G	80	Rv0615	protein_coding	CODING	CCP43355	A	G	A	A	A	A	A	A	A	A	A	A	A	A	A	A	A	A	A	A	A	A	A	A	A	A	A	A	A	A	A	A	A	A	A	A	A	A	A
710799	missense_variant	MODERATE	MISSENSE	Gtc/Ttc	p.Val18Phe/c.52G>T	88	Rv0616c	protein_coding	CODING	CCP43356	C	A	C	C	C	C	C	C	C	C	C	C	C	C	C	C	C	C	C	A	C	C	C	C	A	C	C	C	C	C	C	C	C	C	C	C	C	C	C
711236	synonymous_variant	LOW	SILENT	gaT/gaC	p.Asp77Asp/c.231T>C	133	vapC29	protein_coding	CODING	CCP43358	T	C	T	T	T	C	T	C	T	T	T	T	T	T	T	T	T	T	T	T	T	T	T	T	T	T	T	T	T	T	T	T	T	T	T	T	T	T	T
711610	synonymous_variant	LOW	SILENT	gaC/gaT	p.Asp25Asp/c.75C>T	231	galTa	protein_coding	CODING	CCP43359	C	T	C	C	C	C	C	C	C	C	C	C	C	C	C	C	C	C	C	C	C	C	C	C	C	C	T	C	C	C	C	C	C	C	C	C	C	C	C
711911	missense_variant	MODERATE	MISSENSE	Gtt/Att	p.Val126Ile/c.376G>A	231	galTa	protein_coding	CODING	CCP43359	G	A	G	G	G	G	G	G	G	G	G	G	G	G	G	G	G	G	G	G	G	G	G	G	G	G	G	G	G	G	G	G	G	G	A	G	G	G	G
714889	missense_variant	MODERATE	MISSENSE	Tcc/Ccc	p.Ser230Pro/c.688T>C	354	Rv0621	protein_coding	CODING	CCP43362	T	C	T	T	T	T	T	T	T	T	T	T	T	T	T	T	T	T	T	T	T	T	T	T	T	T	T	T	T	T	C	T	T	T	T	T	T	T	T
715972	synonymous_variant	LOW	SILENT	caT/caC	p.His201His/c.603T>C	315	Rv0622	protein_coding	CODING	CCP43363	T	C	T	T	T	T	T	T	T	T	T	T	T	T	T	T	T	T	T	T	T	T	T	T	T	T	T	T	T	T	T	T	T	T	T	T	T	T	T
716294	missense_variant	MODERATE	MISSENSE	Ggg/Agg	p.Gly309Arg/c.925G>A	315	Rv0622	protein_coding	CODING	CCP43363	G	A	G	G	G	G	G	G	A	G	A	A	A	A	A	G	A	G	G	G	A	A	A	G	G	G	G	G	G	G	G	A	A	G	A	G	A	G	G
717402	synonymous_variant	LOW	SILENT	ccG/ccA	p.Pro164Pro/c.492G>A	246	Rv0625c	protein_coding	CODING	CCP43366	C	T	C	C	C	C	C	C	C	C	C	C	C	C	C	C	C	C	C	C	C	C	C	C	C	C	C	C	C	C	C	C	C	T	C	C	C	C	C
717443	missense_variant	MODERATE	MISSENSE	Gat/Aat	p.Asp151Asn/c.451G>A	246	Rv0625c	protein_coding	CODING	CCP43366	C	T	C	C	C	C	C	C	C	T	C	C	C	C	C	C	C	C	C	T	C	C	C	T	T	C	C	C	T	T	C	C	C	T	C	T	C	C	C
717730	missense_variant	MODERATE	MISSENSE	gCg/gTg	p.Ala55Val/c.164C>T	246	Rv0625c	protein_coding	CODING	CCP43366	G	A	A	A	A	A	A	A	A	A	A	A	A	A	A	A	A	A	A	A	A	A	A	A	A	A	A	A	A	A	A	A	A	A	A	A	A	A	A
718018	intergenic_region	MODIFIER			n.718018C>T						C	T	C	C	T	C	C	C	C	C	C	C	C	C	C	C	C	C	C	C	C	C	C	C	C	C	C	C	C	C	C	C	C	C	C	C	C	C	C
718194	missense_variant	MODERATE	MISSENSE	cGg/cAg	p.Arg57Gln/c.170G>A	86	vapB5	protein_coding	CODING	CCP43367	G	A	A	G	G	G	G	G	G	G	G	G	G	G	G	G	G	G	G	G	G	G	G	G	G	G	G	G	G	G	G	G	G	G	G	G	G	G	G
718420	missense_variant	MODERATE	MISSENSE	Gtg/Ttg	p.Val47Leu/c.139G>T	135	vapC5	protein_coding	CODING	CCP43368	G	T	G	G	G	G	G	G	G	G	G	G	G	G	G	G	G	G	G	G	G	G	G	G	G	G	G	G	G	G	G	G	G	G	G	G	G	G	G
719240	synonymous_variant	LOW	SILENT	Ctg/Ttg	p.Leu225Leu/c.673C>T	383	Rv0628c	protein_coding	CODING	CCP43369	G	A	G	G	G	G	G	G	G	G	G	G	G	G	G	G	G	G	G	G	G	G	G	G	G	G	A	G	G	G	G	G	G	G	G	G	G	G	G
719339	missense_variant	MODERATE	MISSENSE	Gtg/Ctg	p.Val192Leu/c.574G>C	383	Rv0628c	protein_coding	CODING	CCP43369	C	G	C	C	C	C	C	C	C	C	C	C	C	C	C	C	C	C	C	C	C	C	C	C	C	C	C	C	C	C	C	C	C	C	C	C	C	C	C
721204	missense_variant	MODERATE	MISSENSE	Acg/Gcg	p.Thr177Ala/c.529A>G	575	recD	protein_coding	CODING	CCP43370	T	C	T	T	T	T	T	T	T	T	T	T	T	T	T	T	T	T	T	T	T	T	T	T	T	T	T	T	T	T	T	T	T	T	T	T	T	T	T
722021	missense_variant	MODERATE	MISSENSE	aCc/aTc	p.Thr998Ile/c.2993C>T	1094	recB	protein_coding	CODING	CCP43371	G	A	G	G	G	G	G	G	G	G	G	G	G	G	G	G	G	G	G	G	G	G	G	G	G	G	G	G	A	G	G	G	G	G	G	G	G	G	G
724839	missense_variant	MODERATE	MISSENSE	Agc/Tgc	p.Ser59Cys/c.175A>T	1094	recB	protein_coding	CODING	CCP43371	T	A	A	T	T	T	T	T	T	T	T	T	T	T	T	T	T	T	T	T	T	T	T	T	T	T	T	T	T	T	T	T	T	T	T	T	T	T	T
726007	missense_variant	MODERATE	MISSENSE	gCg/gTg	p.Ala767Val/c.2300C>T	1097	recC	protein_coding	CODING	CCP43372	G	A	G	G	A	G	G	G	G	G	G	G	G	G	G	G	G	G	G	G	G	G	G	G	G	G	G	G	G	G	G	G	G	G	G	G	G	G	G
726857	missense_variant	MODERATE	MISSENSE	Cgc/Ggc	p.Arg484Gly/c.1450C>G	1097	recC	protein_coding	CODING	CCP43372	G	C	C	C	C	C	C	C	C	C	C	C	C	C	C	C	C	C	C	C	C	C	C	C	C	C	C	C	C	C	C	C	C	C	C	C	C	C	C
726921	synonymous_variant	LOW	SILENT	gaC/gaT	p.Asp462Asp/c.1386C>T	1097	recC	protein_coding	CODING	CCP43372	G	A	G	G	G	G	G	G	G	G	G	G	G	G	G	G	G	G	G	G	G	G	G	G	G	G	G	G	G	G	G	G	G	G	G	G	G	G	A
727001	missense_variant	MODERATE	MISSENSE	Gcc/Acc	p.Ala436Thr/c.1306G>A	1097	recC	protein_coding	CODING	CCP43372	C	T	T	C	C	C	C	C	C	C	C	C	C	C	C	C	C	C	C	C	C	C	C	C	C	C	C	C	C	C	C	C	C	C	C	C	C	C	C
728705	missense_variant	MODERATE	MISSENSE	Gca/Cca	p.Ala192Pro/c.574G>C	231	echA3	protein_coding	CODING	CCP43373	C	G	C	C	C	C	C	C	C	C	C	C	C	C	C	C	C	C	C	C	C	C	C	C	C	C	C	C	C	C	C	C	C	C	C	C	C	C	C
729911	missense_variant	MODERATE	MISSENSE	Gcc/Acc	p.Ala86Thr/c.256G>A	279	Rv0633c	protein_coding	CODING	CCP43374	C	T	C	C	C	C	C	C	C	C	C	C	C	C	C	C	C	C	C	C	C	C	C	C	C	C	C	T	C	C	C	C	C	C	C	C	C	C	C
731791	missense_variant	MODERATE	MISSENSE	aAg/aGg	p.Lys27Arg/c.80A>G	55	rpmG2	protein_coding	CODING	CCP43377	A	G	A	G	A	A	A	A	A	A	A	A	A	A	A	A	A	A	G	A	A	A	A	A	A	A	G	A	A	A	A	A	A	A	A	A	A	A	G
734730	synonymous_variant	LOW	SILENT	aaG/aaA	p.Lys159Lys/c.477G>A	238	nusG	protein_coding	CODING	CCP43382	G	A	G	G	G	G	G	G	G	G	G	G	G	G	G	G	G	G	G	G	G	G	G	G	G	G	G	G	G	G	G	G	G	G	G	G	G	G	G
737243	intergenic_region	MODIFIER			n.737243C>G						C	G	C	C	C	C	C	C	C	C	C	C	C	C	C	C	C	C	C	C	C	C	C	C	C	C	C	C	C	C	C	C	C	C	C	C	C	C	C
739193	intergenic_region	MODIFIER			n.739193C>T						C	T	C	C	C	C	C	C	C	C	C	C	C	C	C	C	C	C	C	C	C	C	C	C	C	C	C	C	C	C	C	C	C	C	C	C	C	C	T
741458	missense_variant	MODERATE	MISSENSE	gGc/gAc	p.Gly387Asp/c.1160G>A	488	Rv0647c	protein_coding	CODING	CCP43390	C	T	T	T	T	T	T	T	T	T	T	T	T	T	T	T	T	T	T	T	T	T	T	T	T	T	T	T	T	T	T	T	T	T	T	T	T	T	T
743661	missense_variant	MODERATE	MISSENSE	Gtc/Atc	p.Val315Ile/c.943G>A	1215	Rv0648	protein_coding	CODING	CCP43391	G	A	G	G	G	G	G	G	A	G	A	A	A	A	A	G	A	G	G	G	A	A	A	G	G	G	G	G	G	G	G	G	A	G	G	G	A	G	G
744221	synonymous_variant	LOW	SILENT	gtC/gtT	p.Val501Val/c.1503C>T	1215	Rv0648	protein_coding	CODING	CCP43391	C	T	C	C	C	C	C	C	C	C	C	C	C	C	C	C	C	C	C	C	C	C	C	C	C	C	C	C	C	C	C	C	C	C	C	C	C	C	C
745659	missense_variant	MODERATE	MISSENSE	Tat/Cat	p.Tyr981His/c.2941T>C	1215	Rv0648	protein_coding	CODING	CCP43391	T	C	T	T	T	T	T	T	C	T	C	C	C	C	C	T	C	T	T	T	C	C	C	T	T	T	T	T	T	T	T	T	C	T	T	T	C	T	T
747887	missense_variant	MODERATE	MISSENSE	gCc/gTc	p.Ala284Val/c.851C>T	302	Rv0650	protein_coding	CODING	CCP43393	C	T	C	C	C	C	T	C	C	C	C	C	C	C	C	C	C	C	C	C	C	C	C	C	C	C	C	C	C	C	C	C	C	C	C	C	C	C	C
748115	intergenic_region	MODIFIER			n.748115C>T						C	T	C	C	C	C	C	C	C	C	C	C	C	C	C	C	C	C	C	C	C	C	C	C	C	C	C	C	C	C	C	C	C	C	C	C	C	C	T
748661	missense_variant	MODERATE	MISSENSE	cGc/cCc	p.Arg129Pro/c.386G>C	178	rplJ	protein_coding	CODING	CCP43394	G	C	G	G	G	G	G	G	G	G	G	G	G	G	G	G	G	G	G	G	G	G	G	G	G	G	G	G	G	G	G	G	G	G	G	G	G	G	G
749176	missense_variant	MODERATE	MISSENSE	Aag/Gag	p.Lys110Glu/c.328A>G	130	rplL	protein_coding	CODING	CCP43395	A	G	G	G	G	G	G	G	G	G	G	G	G	G	G	G	G	G	G	G	G	G	G	G	G	G	G	G	G	G	G	G	G	G	G	G	G	G	G
750366	missense_variant	MODERATE	MISSENSE	Gcc/Ccc	p.Ala123Pro/c.367G>C	501	Rv0654	protein_coding	CODING	CCP43397	G	C	G	G	G	G	G	G	G	G	G	G	G	G	G	G	G	G	G	G	G	G	G	G	G	G	G	G	G	G	G	G	G	G	G	G	G	G	G
751237	missense_variant	MODERATE	MISSENSE	aCt/aTt	p.Thr413Ile/c.1238C>T	501	Rv0654	protein_coding	CODING	CCP43397	C	T	C	C	C	C	C	C	C	C	C	C	C	C	C	C	C	C	C	C	C	C	C	C	C	C	C	C	C	C	C	C	C	C	C	C	C	C	C
751398	missense_variant	MODERATE	MISSENSE	Ggc/Agc	p.Gly467Ser/c.1399G>A	501	Rv0654	protein_coding	CODING	CCP43397	G	A	G	G	A	G	G	G	G	G	G	G	G	G	G	G	G	G	G	G	G	G	G	G	G	G	G	G	G	G	G	G	G	G	G	G	G	G	G
753369	intergenic_region	MODIFIER			n.753369C>G						C	G	C	C	C	C	C	C	C	C	C	C	C	C	C	C	C	C	G	C	C	C	C	C	C	C	C	C	C	C	C	C	C	C	C	C	C	C	C
753971	missense_variant	MODERATE	MISSENSE	Cca/Tca	p.Pro147Ser/c.439C>T	238	Rv0658c	protein_coding	CODING	CCP43401	G	A	G	G	G	G	G	G	G	G	G	G	G	G	G	G	G	G	G	G	G	G	G	G	G	G	G	G	G	G	G	G	G	G	G	G	G	G	G
759095	missense_variant	MODERATE	MISSENSE	Ctg/Gtg	p.Leu99Val/c.295C>G	112	vapC8	protein_coding	CODING	CCP43408	C	G	C	C	C	C	C	C	C	C	C	C	C	C	C	C	C	C	C	C	C	C	C	C	C	C	C	C	C	C	C	C	C	C	C	C	C	C	C
759634	intergenic_region	MODIFIER			n.759634A>G						A	G	A	A	G	A	A	A	A	A	A	A	A	A	A	A	A	A	A	A	A	A	A	A	A	A	A	A	A	A	A	A	A	A	A	A	A	A	A
767328	intergenic_region	MODIFIER			n.767328A>C						A	C	A	A	A	A	A	A	A	A	A	A	A	A	A	A	A	A	A	A	A	A	A	A	A	A	A	A	A	A	A	A	A	A	A	A	A	A	A
767359	intergenic_region	MODIFIER			n.767359C>A						C	A	C	C	C	C	C	C	C	C	C	C	C	C	C	C	C	C	C	C	C	C	C	C	C	C	C	C	C	C	C	C	C	C	C	C	C	C	C
768925	missense_variant	MODERATE	MISSENSE	Tat/Cat	p.Tyr225His/c.673T>C	637	Rv0669c	protein_coding	CODING	CCP43412	A	G	A	A	A	A	G	A	A	A	A	A	A	A	A	A	A	A	A	A	A	A	A	A	A	A	A	A	A	A	G	A	A	A	A	A	A	A	A
769706	intergenic_region	MODIFIER			n.769706A>G						A	G	A	A	A	A	A	A	A	A	A	A	A	A	A	A	A	A	A	A	A	A	A	A	A	G	A	A	A	A	A	A	A	A	A	A	A	A	A
771001	synonymous_variant	LOW	SILENT	cgG/cgA	p.Arg140Arg/c.420G>A	280	lpqP	protein_coding	CODING	CCP43414	G	A	G	G	G	G	G	G	G	A	G	G	G	G	G	G	G	G	G	G	G	G	G	A	G	G	G	G	G	A	G	G	G	G	G	G	G	G	G
771396	stop_gained	HIGH	NONSENSE	tGg/tAg	p.Trp272*/c.815G>A	280	lpqP	protein_coding	CODING	CCP43414	G	A	A	G	A	A	A	A	A	A	A	A	A	A	A	A	A	A	G	A	A	A	A	A	A	A	G	A	A	A	A	A	A	A	A	A	A	A	G
773573	missense_variant	MODERATE	MISSENSE	Ggc/Agc	p.Gly151Ser/c.451G>A	312	echA4	protein_coding	CODING	CCP43416	G	A	G	G	G	G	G	G	G	G	G	G	G	G	G	G	G	G	G	G	G	G	G	G	G	A	G	G	G	G	G	G	G	G	G	G	G	G	G
774151	missense_variant	MODERATE	MISSENSE	Ctg/Atg	p.Leu30Met/c.88C>A	240	Rv0674	protein_coding	CODING	CCP43417	C	A	C	C	C	C	C	C	C	C	C	C	C	C	C	C	C	C	C	C	C	C	C	C	C	C	C	C	C	C	C	C	C	C	C	C	C	C	C
774164	missense_variant	MODERATE	MISSENSE	tTc/tGc	p.Phe34Cys/c.101T>G	240	Rv0674	protein_coding	CODING	CCP43417	T	G	T	T	T	T	T	T	T	T	T	T	T	T	T	G	T	G	T	T	T	T	T	T	T	T	T	T	T	T	T	T	T	T	T	T	T	T	T
774450	synonymous_variant	LOW	SILENT	aaT/aaC	p.Asn129Asn/c.387T>C	240	Rv0674	protein_coding	CODING	CCP43417	T	C	T	T	T	T	T	T	T	T	T	T	T	T	T	T	T	T	T	T	T	T	T	T	T	T	T	C	T	T	T	T	T	T	T	T	T	T	T
774479	missense_variant	MODERATE	MISSENSE	gCg/gTg	p.Ala139Val/c.416C>T	240	Rv0674	protein_coding	CODING	CCP43417	C	T	C	C	C	C	C	C	C	C	C	C	C	C	C	C	C	C	C	C	C	C	C	C	C	C	C	T	C	C	C	C	C	C	C	C	C	C	C
774560	missense_variant	MODERATE	MISSENSE	aCc/aTc	p.Thr166Ile/c.497C>T	240	Rv0674	protein_coding	CODING	CCP43417	C	T	C	C	C	C	C	C	C	C	C	C	C	C	C	C	C	C	C	C	C	C	C	C	C	C	C	T	C	C	C	C	C	C	C	C	C	C	C
775009	missense_variant	MODERATE	MISSENSE	tCt/tTt	p.Ser76Phe/c.227C>T	263	echA5	protein_coding	CODING	CCP43418	C	T	C	C	C	C	C	C	C	C	C	C	C	C	C	C	C	C	C	C	C	C	C	C	C	C	C	C	C	C	C	C	C	C	C	C	C	C	C
775073	synonymous_variant	LOW	SILENT	atC/atT	p.Ile97Ile/c.291C>T	263	echA5	protein_coding	CODING	CCP43418	C	T	C	C	C	C	C	C	C	C	C	C	C	C	C	C	C	C	C	C	C	C	C	C	C	T	C	C	C	C	C	C	C	C	C	C	C	C	C
775961	synonymous_variant	LOW	SILENT	gtC/gtT	p.Val840Val/c.2520C>T	964	mmpL5	protein_coding	CODING	CCP43419	G	A	G	G	G	G	G	G	G	G	G	G	G	G	G	G	G	G	A	G	G	G	G	G	G	G	G	G	G	G	G	G	G	G	G	G	G	G	G
777052	missense_variant	MODERATE	MISSENSE	Ggg/Agg	p.Gly477Arg/c.1429G>A	964	mmpL5	protein_coding	CODING	CCP43419	C	T	C	C	C	C	C	C	C	C	C	C	C	C	C	C	C	C	C	C	C	C	C	C	C	C	C	C	T	C	C	C	C	C	C	C	C	C	C
778580	missense_variant	MODERATE	MISSENSE	gGc/gAc	p.Gly109Asp/c.326G>A	142	mmpS5	protein_coding	CODING	CCP43420	C	T	C	C	C	C	C	C	C	T	C	C	C	C	C	C	C	C	C	T	C	C	C	T	T	C	C	C	T	T	C	C	C	T	C	T	C	C	C
778706	missense_variant	MODERATE	MISSENSE	gTc/gGc	p.Val67Gly/c.200T>G	142	mmpS5	protein_coding	CODING	CCP43420	A	C	C	A	A	A	A	A	A	A	A	A	A	A	A	A	A	A	A	A	A	A	A	A	A	A	A	A	A	A	A	A	A	A	A	A	A	A	A
780279	synonymous_variant	LOW	SILENT	ctG/ctA	p.Leu46Leu/c.138G>A	124	Rv0680c	protein_coding	CODING	CCP43423	C	T	C	C	C	C	C	C	C	C	C	C	C	C	C	C	C	C	C	C	C	C	C	C	C	C	C	C	C	C	C	C	C	C	C	C	C	C	C
781469	intergenic_region	MODIFIER			n.781469C>T						C	T	C	T	C	C	C	C	C	C	C	C	C	C	C	C	C	C	C	C	C	C	C	C	C	C	C	C	C	C	C	C	C	C	C	C	C	C	C
783987	synonymous_variant	LOW	SILENT	acC/acT	p.Thr501Thr/c.1503C>T	701	fusA1	protein_coding	CODING	CCP43427	C	T	C	C	C	C	C	C	C	C	C	C	C	C	C	C	C	C	C	C	C	C	C	C	C	C	C	C	C	C	C	C	C	C	C	C	C	C	C
784344	synonymous_variant	LOW	SILENT	ccC/ccG	p.Pro620Pro/c.1860C>G	701	fusA1	protein_coding	CODING	CCP43427	C	G	C	C	C	C	C	C	C	C	C	C	C	C	C	C	C	C	C	C	C	C	C	C	C	C	C	C	C	C	C	C	C	G	C	C	C	C	C
785324	missense_variant	MODERATE	MISSENSE	gaC/gaG	p.Asp168Glu/c.504C>G	396	tuf	protein_coding	CODING	CCP43428	C	G	C	C	C	C	C	C	C	C	C	C	C	C	C	C	C	C	C	C	C	C	C	C	C	C	C	C	C	C	C	C	C	C	C	C	C	C	C
789383	missense_variant	MODERATE	MISSENSE	cGc/cAc	p.Arg10His/c.29G>A	84	Rv0689c	protein_coding	CODING	CCP43432	C	T	C	C	T	C	C	C	C	C	C	C	C	C	C	C	C	C	C	C	C	C	C	C	C	C	C	C	C	C	C	C	C	C	C	C	C	C	C
789789	intergenic_region	MODIFIER			n.789789C>T						C	T	C	C	C	C	C	C	C	C	C	C	C	C	C	C	C	C	C	C	C	C	C	C	C	C	C	T	C	C	C	C	C	C	C	C	C	C	C
790202	missense_variant	MODERATE	MISSENSE	gAc/gCc	p.Asp291Ala/c.872A>C	349	Rv0690c	protein_coding	CODING	CCP43433	T	G	T	T	T	T	T	T	T	T	T	T	T	T	T	T	T	T	T	G	T	T	T	T	G	T	T	T	T	T	T	T	T	T	T	T	T	T	T
791113	missense_variant	MODERATE	MISSENSE	gCg/gTg	p.Ala185Val/c.554C>T	198	Rv0691c	protein_coding	CODING	CCP43434	G	A	G	G	G	G	G	G	G	G	G	G	G	G	G	G	G	G	G	G	G	G	G	G	G	G	G	G	G	G	G	G	G	G	G	G	G	G	G
793696	missense_variant	MODERATE	MISSENSE	gCc/gGc	p.Ala121Gly/c.362C>G	396	lldD1	protein_coding	CODING	CCP43438	C	G	G	G	G	G	G	G	G	G	G	G	G	G	G	G	G	G	G	G	G	G	G	G	G	G	G	G	G	G	G	G	G	G	G	G	G	G	G
794565	intergenic_region	MODIFIER			n.794565C>T						C	T	C	C	C	C	C	C	C	C	C	C	C	C	C	C	C	C	C	C	C	C	C	C	C	C	C	C	C	C	C	C	C	C	C	C	C	C	C
794798	synonymous_variant	LOW	SILENT	ccG/ccA	p.Pro28Pro/c.84G>A	251	Rv0695	protein_coding	CODING	CCP43439	G	A	G	G	A	G	G	G	G	G	G	G	G	G	G	G	G	G	G	G	G	G	G	G	G	G	G	G	G	G	G	G	G	G	G	G	G	A	G
796371	missense_variant	MODERATE	MISSENSE	Acc/Gcc	p.Thr285Ala/c.853A>G	470	Rv0696	protein_coding	CODING	CCP43440	A	G	A	A	A	A	A	A	A	A	A	A	A	A	A	A	A	A	A	A	A	A	A	A	A	A	A	A	A	A	A	A	A	A	A	A	A	A	A
797377	missense_variant	MODERATE	MISSENSE	Cgc/Agc	p.Arg149Ser/c.445C>A	479	Rv0697	protein_coding	CODING	CCP43441	C	A	C	A	C	C	C	C	C	C	C	C	C	C	C	C	C	C	A	C	C	C	C	C	C	C	A	C	C	C	C	C	C	C	C	C	C	C	A
798173	missense_variant	MODERATE	MISSENSE	gCg/gTg	p.Ala414Val/c.1241C>T	479	Rv0697	protein_coding	CODING	CCP43441	C	T	C	C	C	C	C	C	C	C	C	C	C	C	C	C	C	C	C	C	C	C	C	C	C	C	C	C	C	C	C	C	C	C	C	C	C	C	C
798658	intergenic_region	MODIFIER			n.798658C>T						C	T	C	C	C	C	C	C	C	C	C	C	C	C	C	C	C	C	C	C	C	C	C	C	C	C	C	C	C	C	C	C	C	C	T	C	C	C	C
798761	intergenic_region	MODIFIER			n.798761C>T						C	T	C	T	C	C	C	C	C	C	C	C	C	C	C	C	C	C	T	C	C	C	C	C	C	C	T	C	C	C	C	C	C	C	C	C	C	C	T
799115	missense_variant	MODERATE	MISSENSE	Ccc/Gcc	p.Pro95Ala/c.283C>G	203	Rv0698	protein_coding	CODING	CCP43442	C	G	G	G	G	G	G	G	G	G	G	G	G	G	G	G	G	G	G	G	G	G	G	G	G	G	G	G	G	G	G	G	G	G	G	G	G	G	G
804944	synonymous_variant	LOW	SILENT	ggC/ggT	p.Gly221Gly/c.663C>T	274	rpsC	protein_coding	CODING	CCP43451	C	T	C	C	C	C	C	C	C	C	C	C	C	C	C	C	C	C	C	C	C	C	C	C	C	C	C	C	C	C	C	C	C	T	C	C	C	C	C
806577	synonymous_variant	LOW	SILENT	gcA/gcC	p.Ala81Ala/c.243A>C	787	atsA	protein_coding	CODING	CCP43455	A	C	A	A	C	A	A	A	A	A	A	A	A	A	A	A	A	A	A	A	A	A	A	A	A	A	A	A	A	A	A	A	A	A	A	A	A	A	A
808333	missense_variant	MODERATE	MISSENSE	Ctc/Atc	p.Leu667Ile/c.1999C>A	787	atsA	protein_coding	CODING	CCP43455	C	A	A	C	C	A	A	A	A	A	A	A	A	A	A	A	A	A	C	A	A	A	A	A	A	A	C	A	A	A	A	A	A	A	A	A	A	C	C
809339	synonymous_variant	LOW	SILENT	tcC/tcT	p.Ser198Ser/c.594C>T	299	Rv0712	protein_coding	CODING	CCP43456	C	T	C	C	C	C	C	C	C	C	C	C	C	C	C	C	C	C	C	C	C	C	C	C	C	C	C	C	C	C	C	C	C	C	C	C	C	C	C
809958	missense_variant	MODERATE	MISSENSE	Gac/Tac	p.Asp5Tyr/c.13G>T	313	Rv0713	protein_coding	CODING	CCP43457	G	T	T	T	T	T	T	T	T	T	T	T	T	T	T	T	T	T	T	T	T	T	T	T	T	T	T	T	T	T	T	T	T	T	T	T	T	T	T
810786	missense_variant	MODERATE	MISSENSE	Gcg/Ccg	p.Ala281Pro/c.841G>C	313	Rv0713	protein_coding	CODING	CCP43457	G	C	G	G	G	G	G	G	G	G	G	G	G	G	G	G	G	G	G	G	G	G	G	G	G	G	G	G	G	G	G	G	G	G	G	G	G	G	G
811230	intergenic_region	MODIFIER			n.811230T>C						T	C	T	T	T	T	T	T	T	T	T	T	T	T	T	T	T	T	T	T	T	T	T	T	T	T	T	T	T	T	T	T	T	T	T	T	T	T	T
812423	missense_variant	MODERATE	MISSENSE	cGt/cTt	p.Arg122Leu/c.365G>T	187	rplE	protein_coding	CODING	CCP43460	G	T	G	G	G	G	G	G	G	G	G	G	G	G	G	G	G	G	G	G	G	G	G	G	G	G	G	G	G	G	G	G	G	G	T	G	G	G	G
812565	synonymous_variant	LOW	SILENT	acC/acT	p.Thr169Thr/c.507C>T	187	rplE	protein_coding	CODING	CCP43460	C	T	C	C	C	C	C	C	C	C	C	C	C	C	C	C	C	C	C	C	C	C	C	C	C	C	C	C	C	C	C	C	C	C	C	C	C	C	C
815972	missense_variant	MODERATE	MISSENSE	Gcc/Tcc	p.Ala104Ser/c.310G>T	623	sppA	protein_coding	CODING	CCP43468	G	T	G	T	G	G	G	G	G	G	G	G	G	G	G	G	G	G	G	G	G	G	G	G	G	G	G	G	G	G	G	G	G	G	G	G	G	G	G
816612	missense_variant	MODERATE	MISSENSE	aCg/aAg	p.Thr317Lys/c.950C>A	623	sppA	protein_coding	CODING	CCP43468	C	A	C	C	C	C	C	C	C	C	C	C	C	C	C	C	C	C	C	C	C	C	C	C	C	C	C	C	C	C	C	C	C	C	C	C	C	C	C
817105	synonymous_variant	LOW	SILENT	ttC/ttT	p.Phe481Phe/c.1443C>T	623	sppA	protein_coding	CODING	CCP43468	C	T	C	C	C	C	C	C	C	C	C	C	C	C	C	C	C	C	C	C	C	C	C	C	C	C	C	T	C	C	C	C	C	C	C	C	C	C	C
818623	missense_variant	MODERATE	MISSENSE	Tcg/Ccg	p.Ser340Pro/c.1018T>C	367	Rv0726c	protein_coding	CODING	CCP43471	A	G	A	A	A	A	A	A	A	A	A	A	A	A	A	A	A	A	A	A	A	A	A	A	A	G	A	A	A	A	A	A	A	A	A	A	A	A	A
819188	missense_variant	MODERATE	MISSENSE	gaA/gaC	p.Glu151Asp/c.453A>C	367	Rv0726c	protein_coding	CODING	CCP43471	T	G	T	T	T	T	T	T	T	T	T	T	T	T	T	T	T	T	T	T	T	T	T	T	T	T	T	T	T	T	T	T	T	T	G	T	T	T	T
819650	intergenic_region	MODIFIER			n.819650C>G						C	G	C	C	C	C	C	C	C	C	C	C	C	C	C	C	C	C	C	C	C	C	C	C	C	C	C	C	C	C	C	G	C	C	C	C	C	C	C
820959	missense_variant	MODERATE	MISSENSE	aGg/aAg	p.Arg173Lys/c.518G>A	326	serA2	protein_coding	CODING	CCP43473	C	T	T	C	C	C	C	C	C	C	C	C	C	C	C	C	C	C	C	C	C	C	C	C	C	C	C	C	C	C	C	C	C	C	C	C	C	C	C
822585	missense_variant	MODERATE	MISSENSE	gCg/gAg	p.Ala360Glu/c.1079C>A	448	xylB	protein_coding	CODING	CCP43474	C	A	C	C	C	C	C	C	C	C	C	C	C	C	C	C	C	C	C	C	C	C	C	C	C	C	C	C	C	C	C	C	C	C	C	C	C	C	C
822755	missense_variant	MODERATE	MISSENSE	Tca/Cca	p.Ser417Pro/c.1249T>C	448	xylB	protein_coding	CODING	CCP43474	T	C	T	T	T	T	T	T	T	T	T	T	T	T	T	T	T	T	T	T	T	T	T	T	T	T	C	T	T	T	T	T	T	T	T	T	T	T	T
824239	missense_variant	MODERATE	MISSENSE	gTc/gAc	p.Val134Asp/c.401T>A	318	Rv0731c	protein_coding	CODING	CCP43476	A	T	A	A	A	A	A	A	A	A	A	A	A	A	A	A	A	A	A	A	A	A	A	A	A	A	T	A	A	A	A	A	A	A	A	A	A	A	A
827041	synonymous_variant	LOW	SILENT	gtT/gtG	p.Val124Val/c.372T>G	266	mapA	protein_coding	CODING	CCP43479	T	G	T	T	G	T	T	T	T	T	T	T	T	T	T	T	T	T	T	T	T	T	T	T	T	T	T	T	T	T	T	T	T	T	T	T	T	G	T
828740	missense_variant	MODERATE	MISSENSE	Gac/Aac	p.Asp201Asn/c.601G>A	250	rslA	protein_coding	CODING	CCP43481	G	A	G	G	G	G	G	G	G	G	G	G	G	G	G	G	G	G	G	G	G	G	G	G	G	G	G	G	G	G	G	G	G	G	G	G	G	G	G
829804	intergenic_region	MODIFIER			n.829804A>G						A	G	A	A	A	A	G	A	A	A	A	A	A	A	A	A	A	A	A	A	A	A	A	A	A	A	A	A	A	A	A	A	A	A	A	A	A	A	A
832374	intergenic_region	MODIFIER			n.832374C>T						C	T	C	C	C	C	C	C	C	C	C	C	C	C	C	C	C	C	T	C	C	C	C	C	C	C	C	C	C	C	C	C	C	C	C	C	C	C	C
832409	intergenic_region	MODIFIER			n.832409G>A						G	A	G	G	G	G	G	G	G	G	G	G	G	G	G	A	G	A	G	G	G	G	G	G	G	G	G	G	G	G	G	G	G	G	G	G	G	G	G
832445	intergenic_region	MODIFIER			n.832445A>C						A	C	A	A	A	A	A	A	A	A	A	A	A	A	A	A	A	A	A	A	A	A	A	A	A	A	A	A	A	A	A	A	A	A	A	A	A	A	A
833743	intergenic_region	MODIFIER			n.833743G>C						G	C	G	G	G	G	G	G	G	G	G	G	G	G	G	G	G	G	G	G	G	G	G	G	C	G	G	G	G	G	G	G	G	G	G	G	G	G	G
834630	missense_variant	MODERATE	MISSENSE	aAg/aGg	p.Lys106Arg/c.317A>G	168	Rv0744c	protein_coding	CODING	CCP43489	T	C	T	T	C	T	T	T	T	T	T	T	T	T	T	T	T	T	T	T	T	T	T	T	T	T	T	T	T	T	T	T	T	T	T	T	T	T	T
834922	missense_variant	MODERATE	MISSENSE	Gag/Aag	p.Glu9Lys/c.25G>A	168	Rv0744c	protein_coding	CODING	CCP43489	C	T	C	C	C	C	C	C	C	C	C	C	C	C	C	T	C	T	C	C	C	C	C	C	C	C	C	C	C	C	C	C	C	C	C	C	C	C	C
841450	missense_variant	MODERATE	MISSENSE	Gcc/Acc	p.Ala75Thr/c.223G>A	142	vapC31	protein_coding	CODING	CCP43494	G	A	G	G	A	G	G	G	G	G	G	G	G	G	G	G	G	G	G	G	G	G	G	G	G	G	G	G	G	G	G	G	G	G	G	G	G	G	G
841629	synonymous_variant	LOW	SILENT	tcG/tcT	p.Ser134Ser/c.402G>T	142	vapC31	protein_coding	CODING	CCP43494	G	T	G	G	G	G	G	G	G	G	G	G	G	G	G	G	G	G	G	G	G	G	G	G	G	G	G	T	G	G	G	G	G	G	G	G	G	G	G
841650	synonymous_variant	LOW	SILENT	ccG/ccA	p.Pro141Pro/c.423G>A	142	vapC31	protein_coding	CODING	CCP43494	G	A	G	G	G	G	G	G	G	G	G	G	G	G	G	G	G	G	G	G	G	G	G	G	G	G	G	A	G	G	G	G	G	G	G	G	G	G	G
841651	missense_variant	MODERATE	MISSENSE	Ctc/Atc	p.Leu142Ile/c.424C>A	142	vapC31	protein_coding	CODING	CCP43494	C	A	C	C	C	C	C	C	C	C	C	C	C	C	C	C	C	C	C	C	C	C	C	C	C	C	C	A	C	C	C	C	C	C	C	C	C	C	C
842836	synonymous_variant	LOW	SILENT	ttC/ttT	p.Phe132Phe/c.396C>T	294	mmsB	protein_coding	CODING	CCP43497	G	A	G	G	G	G	G	G	G	G	G	G	G	G	G	G	G	G	G	G	G	G	G	G	G	G	G	G	G	G	G	G	G	G	G	G	G	G	G
842986	synonymous_variant	LOW	SILENT	gcG/gcA	p.Ala82Ala/c.246G>A	294	mmsB	protein_coding	CODING	CCP43497	C	T	C	C	C	C	C	C	C	C	C	C	C	C	C	C	C	C	C	C	C	C	C	C	C	C	C	C	C	C	C	C	C	C	C	C	C	C	C
846000	intergenic_region	MODIFIER			n.846000A>G						A	G	A	A	A	A	A	A	A	A	A	A	A	A	A	A	A	A	A	A	A	A	A	A	A	A	A	A	A	A	A	A	A	A	A	A	A	A	A
848075	intergenic_region	MODIFIER			n.848075C>T						C	T	C	C	C	C	C	C	C	C	C	C	C	C	C	C	C	C	C	C	C	C	C	C	C	C	C	C	C	C	C	C	C	C	C	C	C	C	C
851943	synonymous_variant	LOW	SILENT	acC/acA	p.Thr112Thr/c.336C>A	247	phoP	protein_coding	CODING	CCP43504	C	A	C	C	C	C	C	C	C	C	C	C	C	C	C	C	C	C	C	C	C	C	C	C	C	C	C	A	C	C	C	C	C	C	C	C	C	C	C
852420	synonymous_variant	LOW	SILENT	Ctg/Ttg	p.Leu9Leu/c.25C>T	485	phoR	protein_coding	CODING	CCP43505	C	T	C	C	C	C	C	C	C	C	T	C	C	C	C	C	C	C	C	C	C	C	C	C	C	C	C	C	C	C	C	C	C	C	C	C	C	C	C
853217	synonymous_variant	LOW	SILENT	ctG/ctT	p.Leu274Leu/c.822G>T	485	phoR	protein_coding	CODING	CCP43505	G	T	G	G	G	G	G	G	G	G	G	G	G	G	G	G	G	G	G	G	G	G	G	G	G	T	G	G	G	G	G	G	G	G	G	G	G	G	G
853282	missense_variant	MODERATE	MISSENSE	cGg/cTg	p.Arg296Leu/c.887G>T	485	phoR	protein_coding	CODING	CCP43505	G	T	G	G	G	G	G	G	G	G	G	G	G	G	G	G	G	G	G	G	G	G	G	G	G	G	G	G	G	G	G	G	G	G	G	G	G	G	G
853335	synonymous_variant	LOW	SILENT	Cgg/Agg	p.Arg314Arg/c.940C>A	485	phoR	protein_coding	CODING	CCP43505	C	A	C	C	C	C	C	C	C	C	C	C	C	C	C	C	C	C	C	C	C	C	C	C	C	C	C	C	C	C	C	C	C	C	C	C	C	C	C
854311	missense_variant	MODERATE	MISSENSE	Ggg/Agg	p.Gly126Arg/c.376G>A	139	Rv0760c	protein_coding	CODING	CCP43507	C	T	C	C	C	C	C	C	C	C	C	C	C	C	C	C	C	C	C	C	C	C	C	C	C	C	C	T	C	C	C	C	C	C	C	C	C	C	C
856561	missense_variant	MODERATE	MISSENSE	gAg/gCg	p.Glu40Ala/c.119A>C	68	Rv0763c	protein_coding	CODING	CCP43510	T	G	T	T	T	T	T	T	T	T	T	T	T	T	T	T	T	T	T	T	T	T	T	T	T	T	T	G	T	T	T	T	T	T	T	T	T	T	T
858105	missense_variant	MODERATE	MISSENSE	Gcc/Acc	p.Ala254Thr/c.760G>A	275	Rv0765c	protein_coding	CODING	CCP43512	C	T	C	C	C	C	C	C	C	C	C	C	C	C	C	C	C	C	C	C	C	C	C	C	C	C	C	C	C	C	C	C	C	T	C	C	C	C	C
858363	missense_variant	MODERATE	MISSENSE	Gct/Act	p.Ala168Thr/c.502G>A	275	Rv0765c	protein_coding	CODING	CCP43512	C	T	C	C	C	C	C	C	C	C	C	C	C	C	C	C	C	C	C	C	C	C	C	C	C	C	C	C	C	C	C	C	C	C	C	C	C	C	C
859575	synonymous_variant	LOW	SILENT	ctG/ctA	p.Leu166Leu/c.498G>A	402	cyp123	protein_coding	CODING	CCP43513	C	T	C	C	C	C	C	C	C	C	C	C	C	C	C	C	C	C	C	C	C	C	C	C	C	C	C	C	C	C	C	C	C	C	C	C	C	C	C
860003	missense_variant	MODERATE	MISSENSE	Tac/Gac	p.Tyr24Asp/c.70T>G	402	cyp123	protein_coding	CODING	CCP43513	A	C	A	A	A	A	A	A	A	A	A	A	A	A	A	A	A	A	A	A	A	A	A	A	C	A	A	A	A	A	A	A	A	A	A	A	A	A	A
861825	missense_variant	MODERATE	MISSENSE	cGt/cAt	p.Arg305His/c.914G>A	489	aldA	protein_coding	CODING	CCP43515	G	A	A	G	G	G	G	G	G	G	G	G	G	G	G	G	G	G	G	G	G	G	G	G	G	G	G	G	G	G	G	G	G	G	G	G	G	G	G
866282	missense_variant	MODERATE	MISSENSE	Cac/Tac	p.His370Tyr/c.1108C>T	512	ggtA	protein_coding	CODING	CCP43520	G	A	G	G	G	G	G	G	G	G	G	G	G	G	G	G	G	G	A	G	G	G	G	G	G	G	G	G	G	G	G	G	G	G	G	G	G	G	G
866439	synonymous_variant	LOW	SILENT	gaT/gaC	p.Asp317Asp/c.951T>C	512	ggtA	protein_coding	CODING	CCP43520	A	G	A	A	G	A	A	A	A	A	A	A	A	A	A	A	A	A	A	A	A	A	A	A	A	A	A	A	A	A	A	A	A	A	A	A	A	G	A
866556	synonymous_variant	LOW	SILENT	gcA/gcC	p.Ala278Ala/c.834A>C	512	ggtA	protein_coding	CODING	CCP43520	T	G	T	T	T	T	T	T	T	T	T	T	T	T	T	T	T	T	T	T	T	T	T	T	T	G	T	T	T	T	T	T	T	T	T	T	T	T	T
867841	missense_variant	MODERATE	MISSENSE	Acc/Gcc	p.Thr171Ala/c.511A>G	303	Rv0774c	protein_coding	CODING	CCP43521	T	C	T	T	T	T	T	T	T	T	T	T	T	T	T	T	T	T	T	T	T	T	T	T	T	T	C	T	T	T	T	T	T	T	T	T	T	T	T
868901	synonymous_variant	LOW	SILENT	atC/atT	p.Ile165Ile/c.495C>T	207	Rv0775	protein_coding	CODING	CCP43522	C	T	C	C	C	C	C	C	C	C	C	C	C	C	C	C	C	C	C	C	C	C	C	C	C	C	C	C	C	C	C	C	C	C	C	C	C	C	C
868925	synonymous_variant	LOW	SILENT	gtC/gtG	p.Val173Val/c.519C>G	207	Rv0775	protein_coding	CODING	CCP43522	C	G	C	C	C	C	C	C	C	C	C	C	C	C	C	C	C	C	C	C	C	C	C	C	C	C	C	C	C	C	C	C	C	C	C	C	C	C	C
869358	missense_variant	MODERATE	MISSENSE	Cgg/Tgg	p.Arg136Trp/c.406C>T	259	Rv0776c	protein_coding	CODING	CCP43523	G	A	G	G	G	G	G	G	G	G	G	G	G	G	G	G	G	G	A	G	G	G	G	G	G	G	G	G	G	G	G	G	G	G	G	G	G	G	G
871249	synonymous_variant	LOW	SILENT	cgG/cgA	p.Arg414Arg/c.1242G>A	472	purB	protein_coding	CODING	CCP43524	G	A	G	G	G	G	G	G	G	G	G	G	G	G	G	G	G	G	G	G	G	G	G	G	G	G	G	G	G	G	G	G	G	G	G	G	G	G	G
871918	missense_variant	MODERATE	MISSENSE	gGt/gAt	p.Gly163Asp/c.488G>A	414	cyp126	protein_coding	CODING	CCP43525	G	A	G	G	G	G	G	G	G	G	G	G	G	G	G	G	G	G	G	G	G	G	G	G	G	G	G	G	G	G	G	G	G	G	G	G	G	G	G
873459	synonymous_variant	LOW	SILENT	gaC/gaT	p.Asp39Asp/c.117C>T	297	purC	protein_coding	CODING	CCP43527	C	T	C	C	C	C	C	C	C	C	C	C	C	C	C	C	C	C	C	T	C	C	C	C	T	C	C	C	C	C	C	C	C	C	C	C	C	C	C
874357	missense_variant	MODERATE	MISSENSE	gTa/gCa	p.Val42Ala/c.125T>C	236	ptrBa	protein_coding	CODING	CCP43528	T	C	C	T	T	T	T	T	T	T	T	T	T	T	T	T	T	T	T	T	T	T	T	T	T	T	T	T	T	T	T	T	T	T	T	T	T	T	T
874777	missense_variant	MODERATE	MISSENSE	gAa/gGa	p.Glu182Gly/c.545A>G	236	ptrBa	protein_coding	CODING	CCP43528	A	G	A	G	A	A	A	A	A	A	A	A	A	A	A	A	A	A	G	A	A	A	A	A	A	A	G	A	A	A	A	A	A	A	A	A	A	A	G
874859	missense_variant	MODERATE	MISSENSE	gAc/gGc	p.Asp43Gly/c.128A>G	552	ptrBb	protein_coding	CODING	CCP43529	A	G	A	A	A	A	A	A	A	A	A	A	A	A	A	A	A	A	A	A	A	A	A	A	A	A	A	A	G	A	A	A	A	A	A	A	A	A	A
875561	missense_variant	MODERATE	MISSENSE	gAc/gGc	p.Asp277Gly/c.830A>G	552	ptrBb	protein_coding	CODING	CCP43529	A	G	G	G	G	G	G	G	G	G	G	G	G	G	G	G	G	G	G	G	G	G	G	G	G	G	G	G	G	G	G	G	G	G	G	G	G	G	G
876348	synonymous_variant	LOW	SILENT	ggC/ggT	p.Gly539Gly/c.1617C>T	552	ptrBb	protein_coding	CODING	CCP43529	C	T	T	C	C	C	C	C	C	C	C	C	C	C	C	C	C	C	C	C	C	C	C	C	C	C	C	C	C	C	C	C	C	C	C	C	C	C	C
876474	intergenic_region	MODIFIER			n.876474C>T						C	T	C	C	C	C	C	C	C	C	C	C	C	C	C	C	C	C	C	C	C	C	C	C	C	C	C	C	C	C	C	C	C	C	C	C	C	C	T
877079	missense_variant	MODERATE	MISSENSE	caG/caT	p.Gln454His/c.1362G>T	540	emrB	protein_coding	CODING	CCP43530	C	A	C	C	C	C	A	C	C	C	C	C	C	C	C	C	C	C	C	C	C	C	C	C	C	C	C	C	C	C	A	C	C	C	C	C	C	C	C
877291	missense_variant	MODERATE	MISSENSE	Gtc/Atc	p.Val384Ile/c.1150G>A	540	emrB	protein_coding	CODING	CCP43530	C	T	C	C	C	C	C	C	C	C	C	C	C	C	C	C	C	C	C	C	C	C	C	C	C	C	C	C	C	C	C	C	C	C	C	C	C	C	C
877478	synonymous_variant	LOW	SILENT	ccG/ccA	p.Pro321Pro/c.963G>A	540	emrB	protein_coding	CODING	CCP43530	C	T	C	C	C	T	C	T	C	C	C	C	C	C	C	C	C	C	C	C	C	C	C	C	C	C	C	T	C	C	C	C	C	C	C	C	C	C	C
877707	missense_variant	MODERATE	MISSENSE	cTg/cCg	p.Leu245Pro/c.734T>C	540	emrB	protein_coding	CODING	CCP43530	A	G	A	A	A	A	A	A	G	A	G	G	G	G	G	A	G	A	A	A	G	G	G	A	A	A	A	A	A	A	A	A	G	A	A	A	G	A	A
879637	missense_variant	MODERATE	MISSENSE	Gac/Tac	p.Asp100Tyr/c.298G>T	566	Rv0785	protein_coding	CODING	CCP43532	G	T	G	T	G	G	G	G	G	G	G	G	G	G	G	G	G	G	T	G	G	G	G	G	G	G	T	G	G	G	G	G	G	G	G	G	G	G	T
881314	missense_variant	MODERATE	MISSENSE	Ggt/Cgt	p.Gly51Arg/c.151G>C	129	Rv0786c	protein_coding	CODING	CCP43533	C	G	C	C	C	C	C	C	C	C	C	C	C	C	C	C	C	C	C	C	C	C	C	C	C	C	C	C	C	C	C	C	C	C	C	C	C	C	C
883370	missense_variant	MODERATE	MISSENSE	aCc/aGc	p.Thr204Ser/c.611C>G	224	purQ	protein_coding	CODING	CCP43536	C	G	G	C	C	C	C	C	C	C	C	C	C	C	C	C	C	C	C	C	C	C	C	C	C	C	C	C	C	C	C	C	C	C	C	C	C	C	C
884073	stop_lost+splice_region_variant	HIGH	MISSENSE	tGa/tTa	p.Ter243Leuext*?/c.728G>T	242	Rv0790c	protein_coding	CODING	CCP43538	C	A	C	C	C	C	C	C	C	C	C	C	C	C	C	C	C	C	C	C	C	C	C	C	C	C	C	C	C	C	C	C	C	C	C	C	C	C	C
886166	missense_variant	MODERATE	MISSENSE	Gtg/Atg	p.Val161Met/c.481G>A	269	Rv0792c	protein_coding	CODING	CCP43540	C	T	C	C	C	C	C	C	C	C	C	C	C	C	C	C	C	C	C	C	C	C	C	C	C	C	C	C	C	C	C	T	C	C	C	C	C	C	C
886633	missense_variant	MODERATE	MISSENSE	aAg/aCg	p.Lys5Thr/c.14A>C	269	Rv0792c	protein_coding	CODING	CCP43540	T	G	T	T	T	T	T	T	T	T	T	T	T	T	T	T	T	T	G	T	T	T	T	T	T	T	T	T	T	T	T	T	T	T	T	T	T	T	T
887635	synonymous_variant	LOW	SILENT	gcG/gcA	p.Ala334Ala/c.1002G>A	499	Rv0794c	protein_coding	CODING	CCP43542	C	T	C	C	C	C	C	C	C	C	C	C	C	C	C	C	C	C	C	C	C	C	C	C	C	C	C	C	C	C	C	C	C	C	C	C	C	C	C
887719	synonymous_variant	LOW	SILENT	agC/agT	p.Ser306Ser/c.918C>T	499	Rv0794c	protein_coding	CODING	CCP43542	G	A	G	G	G	G	G	G	G	G	G	G	G	G	G	G	G	G	G	G	G	G	G	G	G	G	G	G	G	G	G	G	G	G	G	G	G	G	G
893056	missense_variant	MODERATE	MISSENSE	gCc/gTc	p.Ala73Val/c.218C>T	335	Rv0799c	protein_coding	CODING	CCP43547	G	A	G	G	G	G	G	G	G	G	G	G	G	G	G	G	G	G	A	G	G	G	G	G	G	G	G	G	G	G	G	G	G	G	G	G	G	G	G
893461	synonymous_variant	LOW	SILENT	ggC/ggT	p.Gly48Gly/c.144C>T	433	pepC	protein_coding	CODING	CCP43548	C	T	C	C	C	C	C	C	C	C	C	C	C	C	C	C	C	C	C	C	C	C	C	C	C	C	C	C	C	C	C	C	C	C	C	C	C	T	C
895592	missense_variant	MODERATE	MISSENSE	Acc/Ccc	p.Thr13Pro/c.37A>C	218	Rv0802c	protein_coding	CODING	CCP43550	T	G	T	T	T	T	T	T	T	T	T	T	T	T	T	T	T	T	T	T	T	T	T	T	T	T	T	T	T	T	T	T	T	T	T	T	T	T	T
896023	synonymous_variant	LOW	SILENT	ggT/ggC	p.Gly68Gly/c.204T>C	754	purL	protein_coding	CODING	CCP43551	T	C	T	T	T	T	T	T	T	T	T	T	T	T	T	T	T	T	T	T	T	T	T	T	T	T	C	T	T	T	T	T	T	T	T	T	T	T	T
896565	missense_variant	MODERATE	MISSENSE	cCc/cAc	p.Pro249His/c.746C>A	754	purL	protein_coding	CODING	CCP43551	C	A	C	C	C	C	C	C	C	C	C	C	C	C	C	C	C	C	C	C	C	C	C	C	C	C	C	C	C	C	A	C	C	C	C	C	C	C	C
898177	missense_variant	MODERATE	MISSENSE	Gcg/Acg	p.Ala33Thr/c.97G>A	209	Rv0804	protein_coding	CODING	CCP43552	G	A	G	G	G	G	G	G	G	G	G	G	G	G	G	G	G	G	G	G	G	G	G	G	G	G	G	A	G	G	G	G	G	G	G	G	G	G	G
899369	missense_variant	MODERATE	MISSENSE	gCc/gTc	p.Ala180Val/c.539C>T	318	Rv0805	protein_coding	CODING	CCP43553	C	T	C	T	C	C	C	C	C	C	C	C	C	C	C	C	C	C	C	C	C	C	C	C	C	C	C	C	C	C	C	C	C	C	C	C	C	C	C
900309	missense_variant	MODERATE	MISSENSE	gGa/gCa	p.Gly341Ala/c.1022G>C	532	cpsY	protein_coding	CODING	CCP43554	C	G	C	C	C	C	C	C	C	C	C	C	C	C	C	C	C	C	C	C	C	C	C	C	C	C	C	C	C	C	C	C	C	C	C	C	C	C	C
901945	missense_variant	MODERATE	MISSENSE	cGg/cAg	p.Arg104Gln/c.311G>A	129	Rv0807	protein_coding	CODING	CCP43555	G	A	G	G	G	G	G	G	G	G	G	G	G	G	G	G	G	G	G	G	G	G	G	G	G	G	G	G	G	G	G	G	G	G	G	G	G	G	G
903687	missense_variant	MODERATE	MISSENSE	gGg/gAg	p.Gly526Glu/c.1577G>A	527	purF	protein_coding	CODING	CCP43556	G	A	A	G	A	A	A	A	A	A	A	A	A	A	A	A	A	A	G	A	A	A	A	A	A	A	G	A	A	A	A	A	A	A	A	A	A	A	G
904651	synonymous_variant	LOW	SILENT	acG/acA	p.Thr309Thr/c.927G>A	364	purM	protein_coding	CODING	CCP43557	G	A	G	G	G	A	G	A	G	G	G	G	G	G	G	G	G	G	G	G	G	G	G	G	G	G	G	G	G	G	G	G	G	G	G	G	G	G	G
904763	missense_variant	MODERATE	MISSENSE	Aaa/Caa	p.Lys347Gln/c.1039A>C	364	purM	protein_coding	CODING	CCP43557	A	C	A	A	A	A	A	A	A	A	A	A	A	A	A	A	A	A	A	A	A	A	A	A	A	A	A	A	A	A	A	A	A	A	A	A	A	A	A
905359	missense_variant	MODERATE	MISSENSE	Acc/Gcc	p.Thr328Ala/c.982A>G	368	Rv0811c	protein_coding	CODING	CCP43559	T	C	C	T	T	T	T	T	T	T	T	T	T	T	T	T	T	T	T	T	T	T	T	T	T	T	T	T	T	T	T	T	T	T	T	T	T	T	T
906756	missense_variant	MODERATE	MISSENSE	Gtc/Ctc	p.Val112Leu/c.334G>C	289	Rv0812	protein_coding	CODING	CCP43560	G	C	G	G	G	G	G	G	G	G	G	G	G	G	G	G	G	G	G	G	G	G	G	G	G	G	G	G	G	G	G	G	G	G	G	G	G	G	G
907373	missense_variant	MODERATE	MISSENSE	Cat/Tat	p.His216Tyr/c.646C>T	226	Rv0813c	protein_coding	CODING	CCP43561	G	A	G	G	A	G	G	G	G	G	G	G	G	G	G	G	G	G	G	G	G	G	G	G	G	G	G	G	G	G	G	G	G	G	G	G	G	A	G
907628	missense_variant	MODERATE	MISSENSE	Cgg/Tgg	p.Arg131Trp/c.391C>T	226	Rv0813c	protein_coding	CODING	CCP43561	G	A	G	G	G	G	G	G	G	G	G	G	G	G	G	G	G	G	G	G	G	G	G	G	G	G	G	G	G	G	G	G	G	G	G	A	G	G	G
909796	missense_variant	MODERATE	MISSENSE	Gat/Aat	p.Asp80Asn/c.238G>A	140	thiX	protein_coding	CODING	CCP43564	C	T	C	C	C	C	C	C	C	C	C	C	C	C	C	C	C	C	C	C	C	C	C	C	C	C	C	C	C	C	C	C	C	C	C	C	C	C	C
909959	synonymous_variant	LOW	SILENT	cgG/cgA	p.Arg25Arg/c.75G>A	140	thiX	protein_coding	CODING	CCP43564	C	T	C	C	C	C	C	C	T	C	T	T	T	T	T	C	T	C	C	C	T	T	T	C	C	C	C	C	C	C	C	C	T	C	C	C	T	C	C
911655	synonymous_variant	LOW	SILENT	ccG/ccA	p.Pro228Pro/c.684G>A	255	Rv0818	protein_coding	CODING	CCP43566	G	A	A	A	A	A	A	A	A	A	A	A	A	A	A	A	A	A	A	A	A	A	A	A	A	A	A	A	A	A	A	A	A	A	A	A	A	A	A
913244	synonymous_variant	LOW	SILENT	gaC/gaT	p.Asp173Asp/c.519C>T	258	phoT	protein_coding	CODING	CCP43568	C	T	C	C	C	C	C	C	C	C	C	C	C	C	C	C	C	C	C	C	C	C	C	C	C	C	C	C	C	C	C	C	C	C	C	C	C	C	C
915510	missense_variant	MODERATE	MISSENSE	Gag/Aag	p.Glu268Lys/c.802G>A	684	Rv0822c	protein_coding	CODING	CCP43570	C	T	C	C	C	C	C	C	C	C	C	C	C	C	C	C	C	C	C	C	C	C	C	C	C	C	C	C	C	C	C	C	C	C	C	C	C	T	C
915797	missense_variant	MODERATE	MISSENSE	gCc/gTc	p.Ala172Val/c.515C>T	684	Rv0822c	protein_coding	CODING	CCP43570	G	A	G	G	G	G	G	G	G	G	G	G	G	G	G	G	G	G	G	G	G	G	G	G	G	G	G	G	G	G	G	G	G	G	G	G	G	G	G
916175	missense_variant	MODERATE	MISSENSE	gGc/gAc	p.Gly46Asp/c.137G>A	684	Rv0822c	protein_coding	CODING	CCP43570	C	T	C	C	C	C	C	C	C	C	C	C	C	C	C	C	C	C	C	C	C	C	C	C	C	C	C	C	C	C	C	C	C	C	C	C	C	C	C
919520	missense_variant	MODERATE	MISSENSE	Ggt/Cgt	p.Gly12Arg/c.34G>C	213	Rv0825c	protein_coding	CODING	CCP43573	C	G	C	C	C	C	C	C	C	C	C	C	C	C	C	C	C	C	C	C	C	C	C	C	C	C	C	C	G	C	C	C	C	C	C	C	C	C	C
922978	synonymous_variant	LOW	SILENT	acA/acG	p.Thr244Thr/c.732A>G	271	Rv0831c	protein_coding	CODING	CCP43579	T	C	T	T	T	T	T	T	T	T	T	T	T	T	T	T	T	T	T	T	T	T	T	T	T	T	T	T	T	T	T	T	T	T	T	T	T	C	T
923026	synonymous_variant	LOW	SILENT	ccC/ccA	p.Pro228Pro/c.684C>A	271	Rv0831c	protein_coding	CODING	CCP43579	G	T	G	G	T	G	G	G	G	G	G	G	G	G	G	G	G	G	G	G	G	G	G	G	G	G	G	G	G	G	G	G	G	G	G	G	G	G	G
923033	missense_variant	MODERATE	MISSENSE	tGg/tCg	p.Trp226Ser/c.677G>C	271	Rv0831c	protein_coding	CODING	CCP43579	C	G	C	C	C	C	C	C	C	C	C	C	C	C	C	C	C	C	C	C	C	C	C	C	C	C	C	C	C	C	C	C	C	C	C	C	C	C	C
923985	intergenic_region	MODIFIER			n.923985A>C						A	C	A	A	A	A	A	A	A	A	A	A	A	A	A	C	A	C	A	A	A	A	A	A	A	A	A	A	A	A	A	A	A	A	A	A	A	A	A
924571	intergenic_region	MODIFIER			n.924571C>T						C	T	C	C	C	C	C	C	C	C	C	C	C	C	C	C	C	C	C	C	C	C	C	C	C	C	C	C	C	C	C	C	C	C	C	C	C	C	C
927759	intergenic_region	MODIFIER			n.927759G>A						G	A	G	G	G	G	G	G	G	G	G	G	G	G	G	G	G	G	G	G	G	G	G	G	G	G	G	G	G	G	G	G	G	G	G	G	G	A	G
930632	intergenic_region	MODIFIER			n.930632G>T						G	T	G	G	G	G	G	G	G	G	G	G	G	G	G	G	G	G	G	G	G	G	G	G	G	G	G	G	G	G	G	G	G	G	G	G	G	G	G
931457	missense_variant	MODERATE	MISSENSE	Gtg/Ctg	p.Val169Leu/c.505G>C	214	lpqQ	protein_coding	CODING	CCP43583	G	C	G	G	G	G	G	G	G	G	G	G	G	G	G	C	G	C	G	G	G	G	G	G	G	G	G	G	G	G	G	G	G	G	G	G	G	G	G
931878	intergenic_region	MODIFIER			n.931878C>T						C	T	C	C	C	C	C	C	C	C	C	C	C	C	C	C	C	C	C	C	C	C	C	C	C	C	C	C	C	C	C	C	C	C	C	C	C	C	T
933275	missense_variant	MODERATE	MISSENSE	Gac/Cac	p.Asp253His/c.757G>C	342	Rv0837c	protein_coding	CODING	CCP43585	C	G	C	C	C	C	C	C	C	C	C	C	C	C	C	C	C	C	C	C	C	C	C	C	C	C	C	C	C	C	C	C	C	C	C	C	C	C	C
934278	intergenic_region	MODIFIER			n.934278G>A						G	A	G	G	G	G	A	G	G	G	G	G	G	G	G	G	G	G	G	G	G	G	G	G	G	G	G	G	G	G	A	G	G	G	G	G	G	G	G
934572	intergenic_region	MODIFIER			n.934572C>G						C	G	C	C	C	C	G	C	C	C	C	C	C	C	C	G	C	G	C	C	C	C	C	C	C	C	C	C	C	C	G	C	C	C	C	C	C	C	C
934636	intergenic_region	MODIFIER			n.934636C>T						C	T	C	C	C	C	C	C	C	C	C	C	C	C	C	C	C	C	C	C	C	C	C	C	C	C	C	C	C	C	C	C	C	C	C	C	C	C	C
934714	intergenic_region	MODIFIER			n.934714G>A						G	A	G	G	G	G	G	G	G	G	G	G	G	G	G	G	G	G	G	G	G	G	G	G	G	G	G	A	G	G	G	G	G	G	G	G	G	G	G
935352	synonymous_variant	LOW	SILENT	gcT/gcG	p.Ala211Ala/c.633T>G	256	lpqR	protein_coding	CODING	CCP43586	T	G	T	T	T	T	T	T	T	G	T	T	T	T	T	T	T	T	T	T	T	T	T	G	T	T	T	T	T	G	T	T	T	T	T	T	T	T	T
935505	intergenic_region	MODIFIER			n.935505A>C						A	C	C	A	A	A	A	A	A	A	A	A	A	A	A	A	A	A	A	A	A	A	A	A	A	A	A	A	A	A	A	A	A	A	A	A	A	A	A
937331	intergenic_region	MODIFIER			n.937331T>G						T	G	T	T	T	T	T	T	T	T	T	T	T	T	T	T	T	T	T	T	T	T	T	T	T	T	T	T	T	T	T	T	T	T	T	T	T	T	T
937975	intergenic_region	MODIFIER			n.937975C>T						C	T	C	C	T	C	C	C	C	C	C	C	C	C	C	C	C	C	C	C	C	C	C	C	C	C	C	C	C	C	C	C	C	C	C	C	C	T	C
938217	missense_variant	MODERATE	MISSENSE	Cgc/Tgc	p.Arg36Cys/c.106C>T	430	Rv0842	protein_coding	CODING	CCP43590	C	T	C	C	C	C	C	C	C	C	C	C	C	C	C	C	C	C	C	C	C	C	C	C	C	T	C	C	C	C	C	C	C	C	C	C	C	C	C
938508	missense_variant	MODERATE	MISSENSE	Gcg/Acg	p.Ala133Thr/c.397G>A	430	Rv0842	protein_coding	CODING	CCP43590	G	A	G	G	G	G	G	G	G	G	G	G	G	G	G	G	G	G	G	G	G	G	G	G	G	G	G	G	G	G	G	G	G	G	G	G	G	A	G
942432	missense_variant	MODERATE	MISSENSE	Acc/Gcc	p.Thr415Ala/c.1243A>G	425	Rv0845	protein_coding	CODING	CCP43593	A	G	A	A	A	A	A	A	A	A	A	A	A	A	A	A	A	A	A	A	A	A	A	A	A	A	G	A	A	A	A	A	A	A	A	A	A	A	A
942924	missense_variant	MODERATE	MISSENSE	cGg/cAg	p.Arg424Gln/c.1271G>A	504	Rv0846c	protein_coding	CODING	CCP43594	C	T	C	C	C	C	C	C	C	C	C	C	C	C	C	C	C	C	C	C	C	C	C	C	C	C	C	C	C	C	C	C	C	C	C	C	C	C	C
943796	synonymous_variant	LOW	SILENT	acC/acT	p.Thr133Thr/c.399C>T	504	Rv0846c	protein_coding	CODING	CCP43594	G	A	G	G	G	A	G	A	G	G	G	G	G	G	G	G	G	G	G	G	G	G	G	G	G	G	G	G	G	G	G	G	G	G	G	G	G	G	G
944177	synonymous_variant	LOW	SILENT	acG/acC	p.Thr6Thr/c.18G>C	504	Rv0846c	protein_coding	CODING	CCP43594	C	G	C	C	C	C	C	C	C	C	C	C	C	C	C	C	C	C	C	C	C	C	C	C	C	C	C	C	G	C	C	C	C	C	C	C	C	C	C
944272	intergenic_region	MODIFIER			n.944272C>T						C	T	C	C	C	C	C	C	C	C	C	C	C	C	C	C	C	C	C	C	C	C	C	C	C	C	C	C	C	C	C	C	C	C	C	C	C	C	C
944504	synonymous_variant	LOW	SILENT	caC/caT	p.His54His/c.162C>T	130	lpqS	protein_coding	CODING	CCP43595	C	T	C	C	C	C	C	C	C	C	C	C	C	C	C	C	C	C	C	C	C	C	C	C	C	C	C	C	C	C	C	C	C	C	C	C	C	C	C
945915	synonymous_variant	LOW	SILENT	aaC/aaT	p.Asn326Asn/c.978C>T	372	cysK2	protein_coding	CODING	CCP43596	C	T	T	T	T	T	T	T	T	T	T	T	T	T	T	T	T	T	T	T	T	T	T	T	T	T	T	T	T	T	T	T	T	T	T	T	T	T	T
947165	synonymous_variant	LOW	SILENT	ctC/ctT	p.Leu370Leu/c.1110C>T	419	Rv0849	protein_coding	CODING	CCP43597	C	T	C	T	C	C	C	C	C	C	C	C	C	C	C	C	C	C	C	C	C	C	C	C	C	C	C	C	C	C	C	C	C	C	C	C	C	C	C
948987	synonymous_variant	LOW	SILENT	gaC/gaT	p.Asp143Asp/c.429C>T	278	fadD16	protein_coding	CODING	CCP43600	C	T	C	C	C	C	C	C	C	C	C	C	C	C	C	C	C	C	C	C	C	C	C	C	C	C	C	C	C	C	C	C	C	C	C	C	C	C	C
950051	synonymous_variant	LOW	SILENT	ccG/ccT	p.Pro356Pro/c.1068G>T	560	pdc	protein_coding	CODING	CCP43601	C	A	C	C	C	C	C	C	C	C	C	C	C	C	C	C	C	C	C	C	C	C	C	C	C	C	A	C	C	C	C	C	C	C	C	C	C	C	C
950142	missense_variant	MODERATE	MISSENSE	gTg/gCg	p.Val326Ala/c.977T>C	560	pdc	protein_coding	CODING	CCP43601	A	G	A	A	A	A	A	A	A	A	A	A	A	A	A	A	A	A	A	A	A	A	A	A	A	A	A	A	A	A	A	A	A	A	A	A	A	A	A
952193	missense_variant	MODERATE	MISSENSE	Gct/Cct	p.Ala188Pro/c.562G>C	359	far	protein_coding	CODING	CCP43603	G	C	G	G	G	G	G	G	G	G	G	G	G	G	G	G	G	G	G	G	G	G	G	G	G	G	G	G	G	G	G	G	G	G	G	G	G	G	G
952538	missense_variant	MODERATE	MISSENSE	Gtg/Ctg	p.Val303Leu/c.907G>C	359	far	protein_coding	CODING	CCP43603	G	C	G	G	G	G	G	G	G	G	G	G	G	G	G	G	G	G	G	G	G	G	G	G	G	G	G	G	G	G	G	G	G	G	G	G	G	G	G
952652	missense_variant	MODERATE	MISSENSE	Gcc/Acc	p.Ala341Thr/c.1021G>A	359	far	protein_coding	CODING	CCP43603	G	A	G	G	A	G	G	G	G	G	G	G	G	G	G	G	G	G	G	G	G	G	G	G	G	G	G	G	G	G	G	G	G	G	G	G	G	G	G
953914	missense_variant	MODERATE	MISSENSE	gCg/gTg	p.Ala336Val/c.1007C>T	397	dapC	protein_coding	CODING	CCP43606	G	A	G	G	G	G	G	G	G	G	G	G	G	G	G	G	G	G	G	G	G	G	G	G	G	G	G	G	G	G	G	G	G	G	G	G	G	G	G
955958	synonymous_variant	LOW	SILENT	gcC/gcT	p.Ala294Ala/c.882C>T	403	fadA	protein_coding	CODING	CCP43607	C	T	C	C	C	C	C	C	C	C	C	C	C	C	C	C	C	C	C	C	C	C	C	C	C	C	C	C	C	C	C	C	C	C	C	C	C	T	C
957026	missense_variant	MODERATE	MISSENSE	tTc/tCc	p.Phe245Ser/c.734T>C	720	fadB	protein_coding	CODING	CCP43608	T	C	C	T	T	T	T	T	T	T	T	T	T	T	T	T	T	T	T	T	T	T	T	T	T	T	T	T	T	T	T	T	T	T	T	T	T	T	T
957256	missense_variant	MODERATE	MISSENSE	Aag/Gag	p.Lys322Glu/c.964A>G	720	fadB	protein_coding	CODING	CCP43608	A	G	A	A	A	A	A	A	A	A	A	A	A	A	A	A	A	A	A	A	A	A	A	A	A	A	A	A	A	A	A	A	A	A	A	A	A	A	A
957393	synonymous_variant	LOW	SILENT	taC/taT	p.Tyr367Tyr/c.1101C>T	720	fadB	protein_coding	CODING	CCP43608	C	T	C	C	C	T	C	T	C	C	C	C	C	C	C	C	C	C	C	C	C	C	C	C	C	C	C	C	C	C	C	C	C	C	C	C	C	C	C
957472	missense_variant	MODERATE	MISSENSE	Acc/Gcc	p.Thr394Ala/c.1180A>G	720	fadB	protein_coding	CODING	CCP43608	A	G	A	A	A	A	A	A	A	A	A	A	A	A	A	A	A	A	A	A	A	A	A	A	A	A	A	A	A	A	A	A	A	A	A	A	A	A	A
958296	missense_variant	MODERATE	MISSENSE	atG/atT	p.Met668Ile/c.2004G>T	720	fadB	protein_coding	CODING	CCP43608	G	T	G	G	G	G	G	G	G	G	G	G	G	G	G	G	G	G	G	G	G	G	G	G	G	G	G	G	G	G	G	G	G	G	G	G	G	G	G
961120	missense_variant	MODERATE	MISSENSE	gCc/gTc	p.Ala498Val/c.1493C>T	756	Rv0862c	protein_coding	CODING	CCP43610	G	A	G	G	G	A	G	A	G	G	G	G	G	G	G	G	G	G	G	G	G	G	G	G	G	G	G	G	G	G	G	G	G	G	G	G	G	G	G
961335	synonymous_variant	LOW	SILENT	gcG/gcT	p.Ala426Ala/c.1278G>T	756	Rv0862c	protein_coding	CODING	CCP43610	C	A	C	C	A	C	C	C	C	C	C	C	C	C	C	C	C	C	C	C	C	C	C	C	C	C	C	C	C	C	C	C	C	C	C	C	C	C	C
962810	missense_variant	MODERATE	MISSENSE	gGt/gTt	p.Gly71Val/c.212G>T	93	Rv0863	protein_coding	CODING	CCP43611	G	T	G	G	G	G	G	G	G	G	G	G	G	G	G	G	G	G	G	G	G	G	G	G	G	G	G	G	G	G	G	G	G	G	G	G	G	G	G
962859	synonymous_variant	LOW	SILENT	ccG/ccA	p.Pro87Pro/c.261G>A	93	Rv0863	protein_coding	CODING	CCP43611	G	A	G	G	G	G	G	G	G	G	G	G	G	G	G	G	G	G	A	G	G	G	G	G	G	G	G	G	G	G	G	G	G	G	G	G	G	G	G
963634	missense_variant	MODERATE	MISSENSE	gAa/gGa	p.Glu82Gly/c.245A>G	160	mog	protein_coding	CODING	CCP43613	A	G	A	A	A	A	A	A	A	A	A	A	A	A	A	A	A	A	A	A	A	A	A	A	A	A	A	A	A	A	A	A	A	A	G	A	A	A	A
966516	missense_variant	MODERATE	MISSENSE	Gtc/Ttc	p.Val278Phe/c.832G>T	360	moaA2	protein_coding	CODING	CCP43617	C	A	C	C	C	C	C	C	C	C	C	C	C	C	C	C	C	C	C	C	C	C	C	C	C	A	C	C	C	C	C	C	C	C	C	C	C	C	C
967387	missense_variant	MODERATE	MISSENSE	cTg/cCg	p.Leu116Pro/c.347T>C	129	Rv0870c	protein_coding	CODING	CCP43618	A	G	G	G	G	G	G	G	G	G	G	G	G	G	G	G	G	G	G	G	G	G	G	G	G	G	G	G	G	G	G	G	G	G	G	G	G	G	G
967816	intergenic_region	MODIFIER			n.967816A>C						A	C	A	A	A	A	A	A	A	A	A	A	A	A	A	A	A	A	A	A	A	A	A	A	A	C	A	A	A	A	A	A	A	A	A	A	A	A	A
971058	missense_variant	MODERATE	MISSENSE	aCg/aAg	p.Thr185Lys/c.554C>A	650	fadE10	protein_coding	CODING	CCP43621	C	A	A	C	C	C	C	C	C	C	C	C	C	C	C	C	C	C	C	C	C	C	C	C	C	C	C	C	C	C	C	C	C	C	C	C	C	C	C
971779	synonymous_variant	LOW	SILENT	agT/agC	p.Ser425Ser/c.1275T>C	650	fadE10	protein_coding	CODING	CCP43621	T	C	T	T	C	T	T	T	T	T	T	T	T	T	T	T	T	T	T	T	T	T	T	T	T	T	T	T	T	T	T	T	T	T	T	T	T	C	T
972151	missense_variant	MODERATE	MISSENSE	gaG/gaC	p.Glu549Asp/c.1647G>C	650	fadE10	protein_coding	CODING	CCP43621	G	C	G	G	G	G	G	G	G	G	G	G	G	G	G	G	G	G	G	G	G	G	G	G	G	G	G	G	G	G	G	G	G	G	G	G	G	G	G
974058	synonymous_variant	LOW	SILENT	ccC/ccT	p.Pro79Pro/c.237C>T	162	Rv0875c	protein_coding	CODING	CCP43623	G	A	G	G	G	G	G	G	G	G	G	G	G	G	G	G	G	G	G	G	G	G	G	G	G	A	G	G	G	G	G	G	G	G	G	G	G	G	G
974310	missense_variant	MODERATE	MISSENSE	gCg/gTg	p.Ala543Val/c.1628C>T	548	Rv0876c	protein_coding	CODING	CCP43624	G	A	G	G	G	G	G	G	G	G	G	G	G	G	G	G	G	G	G	G	G	G	G	G	G	G	G	G	G	G	G	G	G	G	G	G	G	G	G
981670	synonymous_variant	LOW	SILENT	cgG/cgA	p.Arg295Arg/c.885G>A	376	serC	protein_coding	CODING	CCP43632	C	T	C	C	C	T	C	T	C	C	C	C	C	C	C	C	C	C	C	C	C	C	C	C	C	C	C	C	C	C	C	C	C	C	C	C	C	C	C
984566	missense_variant	MODERATE	MISSENSE	aTc/aCc	p.Ile255Thr/c.764T>C	575	fprB	protein_coding	CODING	CCP43634	T	C	T	T	T	T	T	T	T	T	T	T	T	T	T	T	T	T	T	T	T	T	T	T	T	T	T	C	T	T	T	T	T	T	T	T	T	T	T
987305	missense_variant	MODERATE	MISSENSE	Acc/Gcc	p.Thr25Ala/c.73A>G	490	Rv0888	protein_coding	CODING	CCP43636	A	G	A	A	A	G	A	G	A	A	A	A	A	A	A	A	A	A	A	A	A	A	A	A	A	A	A	A	A	A	A	A	A	A	A	A	A	A	A
987554	missense_variant	MODERATE	MISSENSE	Gta/Tta	p.Val108Leu/c.322G>T	490	Rv0888	protein_coding	CODING	CCP43636	G	T	G	G	G	G	G	G	G	G	G	G	G	G	G	G	G	G	G	G	G	G	G	G	G	G	G	G	G	G	G	G	G	G	G	G	G	G	G
988337	missense_variant	MODERATE	MISSENSE	Gtc/Ttc	p.Val369Phe/c.1105G>T	490	Rv0888	protein_coding	CODING	CCP43636	G	T	G	G	G	G	G	G	G	G	G	G	G	G	G	G	G	G	T	G	G	G	G	G	G	G	G	G	G	G	G	G	G	G	G	G	G	G	G
988919	missense_variant	MODERATE	MISSENSE	Gta/Ata	p.Val315Ile/c.943G>A	373	citA	protein_coding	CODING	CCP43637	C	T	C	C	C	C	C	C	C	C	C	C	C	C	C	C	C	C	C	C	C	C	C	C	C	C	C	C	C	C	C	C	C	C	C	C	C	C	T
993750	intergenic_region	MODIFIER			n.993750T>C						T	C	T	T	T	T	T	T	T	T	T	T	T	T	T	T	T	T	T	T	T	T	T	T	T	T	T	T	T	T	T	T	T	T	T	T	T	T	T
993959	missense_variant	MODERATE	MISSENSE	gAa/gGa	p.Glu36Gly/c.107A>G	495	Rv0892	protein_coding	CODING	CCP43640	A	G	A	A	A	A	A	A	A	A	A	A	A	A	A	A	A	A	A	A	A	A	A	A	A	A	A	A	A	A	A	A	A	A	A	A	A	A	A
994293	synonymous_variant	LOW	SILENT	ggT/ggC	p.Gly147Gly/c.441T>C	495	Rv0892	protein_coding	CODING	CCP43640	T	C	T	C	T	T	T	T	T	T	T	T	T	T	T	T	T	T	T	T	T	T	T	T	T	T	T	T	T	T	T	T	T	T	T	T	T	T	T
995338	stop_lost+splice_region_variant	HIGH	MISSENSE	Tga/Cga	p.Ter496Argext*?/c.1486T>C	495	Rv0892	protein_coding	CODING	CCP43640	T	C	T	T	T	T	T	T	T	T	T	T	T	T	T	T	T	T	T	T	T	T	T	T	T	T	T	T	T	T	T	T	T	T	T	T	T	T	T
996110	synonymous_variant	LOW	SILENT	gaT/gaC	p.Asp62Asp/c.186T>C	325	Rv0893c	protein_coding	CODING	CCP43641	A	G	A	A	A	G	A	G	A	A	A	A	A	A	A	A	A	A	A	A	A	A	A	A	A	A	A	A	A	A	A	A	A	A	A	A	A	A	A
996649	synonymous_variant	LOW	SILENT	agC/agT	p.Ser42Ser/c.126C>T	393	Rv0894	protein_coding	CODING	CCP43642	C	T	C	C	C	C	C	C	C	C	C	C	C	C	C	C	C	C	T	C	C	C	C	C	C	C	C	C	C	C	C	C	C	C	C	C	C	C	C
997245	missense_variant	MODERATE	MISSENSE	gAc/gCc	p.Asp241Ala/c.722A>C	393	Rv0894	protein_coding	CODING	CCP43642	A	C	A	A	A	A	C	A	A	A	A	A	A	A	A	A	A	A	A	A	A	A	A	A	A	A	A	A	A	A	C	A	A	A	A	A	A	A	A
999056	synonymous_variant	LOW	SILENT	ctG/ctA	p.Leu425Leu/c.1275G>A	505	Rv0895	protein_coding	CODING	CCP43643	G	A	G	G	G	G	G	G	G	A	G	G	G	G	G	G	G	G	G	G	G	G	G	A	G	G	G	G	G	A	G	G	G	G	G	G	G	G	G
1000299	synonymous_variant	LOW	SILENT	gaG/gaA	p.Glu276Glu/c.828G>A	431	gltA2	protein_coding	CODING	CCP43644	G	A	G	G	G	G	G	G	G	G	G	G	G	G	G	G	G	G	G	G	G	G	G	G	G	G	G	G	G	G	G	G	G	G	G	G	G	G	G
1000558	missense_variant	MODERATE	MISSENSE	Ccc/Gcc	p.Pro363Ala/c.1087C>G	431	gltA2	protein_coding	CODING	CCP43644	C	G	C	C	C	C	C	C	C	G	C	C	C	C	C	C	C	C	C	C	C	C	C	G	C	C	C	C	C	G	C	C	C	C	C	G	C	C	C
1001720	stop_gained	HIGH	NONSENSE	tgG/tgA	p.Trp232*/c.696G>A	535	Rv0897c	protein_coding	CODING	CCP43645	C	T	C	T	C	C	C	C	C	C	C	C	C	C	C	C	C	C	T	C	C	C	C	C	C	C	T	C	C	C	C	C	C	C	C	C	C	C	T
1004392	missense_variant	MODERATE	MISSENSE	Gac/Aac	p.Asp146Asn/c.436G>A	175	Rv0901	protein_coding	CODING	CCP43649	G	A	G	G	G	A	A	A	G	G	G	G	G	G	G	A	G	A	G	G	G	G	G	G	G	G	G	A	G	G	A	G	G	G	G	G	G	G	G
1010348	missense_variant	MODERATE	MISSENSE	atG/atA	p.Met71Ile/c.213G>A	532	Rv0907	protein_coding	CODING	CCP43655	G	A	G	G	G	G	G	G	G	G	G	G	G	G	G	G	G	G	G	G	G	G	G	G	G	G	G	G	G	G	G	G	G	G	G	G	G	G	G
1011166	missense_variant	MODERATE	MISSENSE	gGc/gAc	p.Gly344Asp/c.1031G>A	532	Rv0907	protein_coding	CODING	CCP43655	G	A	G	G	G	A	G	A	G	G	G	G	G	G	G	G	G	G	G	G	G	G	G	G	G	G	G	G	G	G	G	G	G	G	G	G	G	G	G
1012429	synonymous_variant	LOW	SILENT	acC/acT	p.Thr233Thr/c.699C>T	797	ctpE	protein_coding	CODING	CCP43656	C	T	C	C	C	C	C	C	C	C	C	C	C	C	C	C	C	C	C	C	C	C	C	C	C	C	C	C	C	C	C	C	C	C	C	C	C	C	T
1013213	missense_variant	MODERATE	MISSENSE	Ggc/Agc	p.Gly495Ser/c.1483G>A	797	ctpE	protein_coding	CODING	CCP43656	G	A	G	G	A	G	G	G	G	G	G	G	G	G	G	G	G	G	G	G	G	G	G	G	G	G	G	G	G	G	G	G	G	G	G	G	G	A	G
1017967	missense_variant	MODERATE	MISSENSE	gaT/gaG	p.Asp253Glu/c.759T>G	502	Rv0913c	protein_coding	CODING	CCP43661	A	C	A	A	A	C	A	C	A	A	A	A	A	A	A	A	A	A	A	A	A	A	A	A	A	A	A	A	A	A	A	A	A	A	A	A	A	A	A
1019319	missense_variant	MODERATE	MISSENSE	cTg/cAg	p.Leu216Gln/c.647T>A	412	Rv0914c	protein_coding	CODING	CCP43662	A	T	A	A	A	A	A	A	A	A	A	A	A	A	A	A	A	A	A	A	A	A	A	A	A	A	A	A	A	A	A	A	A	A	A	A	A	A	A
1022356	synonymous_variant	LOW	SILENT	cgC/cgA	p.Arg90Arg/c.270C>A	593	betP	protein_coding	CODING	CCP43665	C	A	A	C	C	C	C	C	C	C	C	C	C	C	C	C	C	C	C	C	C	C	C	C	C	C	C	C	C	C	C	C	C	C	C	C	C	C	C
1023230	missense_variant	MODERATE	MISSENSE	Gcg/Ccg	p.Ala382Pro/c.1144G>C	593	betP	protein_coding	CODING	CCP43665	G	C	G	G	G	G	G	G	G	G	G	G	G	G	G	G	G	G	G	G	G	G	G	G	G	G	G	G	G	G	G	G	G	G	G	G	G	G	G
1023277	synonymous_variant	LOW	SILENT	gcG/gcA	p.Ala397Ala/c.1191G>A	593	betP	protein_coding	CODING	CCP43665	G	A	A	A	A	A	A	A	A	A	A	A	A	A	A	A	A	A	A	A	A	A	A	A	A	A	A	A	A	A	A	A	A	A	A	A	A	A	A
1024381	synonymous_variant	LOW	SILENT	atC/atT	p.Ile57Ile/c.171C>T	158	Rv0918	protein_coding	CODING	CCP43666	C	T	C	C	C	C	C	C	C	C	C	C	C	C	C	C	C	C	C	C	C	C	C	C	C	C	C	C	C	C	C	C	C	C	T	C	C	C	C
1029791	missense_variant	MODERATE	MISSENSE	Gcc/Acc	p.Ala263Thr/c.787G>A	354	Rv0923c	protein_coding	CODING	CCP43671	C	T	C	C	C	C	C	C	C	C	C	C	C	C	C	C	C	C	C	C	C	C	C	C	C	C	C	C	C	C	C	C	C	C	C	C	C	T	C
1031067	synonymous_variant	LOW	SILENT	ggC/ggT	p.Gly266Gly/c.798C>T	428	mntH	protein_coding	CODING	CCP43672	G	A	G	G	G	G	G	G	G	G	G	G	G	G	G	G	G	G	G	G	G	G	G	G	G	G	G	G	G	G	A	G	G	G	G	G	G	G	G
1032146	missense_variant	MODERATE	MISSENSE	gGa/gTa	p.Gly163Val/c.488G>T	245	Rv0925c	protein_coding	CODING	CCP43673	C	A	C	A	C	C	C	C	C	C	C	C	C	C	C	C	C	C	C	C	C	C	C	C	C	C	C	C	C	C	C	C	C	C	C	C	C	C	C
1032224	missense_variant	MODERATE	MISSENSE	gGt/gAt	p.Gly137Asp/c.410G>A	245	Rv0925c	protein_coding	CODING	CCP43673	C	T	C	C	C	C	C	C	C	C	C	C	C	C	C	C	C	C	C	C	C	C	C	C	C	C	C	C	C	C	C	C	C	C	C	C	C	C	C
1032791	synonymous_variant	LOW	SILENT	gcA/gcG	p.Ala332Ala/c.996A>G	358	Rv0926c	protein_coding	CODING	CCP43674	T	C	T	T	T	T	T	T	T	T	T	T	T	T	T	T	T	T	T	T	T	T	T	T	T	C	T	T	T	T	T	T	T	T	T	T	T	T	T
1033933	synonymous_variant	LOW	SILENT	gcC/gcT	p.Ala233Ala/c.699C>T	263	Rv0927c	protein_coding	CODING	CCP43675	G	A	G	G	G	G	G	G	G	G	G	G	G	G	G	G	G	G	G	G	G	G	G	G	G	G	G	G	G	G	G	G	G	G	G	G	G	G	G
1035599	missense_variant	MODERATE	MISSENSE	Gcg/Acg	p.Ala233Thr/c.697G>A	370	pstS3	protein_coding	CODING	CCP43676	G	A	G	G	G	G	G	G	G	G	G	G	G	G	G	G	G	G	G	G	G	G	G	G	G	G	G	G	G	G	G	G	G	G	G	G	G	G	G
1036905	missense_variant	MODERATE	MISSENSE	aCc/aTc	p.Thr293Ile/c.878C>T	324	pstC2	protein_coding	CODING	CCP43677	C	T	C	C	C	C	C	C	C	C	C	C	C	C	C	C	C	C	C	C	C	C	C	C	C	C	C	C	T	C	C	C	C	C	C	C	C	C	C
1037459	missense_variant	MODERATE	MISSENSE	gGa/gAa	p.Gly154Glu/c.461G>A	308	pstA1	protein_coding	CODING	CCP43678	G	A	G	G	G	G	G	G	G	G	G	G	G	G	G	G	G	G	G	G	G	G	G	G	G	G	G	G	G	G	G	G	G	G	G	G	G	G	G
1039211	missense_variant	MODERATE	MISSENSE	aGc/aAc	p.Ser235Asn/c.704G>A	664	pknD	protein_coding	CODING	CCP43679	C	T	C	C	C	C	C	C	C	C	C	C	C	C	C	C	C	C	C	C	C	C	C	C	C	C	C	T	C	C	C	C	C	C	C	C	C	C	C
1040345	missense_variant	MODERATE	MISSENSE	cTg/cCg	p.Leu235Pro/c.704T>C	370	pstS2	protein_coding	CODING	CCP43680	A	G	A	A	G	A	A	A	A	A	A	A	A	A	A	A	A	A	A	A	A	A	A	A	A	A	A	A	A	A	A	A	A	A	A	A	A	G	A
1041566	synonymous_variant	LOW	SILENT	cgC/cgT	p.Arg101Arg/c.303C>T	276	pstB	protein_coding	CODING	CCP43681	C	T	C	C	C	C	C	C	C	C	C	C	C	C	C	C	C	C	C	C	C	C	C	C	C	C	T	C	C	C	C	C	C	C	C	C	C	C	C
1041789	missense_variant	MODERATE	MISSENSE	Cgt/Agt	p.Arg176Ser/c.526C>A	276	pstB	protein_coding	CODING	CCP43681	C	A	C	C	C	C	C	C	C	C	C	C	C	C	C	C	C	C	C	C	C	C	C	C	C	A	C	C	C	C	C	C	C	C	C	C	C	C	C
1045160	synonymous_variant	LOW	SILENT	Ctg/Ttg	p.Leu282Leu/c.844C>T	301	pstA2	protein_coding	CODING	CCP43684	C	T	C	C	C	C	C	C	C	C	C	C	C	C	C	C	C	C	C	C	C	C	C	C	C	C	C	C	C	C	C	C	C	C	C	C	C	C	C
1046680	missense_variant	MODERATE	MISSENSE	cCg/cTg	p.Pro182Leu/c.545C>T	759	ligD	protein_coding	CODING	CCP43686	C	T	C	C	C	C	C	C	C	C	C	C	C	C	C	C	C	C	C	C	C	C	C	C	C	C	C	C	T	C	C	C	C	C	C	C	C	C	C
1047029	synonymous_variant	LOW	SILENT	acC/acT	p.Thr298Thr/c.894C>T	759	ligD	protein_coding	CODING	CCP43686	C	T	C	C	C	C	C	C	C	C	C	C	C	C	C	C	C	C	C	C	C	C	C	C	C	C	C	C	C	C	C	C	C	C	C	C	C	C	C
1047109	missense_variant	MODERATE	MISSENSE	aCg/aTg	p.Thr325Met/c.974C>T	759	ligD	protein_coding	CODING	CCP43686	C	T	C	C	C	C	C	C	C	C	C	C	C	C	C	C	C	C	C	C	C	C	C	C	C	C	C	C	C	C	C	C	C	C	C	C	C	C	C
1048012	missense_variant	MODERATE	MISSENSE	cCg/cTg	p.Pro626Leu/c.1877C>T	759	ligD	protein_coding	CODING	CCP43686	C	T	C	C	C	C	C	C	C	C	C	C	C	C	C	C	C	C	C	T	C	C	C	C	C	C	C	C	C	C	C	C	C	C	C	C	C	C	C
1048134	missense_variant	MODERATE	MISSENSE	Atc/Gtc	p.Ile667Val/c.1999A>G	759	ligD	protein_coding	CODING	CCP43686	A	G	A	A	A	A	A	A	A	A	A	A	A	A	A	A	A	A	A	A	A	A	A	A	A	A	A	A	A	A	A	A	A	A	A	A	A	A	A
1048649	missense_variant	MODERATE	MISSENSE	Ttt/Gtt	p.Phe80Val/c.238T>G	644	Rv0939	protein_coding	CODING	CCP43687	T	G	T	T	T	T	T	T	T	T	T	T	T	T	T	T	T	T	T	T	T	T	T	T	T	T	T	T	T	T	T	T	T	G	T	T	T	T	T
1049461	synonymous_variant	LOW	SILENT	gaC/gaT	p.Asp350Asp/c.1050C>T	644	Rv0939	protein_coding	CODING	CCP43687	C	T	C	C	C	C	C	C	C	T	C	C	C	C	C	C	C	C	C	T	C	C	C	T	T	C	C	C	T	T	C	C	C	T	C	T	C	C	C
1049643	missense_variant	MODERATE	MISSENSE	aCt/aGt	p.Thr411Ser/c.1232C>G	644	Rv0939	protein_coding	CODING	CCP43687	C	G	C	C	C	C	C	C	C	G	C	C	C	C	C	C	C	C	C	C	C	C	C	G	C	C	C	C	C	G	C	C	C	C	C	C	C	C	C
1050001	synonymous_variant	LOW	SILENT	ggC/ggT	p.Gly530Gly/c.1590C>T	644	Rv0939	protein_coding	CODING	CCP43687	C	T	C	C	C	C	C	C	C	C	C	C	C	C	C	C	C	C	C	C	C	C	C	C	C	C	C	C	C	C	C	C	C	C	C	C	C	C	C
1050024	missense_variant	MODERATE	MISSENSE	gCc/gTc	p.Ala538Val/c.1613C>T	644	Rv0939	protein_coding	CODING	CCP43687	C	T	C	C	C	T	T	T	C	C	C	C	C	C	C	T	C	T	C	C	C	C	C	C	C	C	C	T	C	C	T	C	C	C	C	C	C	C	C
1051202	synonymous_variant	LOW	SILENT	ctC/ctT	p.Leu86Leu/c.258C>T	288	Rv0940c	protein_coding	CODING	CCP43688	G	A	G	G	G	A	G	A	G	G	G	G	G	G	G	G	G	G	G	G	G	G	G	G	G	G	G	G	G	G	G	G	G	G	G	G	G	G	G
1051363	missense_variant	MODERATE	MISSENSE	Ccc/Tcc	p.Pro33Ser/c.97C>T	288	Rv0940c	protein_coding	CODING	CCP43688	G	A	G	G	G	G	G	G	G	G	G	G	G	G	G	G	G	G	G	G	G	G	G	G	G	G	G	G	G	G	G	G	G	G	G	G	G	G	G
1051421	synonymous_variant	LOW	SILENT	acG/acA	p.Thr13Thr/c.39G>A	288	Rv0940c	protein_coding	CODING	CCP43688	C	T	C	C	C	C	C	C	C	C	C	C	C	C	C	C	C	C	C	C	C	C	C	C	C	C	C	C	C	C	C	C	C	C	C	C	C	C	C
1052262	missense_variant	MODERATE	MISSENSE	cGt/cTt	p.Arg19Leu/c.56G>T	257	Rv0941c	protein_coding	CODING	CCP43689	C	A	C	C	C	C	C	C	C	C	C	C	C	C	C	C	C	C	C	C	C	C	C	C	C	C	C	C	C	C	C	C	C	C	C	C	C	C	C
1052733	missense_variant	MODERATE	MISSENSE	cCc/cGc	p.Pro335Arg/c.1004C>G	346	Rv0943c	protein_coding	CODING	CCP43691	G	C	G	G	G	G	G	G	G	G	G	G	G	G	G	G	G	G	G	G	G	G	G	G	G	G	G	G	G	G	G	G	G	G	G	G	G	G	C
1054007	missense_variant	MODERATE	MISSENSE	atG/atC	p.Met81Ile/c.243G>C	158	Rv0944	protein_coding	CODING	CCP43692	G	C	C	C	C	C	C	C	C	C	C	C	C	C	C	C	C	C	C	C	C	C	C	C	C	C	C	C	C	C	C	C	C	C	C	C	C	C	C
1054189	missense_variant	MODERATE	MISSENSE	cAg/cCg	p.Gln142Pro/c.425A>C	158	Rv0944	protein_coding	CODING	CCP43692	A	C	A	A	C	A	A	A	A	A	A	A	A	A	A	A	A	A	A	A	A	A	A	A	A	A	A	A	A	A	A	A	A	A	A	A	A	C	A
1054685	missense_variant	MODERATE	MISSENSE	Ctc/Ttc	p.Leu147Phe/c.439C>T	253	Rv0945	protein_coding	CODING	CCP43693	C	T	C	C	T	C	C	C	C	C	C	C	C	C	C	C	C	C	C	C	C	C	C	C	C	C	C	C	C	C	C	C	C	C	C	C	C	T	C
1055877	missense_variant	MODERATE	MISSENSE	gGc/gAc	p.Gly270Asp/c.809G>A	553	pgi	protein_coding	CODING	CCP43694	C	T	C	C	C	C	C	C	C	C	C	C	C	C	C	C	C	C	C	C	C	C	C	C	C	C	C	C	C	C	C	T	C	C	C	C	C	C	C
1057272	intergenic_region	MODIFIER			n.1057272G>C						G	C	G	G	G	G	G	G	G	G	G	G	G	G	G	G	G	G	G	G	G	G	G	G	G	G	G	G	G	G	G	G	G	G	G	G	G	G	G
1057639	intergenic_region	MODIFIER			n.1057639T>C						T	C	T	T	T	T	T	T	T	T	T	T	T	T	T	T	T	T	T	T	T	T	T	T	T	C	T	T	T	T	T	T	T	T	T	T	T	T	T
1057778	missense_variant	MODERATE	MISSENSE	atG/atC	p.Met62Ile/c.186G>C	105	Rv0948c	protein_coding	CODING	CCP43696	C	G	C	C	C	C	C	C	C	C	C	C	C	C	C	C	C	C	G	C	C	C	C	C	C	C	G	C	C	C	C	C	C	C	C	C	C	C	C
1057994	intergenic_region	MODIFIER			n.1057994C>T						C	T	C	C	C	C	C	C	C	C	C	C	C	C	C	C	C	C	C	C	C	C	C	C	C	C	C	C	C	C	C	C	C	C	T	C	C	C	C
1058098	intergenic_region	MODIFIER			n.1058098C>T						C	T	C	C	C	C	C	C	C	C	C	C	C	C	C	C	C	C	C	C	C	C	C	C	C	C	C	C	C	C	C	C	C	C	C	C	C	C	T
1059297	synonymous_variant	LOW	SILENT	taT/taC	p.Tyr346Tyr/c.1038T>C	771	uvrD1	protein_coding	CODING	CCP43697	T	C	T	T	T	T	T	T	T	T	T	T	T	T	T	T	T	T	T	T	T	T	T	T	T	T	T	T	T	T	T	T	T	T	T	T	T	T	T
1060559	missense_variant	MODERATE	MISSENSE	cCt/cGt	p.Pro767Arg/c.2300C>G	771	uvrD1	protein_coding	CODING	CCP43697	C	G	C	C	C	C	C	C	C	C	C	C	C	C	C	C	C	C	C	C	C	C	C	C	C	C	C	C	C	C	C	C	C	C	C	C	C	C	C
1062116	synonymous_variant	LOW	SILENT	ggC/ggG	p.Gly51Gly/c.153C>G	387	sucC	protein_coding	CODING	CCP43699	C	G	C	G	C	C	C	C	C	C	C	C	C	C	C	C	C	C	C	C	C	C	C	C	C	C	C	C	C	C	C	C	C	C	C	C	C	C	C
1063603	missense_variant	MODERATE	MISSENSE	aAc/aCc	p.Asn155Thr/c.464A>C	303	sucD	protein_coding	CODING	CCP43700	A	C	A	A	A	A	A	A	A	A	A	A	A	A	A	A	A	A	A	A	A	A	A	A	A	C	A	A	A	A	A	A	A	A	A	A	A	A	A
1064491	missense_variant	MODERATE	MISSENSE	Gac/Aac	p.Asp158Asn/c.472G>A	282	Rv0953c	protein_coding	CODING	CCP43701	C	T	C	C	C	C	C	C	C	C	C	C	C	C	C	C	C	C	C	C	C	C	C	C	C	C	C	C	C	C	C	C	C	C	C	C	C	C	T
1064896	missense_variant	MODERATE	MISSENSE	Gct/Act	p.Ala23Thr/c.67G>A	282	Rv0953c	protein_coding	CODING	CCP43701	C	T	C	C	C	C	C	C	C	C	C	C	C	C	C	C	C	C	C	C	C	C	C	C	C	C	C	C	C	C	C	C	C	C	C	C	C	C	C
1065255	synonymous_variant	LOW	SILENT	gcG/gcA	p.Ala43Ala/c.129G>A	303	Rv0954	protein_coding	CODING	CCP43702	G	A	G	G	G	G	G	G	G	G	G	G	G	G	G	G	G	G	G	G	G	G	G	G	G	G	G	G	G	G	A	G	G	G	G	G	G	G	G
1065285	synonymous_variant	LOW	SILENT	ttC/ttT	p.Phe53Phe/c.159C>T	303	Rv0954	protein_coding	CODING	CCP43702	C	T	C	C	C	C	C	C	C	C	C	C	C	C	C	C	C	C	C	C	C	C	C	C	C	C	C	C	C	C	C	C	C	C	C	C	C	C	C
1070229	missense_variant	MODERATE	MISSENSE	gCg/gTg	p.Ala116Val/c.347C>T	459	Rv0958	protein_coding	CODING	CCP43706	C	T	C	C	C	C	C	C	T	C	T	T	T	T	T	C	T	C	C	C	T	T	T	C	C	C	C	C	C	C	C	T	T	C	T	C	T	C	C
1070687	missense_variant	MODERATE	MISSENSE	Ctg/Gtg	p.Leu269Val/c.805C>G	459	Rv0958	protein_coding	CODING	CCP43706	C	G	G	G	G	G	G	G	G	G	G	G	G	G	G	G	G	G	G	G	G	G	G	G	G	G	G	G	G	G	G	G	G	G	G	G	G	G	G
1072054	missense_variant	MODERATE	MISSENSE	gAg/gGg	p.Glu267Gly/c.800A>G	672	Rv0959	protein_coding	CODING	CCP43707	A	G	A	A	A	A	A	A	A	A	A	A	A	A	A	A	A	A	A	A	A	A	A	A	A	A	A	A	A	A	A	A	A	A	A	A	A	A	A
1073288	intergenic_region	MODIFIER			n.1073288G>A						G	A	G	G	G	G	G	G	G	G	G	G	G	G	G	G	G	G	G	G	G	G	G	G	G	G	G	G	G	G	G	G	G	G	G	G	A	G	G
1073642	missense_variant	MODERATE	MISSENSE	cTg/cCg	p.Leu33Pro/c.98T>C	127	vapC9	protein_coding	CODING	CCP43709	T	C	T	T	T	T	T	T	T	T	T	T	T	T	T	T	T	T	T	T	T	T	T	T	T	T	T	T	T	T	T	T	T	T	T	T	T	T	T
1073752	missense_variant	MODERATE	MISSENSE	Cgt/Ggt	p.Arg70Gly/c.208C>G	127	vapC9	protein_coding	CODING	CCP43709	C	G	C	C	C	C	C	C	C	C	C	C	C	C	C	C	C	C	C	C	C	C	C	C	C	C	C	C	C	C	C	C	C	C	C	C	C	C	C
1074875	synonymous_variant	LOW	SILENT	tcA/tcG	p.Ser80Ser/c.240A>G	224	lprP	protein_coding	CODING	CCP43711	T	C	T	T	T	C	T	C	T	T	T	T	T	T	T	T	T	T	T	T	T	T	T	T	T	T	T	T	T	T	T	T	T	T	T	T	T	T	T
1075154	intergenic_region	MODIFIER			n.1075154C>T						C	T	C	C	C	C	C	C	C	C	C	C	C	C	C	C	C	C	C	C	C	C	C	C	C	C	C	C	C	C	C	C	C	C	C	C	C	C	C
1075904	missense_variant	MODERATE	MISSENSE	gAc/gGc	p.Asp65Gly/c.194A>G	266	Rv0963c	protein_coding	CODING	CCP43712	T	C	C	C	C	C	C	C	C	C	C	C	C	C	C	C	C	C	C	C	C	C	C	C	C	C	C	C	C	C	C	C	C	C	C	C	C	C	C
1076220	synonymous_variant	LOW	SILENT	agG/agA	p.Arg153Arg/c.459G>A	160	Rv0964c	protein_coding	CODING	CCP43713	C	T	C	C	C	C	C	C	C	C	C	C	C	C	C	C	C	C	C	C	C	C	C	C	C	C	C	C	C	C	C	C	C	C	C	C	C	C	C
1076271	missense_variant	MODERATE	MISSENSE	atG/atA	p.Met136Ile/c.408G>A	160	Rv0964c	protein_coding	CODING	CCP43713	C	T	C	C	C	C	C	C	C	C	C	C	C	C	C	C	C	C	C	C	C	C	C	C	C	C	C	T	C	C	C	C	C	C	C	C	C	C	C
1076554	missense_variant	MODERATE	MISSENSE	gCg/gGg	p.Ala42Gly/c.125C>G	160	Rv0964c	protein_coding	CODING	CCP43713	G	C	C	G	G	G	G	G	G	G	G	G	G	G	G	G	G	G	G	G	G	G	G	G	G	G	G	G	G	G	G	G	G	G	G	G	G	G	G
1076972	missense_variant	MODERATE	MISSENSE	Gcg/Acg	p.Ala76Thr/c.226G>A	139	Rv0965c	protein_coding	CODING	CCP43714	C	T	C	C	C	C	C	C	C	C	C	C	C	C	C	C	C	C	C	C	C	C	C	C	C	C	C	C	C	C	C	C	C	C	C	C	C	C	C
1077643	synonymous_variant	LOW	SILENT	Cgg/Agg	p.Arg65Arg/c.193C>A	200	Rv0966c	protein_coding	CODING	CCP43715	G	T	G	G	G	G	G	G	G	G	G	G	G	G	G	G	G	G	G	G	G	G	G	G	G	G	G	G	G	G	G	G	G	G	G	G	G	G	G
1077921	intergenic_region	MODIFIER			n.1077921C>T						C	T	C	C	C	C	C	C	C	C	C	C	C	C	C	C	C	C	C	C	C	C	C	C	C	T	C	C	C	C	C	C	C	C	C	C	C	C	C
1078506	missense_variant	MODERATE	MISSENSE	gCa/gTa	p.Ala39Val/c.116C>T	98	Rv0968	protein_coding	CODING	CCP43717	C	T	C	C	C	C	C	C	C	C	C	C	C	C	C	C	C	C	C	C	C	C	C	C	C	C	C	C	C	C	C	C	C	C	C	C	C	C	C
1079608	missense_variant	MODERATE	MISSENSE	cGg/cTg	p.Arg289Leu/c.866G>T	770	ctpV	protein_coding	CODING	CCP43718	G	T	G	G	G	G	G	G	G	G	G	G	G	G	G	G	G	G	G	G	G	G	G	G	G	G	G	G	G	G	G	G	G	G	G	G	G	G	T
1081263	missense_variant	MODERATE	MISSENSE	cTg/cAg	p.Leu71Gln/c.212T>A	210	Rv0970	protein_coding	CODING	CCP43719	T	A	T	T	T	T	T	T	T	T	T	T	T	T	T	T	T	T	T	T	T	T	T	T	T	T	T	T	T	T	T	T	T	T	T	T	T	T	T
1084194	missense_variant	MODERATE	MISSENSE	agA/agC	p.Arg519Ser/c.1557A>C	667	accA2	protein_coding	CODING	CCP43722	T	G	T	T	G	T	T	T	T	T	T	T	T	T	T	T	T	T	T	T	T	T	T	T	T	T	T	T	T	T	T	T	T	T	T	T	T	G	T
1085713	missense_variant	MODERATE	MISSENSE	gAg/gTg	p.Glu13Val/c.38A>T	667	accA2	protein_coding	CODING	CCP43722	T	A	T	T	T	T	A	T	T	T	T	T	T	T	T	T	T	T	T	T	T	T	T	T	T	T	T	T	T	T	A	T	T	T	T	T	T	T	T
1087437	missense_variant	MODERATE	MISSENSE	Tac/Cac	p.Tyr354His/c.1060T>C	382	fadE13	protein_coding	CODING	CCP43724	A	G	A	G	A	A	A	A	A	A	A	A	A	A	A	A	A	A	G	A	A	A	A	A	A	A	G	A	A	A	A	A	A	A	A	A	A	A	G
1088159	missense_variant	MODERATE	MISSENSE	cGg/cAg	p.Arg113Gln/c.338G>A	382	fadE13	protein_coding	CODING	CCP43724	C	T	C	C	C	C	C	C	C	C	C	C	C	C	C	C	C	C	C	C	C	C	C	C	C	T	C	C	C	C	C	C	C	C	C	C	C	C	C
1093298	intergenic_region	MODIFIER			n.1093298C>T						C	T	C	C	C	C	C	C	C	C	C	C	C	C	C	C	C	C	C	C	C	C	C	C	C	C	C	C	C	C	C	C	C	T	C	C	C	C	C
1099678	missense_variant	MODERATE	MISSENSE	Cct/Act	p.Pro205Thr/c.613C>A	464	pepD	protein_coding	CODING	CCP43733	C	A	C	C	C	C	C	C	C	C	C	C	C	C	C	C	C	C	C	C	C	C	C	C	C	A	C	C	C	C	C	C	C	C	C	C	C	C	C
1099797	synonymous_variant	LOW	SILENT	ggC/ggA	p.Gly244Gly/c.732C>A	464	pepD	protein_coding	CODING	CCP43733	C	A	A	A	A	A	A	A	A	A	A	A	A	A	A	A	A	A	A	A	A	A	A	A	A	A	A	A	A	A	A	A	A	A	A	A	A	A	A
1100299	missense_variant	MODERATE	MISSENSE	Gtc/Atc	p.Val412Ile/c.1234G>A	464	pepD	protein_coding	CODING	CCP43733	G	A	G	G	G	G	G	G	G	G	G	G	G	G	G	G	G	G	G	G	G	G	G	G	G	G	G	G	G	G	G	G	G	G	G	G	G	G	G
1100810	missense_variant	MODERATE	MISSENSE	atC/atG	p.Ile117Met/c.351C>G	181	moaB2	protein_coding	CODING	CCP43734	C	G	C	C	C	C	C	C	C	C	C	C	C	C	C	C	C	C	C	C	C	C	C	C	C	C	C	C	C	C	C	C	C	G	C	C	C	C	C
1101727	intergenic_region	MODIFIER			n.1101727A>C						A	C	A	A	A	A	A	A	A	A	A	A	A	A	A	A	A	A	A	A	A	A	A	A	A	A	A	C	A	A	A	A	A	A	A	A	A	A	A
1102007	missense_variant	MODERATE	MISSENSE	Att/Gtt	p.Ile69Val/c.205A>G	248	Rv0986	protein_coding	CODING	CCP43736	A	G	A	A	A	A	A	A	A	A	A	A	A	A	A	A	A	A	G	A	A	A	A	A	A	A	A	A	A	A	A	A	A	A	A	A	A	A	A
1102245	missense_variant	MODERATE	MISSENSE	tCc/tTc	p.Ser148Phe/c.443C>T	248	Rv0986	protein_coding	CODING	CCP43736	C	T	C	C	C	C	C	C	C	C	C	C	C	C	C	C	C	C	C	C	C	C	C	C	C	C	C	C	T	C	C	C	C	C	C	C	C	C	C
1103092	missense_variant	MODERATE	MISSENSE	cCt/cTt	p.Pro184Leu/c.551C>T	855	Rv0987	protein_coding	CODING	CCP43737	C	T	C	C	C	C	C	C	C	C	C	C	C	C	C	C	C	C	C	C	C	C	C	C	C	C	C	C	C	C	C	C	C	C	C	C	C	C	C
1104387	missense_variant	MODERATE	MISSENSE	Cca/Tca	p.Pro616Ser/c.1846C>T	855	Rv0987	protein_coding	CODING	CCP43737	C	T	C	C	C	C	C	C	C	C	C	C	C	C	C	C	C	C	C	C	C	C	C	C	C	C	C	C	T	C	C	C	C	C	C	C	C	C	C
1104740	synonymous_variant	LOW	SILENT	gcC/gcA	p.Ala733Ala/c.2199C>A	855	Rv0987	protein_coding	CODING	CCP43737	C	A	C	C	C	C	C	C	C	C	C	C	C	C	C	C	C	C	C	C	C	C	C	C	C	C	C	C	C	C	C	C	C	C	C	C	C	C	C
1104941	synonymous_variant	LOW	SILENT	gtC/gtT	p.Val800Val/c.2400C>T	855	Rv0987	protein_coding	CODING	CCP43737	C	T	C	C	C	C	C	C	C	C	C	C	C	C	C	C	C	C	C	C	C	C	C	C	C	C	C	T	C	C	C	C	C	C	C	C	C	C	C
1105892	missense_variant	MODERATE	MISSENSE	tgG/tgC	p.Trp259Cys/c.777G>C	386	Rv0988	protein_coding	CODING	CCP43738	G	C	G	C	G	G	G	G	G	G	G	G	G	G	G	G	G	G	G	G	G	G	G	G	G	G	G	G	G	G	G	G	G	G	G	G	G	G	G
1106074	missense_variant	MODERATE	MISSENSE	gCc/gTc	p.Ala320Val/c.959C>T	386	Rv0988	protein_coding	CODING	CCP43738	C	T	C	C	C	C	C	C	C	C	C	C	C	C	C	C	C	C	C	C	C	C	C	C	C	C	C	C	C	C	C	C	C	C	C	C	C	C	C
1106450	synonymous_variant	LOW	SILENT	cgA/cgG	p.Arg311Arg/c.933A>G	325	grcC2	protein_coding	CODING	CCP43739	T	C	C	T	T	T	T	T	T	T	T	T	T	T	T	T	T	T	T	T	T	T	T	T	T	T	T	T	T	T	T	T	T	T	T	T	T	T	T
1107223	missense_variant	MODERATE	MISSENSE	Aga/Gga	p.Arg54Gly/c.160A>G	325	grcC2	protein_coding	CODING	CCP43739	T	C	T	T	T	T	T	T	T	T	T	T	T	T	T	T	T	T	T	T	T	T	T	T	T	T	T	T	T	T	T	T	T	T	T	T	T	C	T
1109937	synonymous_variant	LOW	SILENT	ctA/ctG	p.Leu222Leu/c.666A>G	306	galU	protein_coding	CODING	CCP43743	A	G	A	A	A	A	A	A	A	A	A	A	A	A	A	A	A	A	A	A	A	A	A	A	A	A	A	A	A	A	A	A	A	A	A	G	A	A	A
1111448	missense_variant	MODERATE	MISSENSE	Acg/Gcg	p.Thr394Ala/c.1180A>G	426	moeA1	protein_coding	CODING	CCP43744	A	G	G	G	G	G	G	G	G	G	G	G	G	G	G	G	G	G	G	G	G	G	G	G	G	G	G	G	G	G	G	G	G	G	G	G	G	G	G
1112223	splice_region_variant+stop_retained_variant	LOW	SILENT	taA/taG	p.Ter204Ter/c.612A>G	203	rimJ	protein_coding	CODING	CCP43745	A	G	A	A	A	A	A	A	A	A	A	A	A	A	A	A	A	A	A	A	A	A	A	A	A	A	A	A	A	A	A	A	A	A	A	A	A	A	G
1113217	synonymous_variant	LOW	SILENT	cgT/cgG	p.Arg278Arg/c.834T>G	358	Rv0996	protein_coding	CODING	CCP43746	T	G	T	T	T	T	T	T	T	T	T	T	T	T	T	T	T	T	T	T	T	T	T	T	T	T	T	T	T	T	T	G	T	T	T	T	T	T	T
1113276	missense_variant	MODERATE	MISSENSE	gCg/gTg	p.Ala298Val/c.893C>T	358	Rv0996	protein_coding	CODING	CCP43746	C	T	C	C	C	C	C	C	C	C	C	C	C	C	C	C	C	C	C	C	C	C	C	C	C	C	C	C	C	C	C	C	C	C	C	C	C	C	C
1114648	missense_variant	MODERATE	MISSENSE	gTg/gCg	p.Val119Ala/c.356T>C	143	Rv0997	protein_coding	CODING	CCP43747	T	C	T	T	T	T	T	T	T	T	T	T	T	T	T	T	T	T	T	T	T	T	T	T	T	T	T	T	T	T	T	T	T	T	T	T	T	T	T
1114828	synonymous_variant	LOW	SILENT	gaG/gaA	p.Glu27Glu/c.81G>A	333	Rv0998	protein_coding	CODING	CCP43748	G	A	G	G	G	G	G	G	G	G	G	G	G	G	G	G	G	G	G	G	G	G	G	G	G	G	G	G	G	G	G	G	G	G	G	G	G	G	G
1117308	synonymous_variant	LOW	SILENT	Ctg/Ttg	p.Leu42Leu/c.124C>T	402	arcA	protein_coding	CODING	CCP43751	C	T	C	T	C	C	C	C	C	C	C	C	C	C	C	C	C	C	C	C	C	C	C	C	C	C	C	C	C	C	C	C	C	C	C	C	C	C	C
1118896	synonymous_variant	LOW	SILENT	cgG/cgA	p.Arg348Arg/c.1044G>A	503	Rv1002c	protein_coding	CODING	CCP43752	C	T	T	C	C	C	C	C	C	C	C	C	C	C	C	C	C	C	C	C	C	C	C	C	C	C	C	C	C	C	C	C	C	C	C	C	C	C	C
1119284	missense_variant	MODERATE	MISSENSE	aCc/aTc	p.Thr219Ile/c.656C>T	503	Rv1002c	protein_coding	CODING	CCP43752	G	A	G	G	G	G	G	G	G	G	G	G	G	G	G	G	G	G	G	G	G	G	G	G	G	G	G	G	G	G	G	G	G	G	G	G	G	G	G
1119870	missense_variant	MODERATE	MISSENSE	Ggc/Agc	p.Gly24Ser/c.70G>A	503	Rv1002c	protein_coding	CODING	CCP43752	C	T	C	C	C	C	C	C	C	C	C	C	C	C	C	C	C	C	C	C	C	C	C	C	C	C	C	C	C	C	C	C	C	C	C	C	C	C	C
1120774	synonymous_variant	LOW	SILENT	gaC/gaT	p.Asp251Asp/c.753C>T	285	Rv1003	protein_coding	CODING	CCP43753	C	T	C	C	C	C	T	C	C	C	C	C	C	C	C	C	C	C	C	C	C	C	C	C	C	C	C	C	C	C	T	C	C	C	C	C	C	C	C
1121385	missense_variant	MODERATE	MISSENSE	aGt/aAt	p.Ser255Asn/c.764G>A	419	Rv1004c	protein_coding	CODING	CCP43754	C	T	C	C	C	T	C	T	C	C	C	C	C	C	N	C	C	C	C	C	C	C	C	C	C	C	C	C	C	C	C	C	C	C	C	C	C	C	C
1122577	missense_variant	MODERATE	MISSENSE	cTc/cCc	p.Leu341Pro/c.1022T>C	458	pabB	protein_coding	CODING	CCP43755	A	G	A	A	A	A	A	A	A	A	A	A	A	A	A	A	A	A	A	A	A	A	A	A	A	A	A	A	A	A	A	A	A	A	A	A	A	A	A
1123622	intergenic_region	MODIFIER			n.1123622T>G						T	G	T	T	T	T	T	T	T	T	T	T	T	T	T	T	T	T	T	T	T	T	T	T	T	T	T	T	T	T	T	T	T	T	T	T	T	T	T
1123780	missense_variant	MODERATE	MISSENSE	Ccg/Tcg	p.Pro23Ser/c.67C>T	567	Rv1006	protein_coding	CODING	CCP43756	C	T	C	C	C	C	C	C	C	C	C	C	C	C	C	C	C	C	C	C	C	C	C	C	C	C	C	C	C	C	C	C	C	C	C	C	C	C	C
1124861	missense_variant	MODERATE	MISSENSE	tCg/tTg	p.Ser383Leu/c.1148C>T	567	Rv1006	protein_coding	CODING	CCP43756	C	T	C	C	C	C	C	C	C	C	C	C	C	C	C	C	C	C	C	C	C	C	C	C	C	C	C	C	C	C	C	C	C	C	C	C	C	C	C
1125692	missense_variant	MODERATE	MISSENSE	Tcc/Gcc	p.Ser438Ala/c.1312T>G	519	metS	protein_coding	CODING	CCP43757	A	C	A	A	A	A	A	A	A	A	A	A	A	A	A	A	A	A	A	C	A	A	A	A	C	A	A	A	A	A	A	A	A	A	A	A	A	A	A
1126817	missense_variant	MODERATE	MISSENSE	Ggc/Agc	p.Gly63Ser/c.187G>A	519	metS	protein_coding	CODING	CCP43757	C	T	C	C	C	C	C	C	C	C	C	C	C	C	C	C	C	C	C	C	C	C	C	C	C	C	C	C	C	C	C	C	C	C	C	C	C	C	C
1127155	missense_variant	MODERATE	MISSENSE	Gtc/Atc	p.Val23Ile/c.67G>A	264	tatD	protein_coding	CODING	CCP43758	G	A	G	G	G	G	G	G	G	G	G	G	G	G	G	G	G	G	G	G	G	G	G	G	G	G	G	G	G	G	G	G	G	A	G	G	G	G	G
1127469	synonymous_variant	LOW	SILENT	acC/acT	p.Thr127Thr/c.381C>T	264	tatD	protein_coding	CODING	CCP43758	C	T	T	T	T	T	T	T	T	T	T	T	T	T	T	T	T	T	T	T	T	T	T	T	T	T	T	T	T	T	T	T	T	T	T	T	T	T	T
1128704	missense_variant	MODERATE	MISSENSE	cCg/cGg	p.Pro205Arg/c.614C>G	362	rpfB	protein_coding	CODING	CCP43759	C	G	C	C	C	C	C	C	C	C	C	C	C	C	C	C	C	C	G	C	C	C	C	C	C	C	C	C	C	C	C	C	C	C	C	C	C	C	C
1129057	missense_variant	MODERATE	MISSENSE	Cgg/Tgg	p.Arg323Trp/c.967C>T	362	rpfB	protein_coding	CODING	CCP43759	C	T	C	C	C	C	C	C	C	C	C	C	C	C	C	C	C	C	C	C	C	C	C	C	C	C	C	T	C	C	C	C	C	C	C	C	C	C	C
1129627	missense_variant	MODERATE	MISSENSE	gTg/gCg	p.Val159Ala/c.476T>C	317	ksgA	protein_coding	CODING	CCP43760	T	C	T	T	T	T	T	T	T	T	T	T	T	T	T	T	T	T	T	T	T	T	T	T	T	T	T	T	T	T	T	T	T	T	T	T	T	T	C
1132427	missense_variant	MODERATE	MISSENSE	gCc/gGc	p.Ala268Gly/c.803C>G	544	pks16	protein_coding	CODING	CCP43763	C	G	C	C	C	C	C	C	C	C	C	C	C	C	C	C	C	C	C	C	C	C	C	C	C	C	C	C	C	C	C	C	C	C	C	C	C	C	C
1133091	synonymous_variant	LOW	SILENT	gcC/gcA	p.Ala489Ala/c.1467C>A	544	pks16	protein_coding	CODING	CCP43763	C	A	C	C	C	C	C	C	C	C	C	C	C	C	C	C	C	C	C	C	C	C	C	C	C	C	A	C	C	C	C	C	C	C	C	C	C	C	C
1135498	intergenic_region	MODIFIER			n.1135498C>T						C	T	T	T	T	T	T	T	T	T	T	T	T	T	T	T	T	T	T	T	T	T	T	T	T	T	T	T	T	T	T	T	T	T	T	T	T	T	T
1135798	synonymous_variant	LOW	SILENT	ctG/ctA	p.Leu228Leu/c.684G>A	326	prsA	protein_coding	CODING	CCP43767	C	T	T	T	T	T	T	T	T	T	T	T	T	T	T	T	T	T	T	T	T	T	T	T	T	T	T	T	T	T	T	T	T	T	T	T	T	T	T
1139409	missense_variant	MODERATE	MISSENSE	cTg/cAg	p.Leu148Gln/c.443T>A	1234	mfd	protein_coding	CODING	CCP43770	T	A	T	A	T	T	T	T	T	T	T	T	T	T	T	T	T	T	T	T	T	T	T	T	T	T	T	T	T	T	T	T	T	T	T	T	T	T	T
1141142	missense_variant	MODERATE	MISSENSE	Gtg/Atg	p.Val726Met/c.2176G>A	1234	mfd	protein_coding	CODING	CCP43770	G	A	G	G	G	G	G	G	G	G	G	G	G	G	G	G	G	G	G	G	G	G	G	G	G	G	G	G	A	G	G	G	G	G	G	G	G	G	G
1141903	synonymous_variant	LOW	SILENT	gcG/gcA	p.Ala979Ala/c.2937G>A	1234	mfd	protein_coding	CODING	CCP43770	G	A	A	G	G	G	G	G	G	G	G	G	G	G	G	G	G	G	G	G	G	G	G	G	G	G	G	G	G	G	G	G	G	G	G	G	G	G	G
1143528	synonymous_variant	LOW	SILENT	gtT/gtC	p.Val286Val/c.858T>C	325	Rv1021	protein_coding	CODING	CCP43771	T	C	T	T	T	T	T	T	T	T	T	T	T	T	T	T	T	T	T	T	T	T	T	T	T	T	T	T	T	T	T	T	T	T	T	T	T	T	T
1143872	missense_variant	MODERATE	MISSENSE	cCg/cGg	p.Pro46Arg/c.137C>G	243	lpqU	protein_coding	CODING	CCP43772	C	G	C	C	C	C	C	C	C	C	C	C	C	C	C	C	C	C	C	C	C	C	C	C	C	C	C	C	C	C	C	C	C	C	C	C	C	C	G
1145115	synonymous_variant	LOW	SILENT	gtG/gtA	p.Val184Val/c.552G>A	429	eno	protein_coding	CODING	CCP43773	G	A	G	A	G	G	G	G	G	G	G	G	G	G	G	G	G	G	G	G	G	G	G	G	G	G	G	G	G	G	G	G	G	G	G	G	G	G	G
1145663	missense_variant	MODERATE	MISSENSE	gAg/gGg	p.Glu367Gly/c.1100A>G	429	eno	protein_coding	CODING	CCP43773	A	G	A	A	G	A	A	A	A	A	A	A	A	A	A	A	A	A	A	A	A	A	A	A	A	A	A	A	A	A	A	A	A	A	A	A	A	A	A
1146875	synonymous_variant	LOW	SILENT	ggG/ggA	p.Gly105Gly/c.315G>A	155	Rv1025	protein_coding	CODING	CCP43775	G	A	G	G	G	A	G	A	G	G	G	G	G	G	G	G	G	G	G	G	G	G	G	G	G	G	G	G	G	G	G	G	G	G	G	G	G	G	G
1146909	missense_variant	MODERATE	MISSENSE	Ctg/Gtg	p.Leu117Val/c.349C>G	155	Rv1025	protein_coding	CODING	CCP43775	C	G	G	G	G	G	G	G	G	G	G	G	G	G	G	G	G	G	G	G	G	G	G	G	G	G	G	G	G	G	G	G	G	G	G	G	G	G	G
1147339	synonymous_variant	LOW	SILENT	ggC/ggT	p.Gly107Gly/c.321C>T	319	Rv1026	protein_coding	CODING	CCP43776	C	T	C	C	C	C	C	C	C	C	C	C	C	C	C	C	C	C	C	C	C	C	C	C	C	C	C	C	C	C	C	C	C	C	C	C	C	C	C
1148841	synonymous_variant	LOW	SILENT	caG/caA	p.Gln89Gln/c.267G>A	226	kdpE	protein_coding	CODING	CCP43777	C	T	C	C	T	C	C	C	C	C	C	C	C	C	C	C	C	C	C	C	C	C	C	C	C	C	C	C	C	C	C	C	C	C	C	C	C	C	C
1149680	missense_variant	MODERATE	MISSENSE	gaT/gaG	p.Asp669Glu/c.2007T>G	860	kdpD	protein_coding	CODING	CCP43778	A	C	A	A	A	A	A	A	A	A	A	A	A	A	A	A	A	A	A	A	A	A	A	A	A	A	A	A	A	A	A	A	A	A	A	A	A	A	A
1150212	missense_variant	MODERATE	MISSENSE	gTg/gCg	p.Val492Ala/c.1475T>C	860	kdpD	protein_coding	CODING	CCP43778	A	G	A	A	A	A	A	A	A	A	A	A	A	A	A	A	A	A	A	A	A	A	A	A	A	A	A	A	G	A	A	A	A	A	A	A	A	A	A
1150990	stop_gained	HIGH	NONSENSE	Caa/Taa	p.Gln233*/c.697C>T	860	kdpD	protein_coding	CODING	CCP43778	G	A	G	G	G	G	G	G	G	G	G	G	A	G	G	G	G	G	G	G	G	G	G	G	G	G	G	G	G	G	G	G	G	G	G	G	G	G	G
1151343	missense_variant	MODERATE	MISSENSE	cTc/cCc	p.Leu115Pro/c.344T>C	860	kdpD	protein_coding	CODING	CCP43778	A	G	A	A	A	A	A	A	A	A	A	A	A	A	A	A	A	A	A	A	A	A	A	A	A	A	A	A	A	A	A	A	A	A	A	A	A	A	A
1151510	synonymous_variant	LOW	SILENT	gtG/gtC	p.Val59Val/c.177G>C	860	kdpD	protein_coding	CODING	CCP43778	C	G	C	C	C	C	C	C	C	C	C	C	C	C	C	C	C	C	C	C	C	C	C	C	C	C	C	C	G	C	C	C	C	C	C	C	C	C	C
1153639	missense_variant	MODERATE	MISSENSE	gTc/gCc	p.Val543Ala/c.1628T>C	571	kdpA	protein_coding	CODING	CCP43780	T	C	T	T	T	T	T	T	T	T	T	T	T	T	T	T	T	T	T	T	T	T	T	T	T	T	T	T	T	T	T	T	T	T	T	T	T	T	T
1155414	missense_variant	MODERATE	MISSENSE	aCc/aAc	p.Thr564Asn/c.1691C>A	709	kdpB	protein_coding	CODING	CCP43781	C	A	C	C	C	C	C	C	C	C	C	C	C	C	C	C	C	C	C	C	C	C	C	C	C	C	C	C	C	C	C	C	C	C	C	C	C	C	C
1156070	missense_variant	MODERATE	MISSENSE	gCa/gTa	p.Ala73Val/c.218C>T	189	kdpC	protein_coding	CODING	CCP43782	C	T	C	T	C	C	C	C	C	C	C	C	C	C	C	C	C	C	C	C	C	C	C	C	C	C	C	C	C	C	C	C	C	C	C	C	C	C	C
1156243	missense_variant	MODERATE	MISSENSE	Ccg/Gcg	p.Pro131Ala/c.391C>G	189	kdpC	protein_coding	CODING	CCP43782	C	G	C	C	C	C	C	C	C	C	C	C	C	C	C	C	C	C	C	C	C	C	C	C	C	C	C	C	C	C	C	C	C	C	C	C	C	C	C
1165551	intergenic_region	MODIFIER			n.1165551C>T						C	T	C	C	C	C	C	C	C	C	C	C	C	C	C	C	C	C	C	C	C	C	C	C	C	C	C	C	C	C	C	C	C	C	C	C	C	C	C
1165655	intergenic_region	MODIFIER			n.1165655C>T						C	T	C	C	C	C	C	C	C	C	C	C	C	C	C	C	C	C	C	C	C	C	C	C	C	C	C	T	C	C	C	C	C	C	C	C	C	C	C
1165787	synonymous_variant	LOW	SILENT	ctC/ctT	p.Leu340Leu/c.1020C>T	341	Rv1043c	protein_coding	CODING	CCP43794	G	A	G	G	G	G	G	G	G	G	G	G	G	G	G	G	G	G	G	G	G	G	G	G	G	G	G	G	G	G	G	G	G	G	G	G	G	G	G
1167921	synonymous_variant	LOW	SILENT	acG/acA	p.Thr83Thr/c.249G>A	293	Rv1045	protein_coding	CODING	CCP43796	G	A	G	G	G	G	G	G	G	G	G	G	G	G	G	G	G	G	G	G	G	G	G	G	G	G	G	G	A	G	G	G	G	G	G	G	G	G	G
1168304	missense_variant	MODERATE	MISSENSE	gAc/gCc	p.Asp211Ala/c.632A>C	293	Rv1045	protein_coding	CODING	CCP43796	A	C	A	A	A	A	A	A	A	A	A	A	A	A	A	A	A	A	A	A	A	A	A	A	A	A	A	A	A	A	A	A	A	A	A	A	A	A	A
1168532	missense_variant	MODERATE	MISSENSE	aTt/aCt	p.Ile287Thr/c.860T>C	293	Rv1045	protein_coding	CODING	CCP43796	T	C	T	T	T	T	T	T	T	T	T	T	T	T	T	T	T	T	T	T	T	T	T	T	T	T	T	T	T	T	T	T	T	T	T	T	T	T	T
1169176	missense_variant	MODERATE	MISSENSE	gGt/gCt	p.Gly18Ala/c.53G>C	174	Rv1046c	protein_coding	CODING	CCP43797	C	G	C	C	C	C	C	C	C	C	C	C	C	C	C	C	C	C	C	C	C	C	C	C	C	G	C	C	C	C	C	C	C	C	C	C	C	C	C
1172203	intergenic_region	MODIFIER			n.1172203G>C						G	C	G	G	G	G	G	G	G	G	G	G	G	G	G	G	G	G	G	G	G	G	G	G	G	G	G	G	G	G	G	G	G	G	G	G	G	G	G
1172362	intergenic_region	MODIFIER			n.1172362G>A						G	A	G	G	G	G	G	G	G	G	G	G	G	G	G	G	G	G	G	G	G	G	G	G	G	G	G	G	G	G	G	G	G	G	G	G	G	G	G
1174071	synonymous_variant	LOW	SILENT	ggC/ggG	p.Gly210Gly/c.630C>G	251	Rv1051c	protein_coding	CODING	CCP43802	G	C	G	G	G	G	G	G	G	G	G	G	G	G	G	G	G	G	G	G	G	G	G	G	G	G	G	G	G	G	G	G	G	G	G	G	G	G	G
1175319	intergenic_region	MODIFIER			n.1175319G>A						G	A	G	G	G	G	G	G	G	G	G	G	G	G	G	G	G	G	G	G	G	G	G	G	G	G	G	G	G	G	G	G	G	A	G	G	G	G	G
1175771	stop_gained	HIGH	NONSENSE	Caa/Taa	p.Gln17*/c.49C>T	129	Rv1052	protein_coding	CODING	CCP43803	C	T	C	C	C	C	C	C	C	C	C	C	C	C	C	T	C	T	C	C	C	C	C	C	C	C	C	C	C	C	C	C	C	C	C	C	C	C	C
1178030	missense_variant	MODERATE	MISSENSE	Gcg/Tcg	p.Ala135Ser/c.403G>T	254	Rv1056	protein_coding	CODING	CCP43807	G	T	G	T	G	G	G	G	G	G	G	G	G	G	G	G	G	G	G	G	G	G	G	G	G	G	G	G	G	G	G	G	G	G	G	G	G	G	T
1179038	intergenic_region	MODIFIER			n.1179038G>A						G	A	G	G	G	G	G	G	G	G	G	G	G	G	G	G	G	G	G	G	G	G	G	G	G	G	G	G	G	G	G	G	G	G	G	G	G	G	G
1183633	synonymous_variant	LOW	SILENT	ccA/ccG	p.Pro42Pro/c.126A>G	157	Rv1060	protein_coding	CODING	CCP43811	A	G	A	A	A	A	A	A	A	A	A	A	A	A	A	A	A	A	A	A	A	A	A	A	A	A	G	A	A	A	A	A	A	A	A	A	A	A	A
1184419	synonymous_variant	LOW	SILENT	gaG/gaA	p.Glu135Glu/c.405G>A	287	Rv1061	protein_coding	CODING	CCP43812	G	A	G	G	G	G	G	G	G	G	G	G	G	G	G	A	G	A	G	G	G	G	G	G	G	G	G	G	G	G	G	G	G	G	G	G	G	G	G
1187186	synonymous_variant	LOW	SILENT	gcG/gcA	p.Ala46Ala/c.138G>A	139	lpqV	protein_coding	CODING	CCP43815	C	T	C	C	C	C	C	C	C	C	C	C	C	C	C	C	C	C	C	C	C	C	C	C	C	C	C	C	C	C	C	C	C	C	C	C	C	C	C
1187979	missense_variant	MODERATE	MISSENSE	gAc/gGc	p.Asp182Gly/c.545A>G	188	Rv1065	protein_coding	CODING	CCP43816	A	G	A	A	A	A	A	A	A	A	A	A	A	A	A	A	A	A	A	A	A	A	A	A	A	A	A	A	A	A	A	A	A	A	A	A	A	A	A
1192431	intergenic_region	MODIFIER			n.1192431T>G						T	G	T	T	T	T	T	T	T	T	T	T	T	T	T	T	T	T	T	T	T	T	T	T	T	T	T	T	T	T	T	T	T	T	T	T	T	T	T
1192434	intergenic_region	MODIFIER			n.1192434T>A						T	A	T	T	T	T	T	T	T	T	T	T	T	T	T	T	T	T	T	T	T	T	T	T	T	T	T	T	T	T	T	T	T	T	T	T	T	T	T
1192715	missense_variant	MODERATE	MISSENSE	aCa/aAa	p.Thr520Lys/c.1559C>A	587	Rv1069c	protein_coding	CODING	CCP43820	G	T	G	G	G	G	G	G	G	T	G	G	G	G	G	G	G	G	G	G	G	G	G	T	G	G	G	G	G	T	G	G	G	G	G	G	G	G	G
1195762	missense_variant	MODERATE	MISSENSE	Ggc/Agc	p.Gly111Ser/c.331G>A	345	echA9	protein_coding	CODING	CCP43822	C	T	C	T	C	C	C	C	C	C	C	C	C	C	C	C	C	C	C	C	C	C	C	C	C	C	C	C	C	C	C	C	C	C	C	C	C	C	C
1196813	missense_variant	MODERATE	MISSENSE	Gtc/Atc	p.Val179Ile/c.535G>A	278	Rv1072	protein_coding	CODING	CCP43823	G	A	G	G	G	G	G	G	G	G	G	G	G	G	G	G	G	G	G	G	G	G	G	G	G	G	G	G	G	G	G	G	G	G	G	G	G	G	G
1196903	missense_variant	MODERATE	MISSENSE	Cgc/Agc	p.Arg209Ser/c.625C>A	278	Rv1072	protein_coding	CODING	CCP43823	C	A	C	C	C	C	C	C	C	C	C	C	C	C	C	C	C	C	C	C	C	C	C	C	C	C	C	C	C	C	C	C	C	C	C	C	C	C	C
1199166	missense_variant	MODERATE	MISSENSE	Cgt/Ggt	p.Arg70Gly/c.208C>G	405	fadA3	protein_coding	CODING	CCP43825	G	C	G	C	G	G	G	G	G	G	G	G	G	G	G	G	G	G	G	G	G	G	G	G	G	G	G	G	G	G	G	G	G	G	G	G	G	G	G
1199638	missense_variant	MODERATE	MISSENSE	Cgc/Ggc	p.Arg245Gly/c.733C>G	314	Rv1075c	protein_coding	CODING	CCP43826	G	C	G	G	G	G	G	G	G	G	G	G	G	G	G	G	G	G	G	G	G	G	G	G	G	G	G	C	G	G	G	G	G	G	G	G	G	G	G
1199834	synonymous_variant	LOW	SILENT	gtG/gtA	p.Val179Val/c.537G>A	314	Rv1075c	protein_coding	CODING	CCP43826	C	T	C	C	C	C	C	C	C	C	C	C	C	C	C	C	C	C	C	C	C	C	C	C	C	C	C	C	C	C	C	C	C	C	C	C	C	C	C
1199944	missense_variant	MODERATE	MISSENSE	Gta/Ata	p.Val143Ile/c.427G>A	314	Rv1075c	protein_coding	CODING	CCP43826	C	T	C	C	C	C	C	C	C	C	C	C	C	C	C	C	C	C	C	C	C	C	C	C	C	C	C	C	C	C	C	C	C	C	C	C	C	C	C
1200753	intergenic_region	MODIFIER			n.1200753C>A						C	A	C	C	C	C	C	C	C	C	C	C	C	C	C	C	C	C	C	C	C	C	C	C	C	A	C	C	C	C	C	C	C	C	C	C	C	C	C
1201561	synonymous_variant	LOW	SILENT	ccG/ccC	p.Pro265Pro/c.795G>C	297	lipU	protein_coding	CODING	CCP43827	G	C	G	G	G	G	G	G	G	G	G	G	G	G	G	G	G	G	G	G	G	G	G	G	G	G	G	G	G	G	G	G	G	G	G	G	G	C	G
1203629	missense_variant	MODERATE	MISSENSE	gTa/gCa	p.Val106Ala/c.317T>C	240	pra	protein_coding	CODING	CCP43829	T	C	C	T	T	T	T	T	T	T	T	T	T	T	T	T	T	T	T	T	T	T	T	T	T	T	T	T	T	T	T	T	T	T	T	T	T	T	T
1204669	synonymous_variant	LOW	SILENT	gtG/gtT	p.Val201Val/c.603G>T	388	metB	protein_coding	CODING	CCP43830	G	T	G	G	G	G	G	G	G	G	G	G	G	G	G	G	G	G	T	G	G	G	G	G	G	G	G	G	G	G	G	G	G	G	G	G	G	G	G
1205021	missense_variant	MODERATE	MISSENSE	Cgt/Tgt	p.Arg319Cys/c.955C>T	388	metB	protein_coding	CODING	CCP43830	C	T	T	C	C	C	C	C	C	C	C	C	C	C	C	C	C	C	C	C	C	C	C	C	C	C	C	C	C	C	C	C	C	C	C	C	C	C	C
1205257	intergenic_region	MODIFIER			n.1205257A>G						A	G	A	A	A	A	G	A	A	A	A	A	A	A	A	A	A	A	A	A	A	A	A	A	A	A	A	A	A	A	A	A	A	A	A	A	A	A	A
1205919	intergenic_region	MODIFIER			n.1205919C>T						C	T	C	C	C	C	C	C	C	C	C	C	C	C	C	T	C	T	C	C	C	C	C	C	C	C	C	C	C	C	C	C	C	C	C	C	C	C	C
1207238	missense_variant	MODERATE	MISSENSE	gCc/gTc	p.Ala240Val/c.719C>T	288	mca	protein_coding	CODING	CCP43833	C	T	C	C	C	C	C	C	C	C	C	C	C	C	C	C	C	C	C	C	C	C	C	C	C	C	C	C	C	C	C	T	C	C	C	C	C	C	C
1208055	synonymous_variant	LOW	SILENT	tcG/tcA	p.Ser140Ser/c.420G>A	673	Rv1084	protein_coding	CODING	CCP43835	G	A	G	G	G	G	G	G	G	G	G	G	G	G	G	G	G	G	G	G	G	G	G	G	G	G	G	G	G	G	G	G	G	G	G	G	G	G	G
1209091	missense_variant	MODERATE	MISSENSE	Ggc/Agc	p.Gly486Ser/c.1456G>A	673	Rv1084	protein_coding	CODING	CCP43835	G	A	G	G	G	G	G	G	G	G	G	G	G	G	G	G	G	G	G	G	G	G	G	G	G	G	G	G	G	G	G	G	G	G	G	G	G	G	G
1214372	intergenic_region	MODIFIER			n.1214372A>C						A	C	C	A	C	C	C	C	C	C	C	C	C	C	C	C	C	C	A	C	C	C	C	C	C	C	A	C	C	C	C	C	C	C	C	C	C	C	A
1215513	intergenic_region	MODIFIER			n.1215513C>T						C	T	C	C	C	C	C	C	C	C	C	C	C	C	C	C	C	C	C	C	C	C	C	C	C	C	C	C	C	C	C	C	C	C	C	C	C	C	C
1215913	synonymous_variant	LOW	SILENT	gaC/gaT	p.Asp105Asp/c.315C>T	151	celA2b	protein_coding	CODING	CCP43843	C	T	C	C	C	C	T	C	C	C	C	C	C	C	C	C	C	C	C	C	C	C	C	C	C	C	C	C	C	C	T	C	C	C	C	C	C	C	C
1220034	synonymous_variant	LOW	SILENT	gaG/gaA	p.Glu51Glu/c.153G>A	312	coaA	protein_coding	CODING	CCP43845	C	T	T	T	T	T	T	T	T	T	T	T	T	T	T	T	T	T	T	T	T	T	T	T	T	T	T	T	T	T	T	T	T	T	T	T	T	T	T
1220972	synonymous_variant	LOW	SILENT	tcC/tcG	p.Ser133Ser/c.399C>G	426	glyA1	protein_coding	CODING	CCP43846	C	G	C	C	C	C	C	C	C	C	C	C	C	C	C	C	C	C	C	C	C	C	C	C	C	C	C	C	C	C	C	C	C	C	C	C	C	C	C
1223689	synonymous_variant	LOW	SILENT	gcG/gcT	p.Ala231Ala/c.693G>T	433	phoH2	protein_coding	CODING	CCP43848	G	T	G	G	G	G	G	G	G	G	G	G	G	G	G	G	G	G	G	G	G	G	G	G	G	G	G	G	G	G	G	G	G	G	G	G	G	G	G
1224798	synonymous_variant	LOW	SILENT	ccG/ccA	p.Pro138Pro/c.414G>A	291	Rv1096	protein_coding	CODING	CCP43849	G	A	G	G	G	G	G	G	G	G	G	G	G	G	G	G	G	G	G	G	G	G	G	G	G	G	G	G	G	G	G	G	G	A	G	G	G	G	G
1226909	synonymous_variant	LOW	SILENT	ccC/ccA	p.Pro219Pro/c.657C>A	474	fum	protein_coding	CODING	CCP43851	G	T	G	G	G	G	G	G	G	G	G	G	G	G	G	G	G	G	G	G	G	G	G	G	G	G	G	G	G	G	T	G	G	G	G	G	G	G	G
1227119	synonymous_variant	LOW	SILENT	atC/atA	p.Ile149Ile/c.447C>A	474	fum	protein_coding	CODING	CCP43851	G	T	G	G	G	G	G	G	G	G	G	G	G	G	G	G	G	G	G	G	G	G	G	G	G	G	G	G	G	G	G	G	G	G	G	G	G	G	G
1228037	synonymous_variant	LOW	SILENT	ggC/ggA	p.Gly216Gly/c.648C>A	362	glpX	protein_coding	CODING	CCP43852	G	T	G	G	G	G	T	G	G	G	G	G	G	G	G	G	G	G	G	G	G	G	G	G	G	G	G	G	G	G	T	G	G	G	G	G	G	G	G
1229633	missense_variant	MODERATE	MISSENSE	Cgg/Tgg	p.Arg306Trp/c.916C>T	385	Rv1101c	protein_coding	CODING	CCP43854	G	A	A	G	G	G	G	G	G	G	G	G	G	G	G	G	G	G	G	G	G	G	G	G	G	G	G	G	G	G	G	G	G	G	G	G	G	G	G
1229886	synonymous_variant	LOW	SILENT	gcG/gcA	p.Ala221Ala/c.663G>A	385	Rv1101c	protein_coding	CODING	CCP43854	C	T	C	C	C	T	C	T	C	C	C	C	C	C	C	C	C	C	C	C	C	C	C	C	C	C	C	T	C	C	C	C	C	C	C	C	C	C	C
1230509	missense_variant	MODERATE	MISSENSE	Gcg/Acg	p.Ala14Thr/c.40G>A	385	Rv1101c	protein_coding	CODING	CCP43854	C	T	C	C	C	C	C	C	C	C	C	C	C	C	C	C	C	C	C	C	C	C	C	C	C	C	C	C	C	C	C	C	C	C	C	C	C	C	C
1232351	missense_variant	MODERATE	MISSENSE	gTg/gGg	p.Val14Gly/c.41T>G	171	Rv1105	protein_coding	CODING	CCP43858	T	G	T	T	T	T	T	T	T	T	T	T	T	T	T	T	T	T	T	T	T	T	T	T	T	T	T	T	T	T	T	T	T	T	T	T	T	T	T
1232411	missense_variant	MODERATE	MISSENSE	tTg/tGg	p.Leu34Trp/c.101T>G	171	Rv1105	protein_coding	CODING	CCP43858	T	G	G	T	T	T	T	T	T	T	T	T	T	T	T	T	T	T	T	T	T	T	T	T	T	T	T	T	T	T	T	T	T	T	T	T	T	T	T
1233085	missense_variant	MODERATE	MISSENSE	gGg/gCg	p.Gly291Ala/c.872G>C	370	Rv1106c	protein_coding	CODING	CCP43859	C	G	G	C	C	C	C	C	C	C	C	C	C	C	C	C	C	C	C	C	C	C	C	C	C	C	C	C	C	C	C	C	C	C	C	C	C	C	C
1234035	synonymous_variant	LOW	SILENT	gaG/gaA	p.Glu63Glu/c.189G>A	85	xseB	protein_coding	CODING	CCP43860	C	T	C	C	C	C	C	C	C	C	C	C	C	C	C	C	C	C	C	C	C	C	C	C	C	C	C	C	C	C	C	C	C	C	C	C	C	C	C
1234073	synonymous_variant	LOW	SILENT	Ctg/Ttg	p.Leu51Leu/c.151C>T	85	xseB	protein_coding	CODING	CCP43860	G	A	G	G	G	G	G	G	G	G	G	G	G	G	G	G	G	G	G	G	G	G	G	G	G	G	G	G	A	G	G	G	G	G	G	G	G	G	G
1234205	missense_variant	MODERATE	MISSENSE	Ggc/Agc	p.Gly7Ser/c.19G>A	85	xseB	protein_coding	CODING	CCP43860	C	T	C	C	C	C	C	C	C	C	C	C	C	C	C	C	C	C	C	C	C	C	C	C	C	C	C	C	C	C	C	C	C	C	C	C	C	C	C
1235548	missense_variant	MODERATE	MISSENSE	gAg/gCg	p.Glu183Ala/c.548A>C	212	Rv1109c	protein_coding	CODING	CCP43862	T	G	T	T	T	T	T	T	T	G	T	T	T	T	T	T	T	T	T	T	T	T	T	T	T	T	T	T	T	T	T	T	T	T	T	T	T	T	T
1235638	missense_variant	MODERATE	MISSENSE	aCg/aTg	p.Thr153Met/c.458C>T	212	Rv1109c	protein_coding	CODING	CCP43862	G	A	G	G	G	G	G	G	G	G	G	G	G	G	G	G	G	G	G	G	G	G	G	G	G	G	G	G	G	G	G	G	G	G	G	G	G	G	G
1235706	missense_variant	MODERATE	MISSENSE	agT/agG	p.Ser130Arg/c.390T>G	212	Rv1109c	protein_coding	CODING	CCP43862	A	C	A	A	A	A	A	A	A	A	A	A	A	A	A	A	A	A	A	A	A	A	A	A	A	C	A	A	A	A	A	A	A	A	A	A	A	A	A
1236194	missense_variant	MODERATE	MISSENSE	Acg/Gcg	p.Thr4Ala/c.10A>G	335	lytB2	protein_coding	CODING	CCP43863	A	G	A	A	A	A	A	A	A	A	A	A	A	A	A	A	A	A	A	A	A	A	A	A	A	A	G	A	A	A	A	A	A	A	A	A	A	A	A
1236319	missense_variant	MODERATE	MISSENSE	gaA/gaC	p.Glu45Asp/c.135A>C	335	lytB2	protein_coding	CODING	CCP43863	A	C	A	A	A	A	A	A	A	A	A	A	A	A	A	A	A	A	A	A	A	A	A	A	A	A	A	A	A	A	A	A	A	A	A	A	A	C	A
1237571	missense_variant	MODERATE	MISSENSE	Cac/Aac	p.His208Asn/c.622C>A	327	Rv1111c	protein_coding	CODING	CCP43864	G	T	G	G	G	G	G	G	G	G	G	G	G	G	G	G	G	G	G	G	G	G	G	G	G	G	G	G	T	G	G	G	G	G	G	G	G	G	G
1237861	missense_variant	MODERATE	MISSENSE	aTc/aGc	p.Ile111Ser/c.332T>G	327	Rv1111c	protein_coding	CODING	CCP43864	A	C	A	A	A	C	A	C	A	A	A	A	A	A	A	A	A	A	A	A	A	A	A	A	A	A	A	A	A	A	A	A	A	A	A	A	A	A	A
1239337	intergenic_region	MODIFIER			n.1239337G>A						G	A	G	G	G	G	G	G	G	G	G	G	G	G	G	G	G	G	G	G	G	G	G	G	G	G	G	G	A	G	G	G	G	G	G	G	G	G	G
1240625	missense_variant	MODERATE	MISSENSE	Gaa/Aaa	p.Glu147Lys/c.439G>A	232	Rv1115	protein_coding	CODING	CCP43868	G	A	G	G	G	G	G	G	G	G	G	G	G	G	G	G	G	G	G	G	G	G	G	G	G	G	G	G	G	G	G	G	G	G	G	G	G	G	G
1241087	missense_variant	MODERATE	MISSENSE	Cgt/Tgt	p.Arg29Cys/c.85C>T	61	Rv1116	protein_coding	CODING	CCP43869	C	T	C	C	C	C	C	C	C	C	C	C	C	C	C	C	C	C	C	C	C	C	C	C	C	C	C	C	C	C	T	C	C	C	C	C	C	C	C
1241294	missense_variant	MODERATE	MISSENSE	Gtt/Ttt	p.Val33Phe/c.97G>T	91	Rv1116A	protein_coding	CODING	CCP43870	C	A	C	C	C	C	C	C	C	C	C	C	C	C	C	C	C	C	C	C	C	C	C	C	C	C	C	C	C	C	C	C	C	C	C	C	C	C	C
1241512	intergenic_region	MODIFIER			n.1241512G>T						G	T	G	G	G	G	G	G	G	G	G	G	G	G	G	G	G	G	G	G	G	G	G	G	G	G	G	G	G	G	G	G	G	G	G	G	G	G	G
1245298	missense_variant	MODERATE	MISSENSE	cGg/cTg	p.Arg57Leu/c.170G>T	340	gnd2	protein_coding	CODING	CCP43876	G	T	G	G	G	G	G	G	G	G	G	G	G	G	G	T	G	T	G	G	G	G	G	G	G	G	G	G	G	G	G	G	G	G	G	G	G	G	G
1246094	synonymous_variant	LOW	SILENT	aaG/aaA	p.Lys322Lys/c.966G>A	340	gnd2	protein_coding	CODING	CCP43876	G	A	G	G	G	G	G	G	G	G	G	G	G	G	G	G	G	G	G	G	G	G	G	G	G	G	G	G	G	G	G	G	G	G	G	G	G	G	G
1246159	synonymous_variant	LOW	SILENT	gtC/gtT	p.Val298Val/c.894C>T	302	bpoB	protein_coding	CODING	CCP43877	G	A	G	G	G	G	G	G	A	G	A	A	A	A	A	G	A	G	G	G	A	A	A	G	G	G	G	G	G	G	G	G	A	G	G	G	A	G	G
1246477	synonymous_variant	LOW	SILENT	aaG/aaA	p.Lys192Lys/c.576G>A	302	bpoB	protein_coding	CODING	CCP43877	C	T	C	C	C	C	C	C	C	C	C	C	C	C	C	C	C	C	C	C	C	C	C	C	C	C	C	C	C	C	C	C	C	C	C	C	C	C	T
1247092	intergenic_region	MODIFIER			n.1247092A>G						A	G	A	A	A	A	A	A	A	A	A	A	A	A	A	A	A	A	A	A	A	A	A	A	A	A	A	A	A	A	A	A	A	A	A	A	A	A	A
1247781	missense_variant	MODERATE	MISSENSE	Ccg/Gcg	p.Pro219Ala/c.655C>G	316	ephC	protein_coding	CODING	CCP43878	C	G	C	C	C	C	C	C	C	G	C	C	C	C	C	C	C	C	C	G	C	C	C	G	G	C	C	C	G	G	C	C	C	G	C	G	C	C	C
1249018	missense_variant	MODERATE	MISSENSE	Cgg/Tgg	p.Arg313Trp/c.937C>T	414	Rv1125	protein_coding	CODING	CCP43879	C	T	C	T	C	C	C	C	C	C	C	C	C	C	C	C	C	C	C	C	C	C	C	C	C	C	C	C	C	C	C	C	C	C	C	C	C	C	C
1251552	intergenic_region	MODIFIER			n.1251552G>C						G	C	G	G	G	G	G	G	G	G	G	G	G	G	G	G	G	G	G	C	G	G	G	G	C	G	G	G	G	G	G	G	G	G	G	G	G	G	G
1253742	missense_variant	MODERATE	MISSENSE	Ctc/Ttc	p.Leu265Phe/c.793C>T	486	Rv1129c	protein_coding	CODING	CCP43883	G	A	G	G	G	G	G	G	G	G	G	G	G	G	G	G	G	G	G	G	G	G	G	G	G	G	G	G	A	G	G	G	G	G	G	G	G	G	G
1254126	missense_variant	MODERATE	MISSENSE	Tac/Cac	p.Tyr137His/c.409T>C	486	Rv1129c	protein_coding	CODING	CCP43883	A	G	A	A	A	A	A	A	A	A	A	A	A	A	A	A	A	A	A	A	A	A	A	A	A	A	A	A	A	A	A	A	A	A	A	A	A	A	A
1254613	missense_variant	MODERATE	MISSENSE	cTg/cCg	p.Leu20Pro/c.59T>C	526	prpD	protein_coding	CODING	CCP43884	T	C	T	T	T	T	T	T	T	T	T	T	T	T	T	T	T	T	T	T	T	T	T	T	T	T	T	T	T	T	T	T	T	T	T	T	T	T	T
1256638	synonymous_variant	LOW	SILENT	gcA/gcG	p.Ala169Ala/c.507A>G	393	prpC	protein_coding	CODING	CCP43885	A	G	A	A	A	A	A	A	A	A	A	A	A	A	A	G	A	G	A	A	A	A	A	A	A	A	A	A	A	A	A	A	A	A	A	A	A	A	A
1257459	synonymous_variant	LOW	SILENT	ctG/ctT	p.Leu45Leu/c.135G>T	576	Rv1132	protein_coding	CODING	CCP43886	G	T	G	G	G	G	G	G	G	G	G	G	G	G	G	G	G	G	G	G	G	G	G	G	G	G	G	G	G	G	G	G	G	G	G	T	G	G	G
1259313	missense_variant	MODERATE	MISSENSE	gaG/gaC	p.Glu678Asp/c.2034G>C	759	metE	protein_coding	CODING	CCP43887	C	G	C	C	C	C	C	C	C	C	C	C	C	C	C	C	C	C	C	C	C	C	C	C	C	C	C	C	C	C	C	C	C	C	C	C	C	C	C
1260308	missense_variant	MODERATE	MISSENSE	Cgg/Tgg	p.Arg347Trp/c.1039C>T	759	metE	protein_coding	CODING	CCP43887	G	A	G	G	G	G	A	G	G	G	G	G	G	G	G	G	G	G	G	G	G	G	G	G	G	G	G	G	G	G	A	G	G	G	G	G	G	G	G
1265032	intergenic_region	MODIFIER			n.1265032G>C						G	C	G	G	G	G	G	G	G	G	G	G	G	G	G	G	G	G	G	G	G	G	G	G	G	G	G	G	C	G	G	G	G	G	G	G	G	G	G
1266213	synonymous_variant	LOW	SILENT	ggC/ggA	p.Gly92Gly/c.276C>A	338	Rv1138c	protein_coding	CODING	CCP43893	G	T	G	G	G	G	G	G	G	G	G	G	G	G	G	T	G	T	G	G	G	G	G	G	G	G	G	G	G	G	G	G	G	G	G	G	G	G	G
1266293	missense_variant	MODERATE	MISSENSE	Ggt/Cgt	p.Gly66Arg/c.196G>C	338	Rv1138c	protein_coding	CODING	CCP43893	C	G	C	C	C	C	C	C	C	C	C	C	C	C	C	C	C	C	C	C	C	C	C	C	C	C	C	C	C	C	C	C	C	C	C	C	C	C	C
1267989	missense_variant	MODERATE	MISSENSE	Cgc/Ggc	p.Arg215Gly/c.643C>G	282	Rv1140	protein_coding	CODING	CCP43895	C	G	G	C	C	C	C	C	C	C	C	C	C	C	C	C	C	C	C	C	C	C	C	C	C	C	C	C	C	C	C	C	C	C	C	C	C	C	C
1268231	missense_variant	MODERATE	MISSENSE	cGc/cAc	p.Arg260His/c.779G>A	268	echA11	protein_coding	CODING	CCP43896	C	T	C	C	C	C	C	C	C	C	C	C	C	C	C	C	C	C	C	C	C	C	C	C	C	C	C	C	C	C	C	C	C	C	C	C	C	C	C
1268653	synonymous_variant	LOW	SILENT	gtC/gtT	p.Val119Val/c.357C>T	268	echA11	protein_coding	CODING	CCP43896	G	A	A	A	A	A	A	A	A	A	A	A	A	A	A	A	A	A	A	A	A	A	A	A	A	A	A	A	A	A	A	A	A	A	A	A	A	A	A
1269092	intergenic_region	MODIFIER			n.1269092C>T						C	T	C	C	C	C	C	C	C	C	C	C	C	C	C	C	C	C	C	C	C	C	C	C	C	C	C	C	C	C	C	C	C	C	C	C	C	C	C
1269500	synonymous_variant	LOW	SILENT	gcG/gcA	p.Ala153Ala/c.459G>A	268	echA10	protein_coding	CODING	CCP43897	C	T	C	C	C	C	C	C	C	C	C	C	C	C	C	C	C	C	C	C	C	C	C	C	C	C	C	C	C	C	C	C	C	C	C	T	C	C	C
1269535	missense_variant	MODERATE	MISSENSE	Cac/Aac	p.His142Asn/c.424C>A	268	echA10	protein_coding	CODING	CCP43897	G	T	G	G	G	G	G	G	G	G	G	G	G	G	G	G	G	G	G	G	G	G	G	G	G	G	G	G	G	G	G	G	G	G	G	T	G	G	G
1269536	synonymous_variant	LOW	SILENT	gcT/gcC	p.Ala141Ala/c.423T>C	268	echA10	protein_coding	CODING	CCP43897	A	G	A	A	A	A	A	A	A	A	A	A	A	A	A	A	A	A	A	A	A	A	A	A	A	A	A	A	A	A	A	A	A	A	A	G	A	A	A
1269630	missense_variant	MODERATE	MISSENSE	gCc/gTc	p.Ala110Val/c.329C>T	268	echA10	protein_coding	CODING	CCP43897	G	A	G	G	G	G	A	G	G	G	G	G	G	G	G	G	G	G	G	G	G	G	G	G	G	G	G	G	G	G	A	G	G	G	G	G	G	G	G
1270283	synonymous_variant	LOW	SILENT	atC/atT	p.Ile74Ile/c.222C>T	360	mcr	protein_coding	CODING	CCP43898	C	T	T	C	C	T	T	T	T	T	T	T	T	T	T	T	T	T	C	T	T	T	T	T	T	T	C	T	T	T	T	T	T	T	T	T	T	C	C
1270516	missense_variant	MODERATE	MISSENSE	aAc/aGc	p.Asn152Ser/c.455A>G	360	mcr	protein_coding	CODING	CCP43898	A	G	A	A	G	A	A	A	A	A	A	A	A	A	A	A	A	A	A	A	A	A	A	A	A	A	A	A	A	A	A	A	A	A	A	A	A	A	A
1274048	missense_variant	MODERATE	MISSENSE	Ctt/Att	p.Leu232Ile/c.694C>A	470	mmpL13b	protein_coding	CODING	CCP43901	C	A	C	C	C	C	C	C	C	C	C	C	C	C	C	C	C	C	C	C	C	C	C	C	C	C	A	C	C	C	C	C	C	C	C	C	C	C	C
1274225	missense_variant	MODERATE	MISSENSE	Ccg/Tcg	p.Pro291Ser/c.871C>T	470	mmpL13b	protein_coding	CODING	CCP43901	C	T	C	C	C	C	C	C	C	C	C	C	C	C	C	C	C	C	C	C	C	C	C	C	C	C	C	C	C	C	C	C	C	C	C	C	C	C	C
1275770	intergenic_region	MODIFIER			n.1275770T>C						T	C	T	T	T	T	T	T	T	T	T	T	T	T	T	C	T	C	T	T	T	T	T	T	T	T	T	T	T	T	T	T	T	T	T	T	T	T	T
1275846	intergenic_region	MODIFIER			n.1275846G>C						G	C	G	G	C	G	G	G	G	G	G	G	G	G	G	G	G	G	G	G	G	G	G	G	G	G	G	G	G	G	G	G	G	G	G	G	G	G	G
1280184	synonymous_variant	LOW	SILENT	tcC/tcT	p.Ser221Ser/c.663C>T	282	omt	protein_coding	CODING	CCP43908	G	A	G	G	G	G	G	G	G	G	G	G	G	G	G	G	G	G	G	G	G	G	G	G	G	G	G	G	G	G	G	G	G	G	G	G	G	G	G
1280962	missense_variant	MODERATE	MISSENSE	Tgg/Cgg	p.Trp175Arg/c.523T>C	213	Rv1154c	protein_coding	CODING	CCP43909	A	G	A	A	A	A	A	A	A	A	A	A	A	A	A	A	A	A	A	A	A	A	A	A	A	A	A	A	A	A	A	A	A	A	A	A	A	A	A
1280993	synonymous_variant	LOW	SILENT	agT/agC	p.Ser164Ser/c.492T>C	213	Rv1154c	protein_coding	CODING	CCP43909	A	G	A	G	A	A	A	A	A	A	A	A	A	A	A	A	A	A	G	A	A	A	A	A	A	A	G	A	A	A	A	A	A	A	A	A	A	A	G
1281116	synonymous_variant	LOW	SILENT	acG/acA	p.Thr123Thr/c.369G>A	213	Rv1154c	protein_coding	CODING	CCP43909	C	T	C	C	C	C	C	C	C	C	C	C	C	C	C	C	C	C	C	C	C	C	C	C	C	C	C	T	C	C	C	C	C	C	C	C	C	C	C
1281215	synonymous_variant	LOW	SILENT	gcG/gcT	p.Ala90Ala/c.270G>T	213	Rv1154c	protein_coding	CODING	CCP43909	C	A	C	C	C	C	C	C	C	C	C	C	C	C	C	C	C	C	C	C	C	C	C	C	C	C	C	C	C	C	C	C	C	C	C	C	C	A	C
1281521	synonymous_variant	LOW	SILENT	ccC/ccT	p.Pro31Pro/c.93C>T	147	Rv1155	protein_coding	CODING	CCP43910	C	T	C	C	T	C	C	C	C	C	C	C	C	C	C	C	C	C	C	C	C	C	C	C	C	C	C	C	C	C	C	C	C	C	C	C	C	C	C
1281554	synonymous_variant	LOW	SILENT	ccG/ccA	p.Pro42Pro/c.126G>A	147	Rv1155	protein_coding	CODING	CCP43910	G	A	G	G	G	G	G	G	G	G	G	G	G	G	G	G	G	G	G	G	G	G	G	G	G	G	G	G	G	G	G	G	G	G	G	G	G	G	G
1281722	synonymous_variant	LOW	SILENT	gaC/gaT	p.Asp98Asp/c.294C>T	147	Rv1155	protein_coding	CODING	CCP43910	C	T	C	C	C	C	T	C	C	C	C	C	C	C	C	C	C	C	C	C	C	C	C	C	C	C	C	C	C	C	T	C	C	C	C	C	C	C	C
1282794	synonymous_variant	LOW	SILENT	tcC/tcT	p.Ser163Ser/c.489C>T	195	Rv1156	protein_coding	CODING	CCP43911	C	T	C	C	C	C	C	C	C	C	C	C	C	C	C	C	C	C	C	C	C	C	C	C	C	C	C	C	C	C	C	C	C	C	C	C	C	C	C
1284365	synonymous_variant	LOW	SILENT	gcG/gcC	p.Ala166Ala/c.498G>C	227	Rv1158c	protein_coding	CODING	CCP43913	C	G	C	C	C	C	C	C	C	C	C	C	C	C	C	C	C	C	C	C	C	C	C	C	C	C	C	C	C	C	C	C	C	C	C	C	C	C	C
1287149	intergenic_region	MODIFIER			n.1287149G>A						G	A	G	G	G	G	G	G	G	G	G	G	G	G	G	G	G	G	G	G	G	G	G	G	G	G	G	G	G	G	G	G	G	G	G	G	G	G	G
1287574	missense_variant	MODERATE	MISSENSE	Acc/Gcc	p.Thr83Ala/c.247A>G	1232	narG	protein_coding	CODING	CCP43917	A	G	A	A	A	A	A	A	A	A	A	A	A	A	A	A	A	A	A	A	A	A	A	A	A	A	A	A	A	A	A	A	A	A	A	A	A	A	G
1289719	missense_variant	MODERATE	MISSENSE	Gat/Aat	p.Asp798Asn/c.2392G>A	1232	narG	protein_coding	CODING	CCP43917	G	A	G	G	G	G	G	G	G	G	G	G	G	G	G	G	G	G	G	G	G	G	G	G	G	G	G	A	G	G	G	G	G	G	G	G	G	G	G
1290743	missense_variant	MODERATE	MISSENSE	gCc/gAc	p.Ala1139Asp/c.3416C>A	1232	narG	protein_coding	CODING	CCP43917	C	A	C	C	C	C	C	C	C	C	C	C	C	C	C	A	C	A	C	C	C	C	C	C	C	C	C	C	C	C	C	C	C	C	C	C	C	C	C
1291556	missense_variant	MODERATE	MISSENSE	caA/caT	p.Gln164His/c.492A>T	558	narH	protein_coding	CODING	CCP43918	A	T	A	A	A	A	A	A	A	A	A	A	A	A	A	A	A	A	A	A	A	A	A	A	A	A	A	A	A	A	A	A	A	T	A	A	A	A	A
1296154	start_lost	HIGH	MISSENSE	atG/atA	p.Met1?/c.3G>A	635	lpqW	protein_coding	CODING	CCP43922	G	A	G	G	G	G	G	G	G	G	G	G	G	G	G	G	G	G	G	G	G	G	G	G	G	G	G	A	G	G	G	G	G	G	G	G	G	G	G
1297034	missense_variant	MODERATE	MISSENSE	Gac/Cac	p.Asp295His/c.883G>C	635	lpqW	protein_coding	CODING	CCP43922	G	C	G	G	G	C	G	C	G	G	G	G	G	G	G	G	G	G	G	G	G	G	G	G	G	G	G	G	G	G	G	G	G	G	G	G	G	G	G
1297089	missense_variant	MODERATE	MISSENSE	gCa/gTa	p.Ala313Val/c.938C>T	635	lpqW	protein_coding	CODING	CCP43922	C	T	C	C	C	C	C	C	C	C	C	C	C	C	C	C	C	C	C	C	C	C	C	C	C	C	C	C	C	C	C	C	C	C	C	C	C	C	C
1297357	synonymous_variant	LOW	SILENT	acG/acC	p.Thr402Thr/c.1206G>C	635	lpqW	protein_coding	CODING	CCP43922	G	C	G	G	G	G	G	G	G	G	G	G	G	G	G	G	G	G	G	G	G	G	G	G	G	G	G	G	G	G	G	G	G	G	G	G	G	G	G
1298098	missense_variant	MODERATE	MISSENSE	Cgc/Tgc	p.Arg199Cys/c.595C>T	201	Rv1167c	protein_coding	CODING	CCP43923	G	A	G	G	G	G	G	G	G	G	G	G	G	G	G	G	G	G	G	G	G	G	G	G	G	A	G	G	G	G	G	G	G	G	G	G	G	G	G
1298417	synonymous_variant	LOW	SILENT	gcG/gcA	p.Ala92Ala/c.276G>A	201	Rv1167c	protein_coding	CODING	CCP43923	C	T	C	C	C	C	C	C	C	C	C	C	C	C	C	C	C	C	C	C	C	C	C	C	C	C	C	C	C	C	C	C	C	C	C	C	C	C	C
1305755	missense_variant	MODERATE	MISSENSE	Atg/Gtg	p.Met83Val/c.247A>G	110	TB8.4	protein_coding	CODING	CCP43930	T	C	T	T	T	T	T	T	T	T	T	T	T	T	T	T	T	T	T	T	T	T	T	T	T	T	T	T	T	T	T	T	T	T	T	T	T	T	T
1307200	missense_variant	MODERATE	MISSENSE	Gcc/Acc	p.Ala343Thr/c.1027G>A	674	fadH	protein_coding	CODING	CCP43931	C	T	C	T	C	C	C	C	C	C	C	C	C	C	C	C	C	C	T	C	C	C	C	C	C	C	T	C	C	C	C	C	C	C	C	C	C	C	T
1308845	intergenic_region	MODIFIER			n.1308845C>T						C	T	C	C	C	C	C	C	C	C	C	C	C	C	C	C	C	C	C	C	C	C	C	C	C	C	C	C	C	C	C	C	C	C	C	C	C	C	C
1312861	missense_variant	MODERATE	MISSENSE	Gtg/Ttg	p.Val147Leu/c.439G>T	939	Rv1179c	protein_coding	CODING	CCP43935	C	A	C	C	C	C	C	C	C	C	C	C	C	C	C	C	C	C	C	C	C	C	C	C	C	C	C	C	C	C	C	C	C	C	C	C	C	C	A
1314261	synonymous_variant	LOW	SILENT	tcG/tcA	p.Ser179Ser/c.537G>A	488	pks3	protein_coding	CODING	CCP43936	G	A	G	G	G	G	G	G	G	G	G	G	G	G	G	G	G	G	G	G	G	G	G	G	G	G	G	G	G	G	G	G	G	G	G	G	G	G	G
1315359	synonymous_variant	LOW	SILENT	ggC/ggA	p.Gly42Gly/c.126C>A	1582	pks4	protein_coding	CODING	CCP43937	C	A	A	A	A	A	A	A	A	A	A	A	A	A	A	A	A	A	A	A	A	A	A	A	A	A	A	A	A	A	A	A	A	A	A	A	A	A	A
1315393	missense_variant	MODERATE	MISSENSE	Gta/Cta	p.Val54Leu/c.160G>C	1582	pks4	protein_coding	CODING	CCP43937	G	C	G	G	G	G	G	G	G	G	G	G	G	G	G	G	G	G	G	G	G	G	G	G	G	G	G	G	G	G	G	G	G	G	G	G	G	G	G
1316082	missense_variant	MODERATE	MISSENSE	ttC/ttG	p.Phe283Leu/c.849C>G	1582	pks4	protein_coding	CODING	CCP43937	C	G	C	G	C	C	C	C	C	C	C	C	C	C	C	C	C	C	G	C	C	C	C	C	C	C	G	C	C	C	C	C	C	C	C	C	C	C	G
1316601	synonymous_variant	LOW	SILENT	ctG/ctA	p.Leu456Leu/c.1368G>A	1582	pks4	protein_coding	CODING	CCP43937	G	A	G	A	G	G	G	G	G	G	G	G	G	G	G	G	G	G	G	G	G	G	G	G	G	G	G	G	G	G	G	G	G	G	G	G	G	G	G
1317389	missense_variant	MODERATE	MISSENSE	cCg/cGg	p.Pro719Arg/c.2156C>G	1582	pks4	protein_coding	CODING	CCP43937	C	G	C	C	C	C	C	C	C	C	C	C	C	C	C	C	C	C	C	C	C	C	C	C	C	C	C	C	C	C	C	C	C	C	C	C	C	C	C
1318347	synonymous_variant	LOW	SILENT	aaG/aaA	p.Lys1038Lys/c.3114G>A	1582	pks4	protein_coding	CODING	CCP43937	G	A	A	G	G	A	A	A	A	A	A	A	A	A	A	A	A	A	G	A	A	A	A	A	A	A	G	A	A	A	A	A	A	A	A	A	A	G	G
1318447	missense_variant	MODERATE	MISSENSE	Cgg/Tgg	p.Arg1072Trp/c.3214C>T	1582	pks4	protein_coding	CODING	CCP43937	C	T	C	C	C	C	C	C	C	C	C	C	C	C	C	C	C	C	C	C	C	C	C	C	C	C	C	C	C	C	C	C	C	C	C	C	C	C	C
1323678	missense_variant	MODERATE	MISSENSE	cCg/cTg	p.Pro720Leu/c.2159C>T	1002	mmpL10	protein_coding	CODING	CCP43939	C	T	C	C	C	C	C	C	C	C	C	C	C	C	C	C	C	C	C	C	C	C	C	C	C	T	C	C	C	C	C	C	C	C	C	C	C	C	C
1323931	synonymous_variant	LOW	SILENT	cgG/cgA	p.Arg804Arg/c.2412G>A	1002	mmpL10	protein_coding	CODING	CCP43939	G	A	G	G	G	G	G	G	G	G	G	G	G	G	G	G	G	G	A	G	G	G	G	G	G	G	G	G	G	G	G	G	G	G	G	G	G	G	G
1328869	missense_variant	MODERATE	MISSENSE	cAg/cCg	p.Gln146Pro/c.437A>C	538	Rv1186c	protein_coding	CODING	CCP43942	T	G	T	T	G	T	T	T	T	T	T	T	T	T	T	T	T	T	T	T	T	T	T	T	T	T	T	T	T	T	T	T	T	T	T	T	T	G	T
1329196	missense_variant	MODERATE	MISSENSE	gCg/gTg	p.Ala37Val/c.110C>T	538	Rv1186c	protein_coding	CODING	CCP43942	G	A	G	G	G	G	G	G	A	G	A	A	A	A	A	G	A	G	G	G	A	A	A	G	G	G	G	G	G	G	G	A	A	G	A	G	A	G	G
1330248	missense_variant	MODERATE	MISSENSE	Tat/Gat	p.Tyr287Asp/c.859T>G	543	rocA	protein_coding	CODING	CCP43943	T	G	T	T	T	T	T	T	T	T	T	T	T	T	T	T	T	T	T	T	T	T	T	T	T	T	T	T	T	T	T	T	T	T	T	T	T	T	T
1333077	missense_variant	MODERATE	MISSENSE	gGc/gAc	p.Gly33Asp/c.98G>A	292	Rv1190	protein_coding	CODING	CCP43946	G	A	G	G	G	G	G	G	G	G	G	G	G	G	G	G	G	G	G	G	G	G	G	G	G	G	G	G	G	G	G	A	G	G	G	G	G	G	G
1333892	intergenic_region	MODIFIER			n.1333892C>T						C	T	T	C	C	T	T	T	T	T	T	T	T	T	T	T	T	T	C	T	T	T	T	T	T	T	C	T	T	T	T	T	T	T	T	T	T	C	C
1333894	intergenic_region	MODIFIER			n.1333894G>T						G	T	G	G	G	G	G	G	G	G	G	G	G	G	G	G	G	G	G	G	G	G	G	G	G	G	G	G	G	G	G	G	G	G	G	G	G	G	G
1336331	missense_variant	MODERATE	MISSENSE	Tat/Cat	p.Tyr180His/c.538T>C	473	fadD36	protein_coding	CODING	CCP43949	T	C	T	T	T	T	T	T	T	T	T	T	T	T	T	T	T	T	T	T	T	T	T	T	T	T	T	T	T	T	T	T	T	T	T	T	T	T	T
1340578	non_coding_transcript_exon_variant	MODIFIER			n.1T>C		ncrMT1234	lincRNA	NON_CODING	EBG00000313387-1	T	C	T	C	T	T	T	T	T	T	T	T	T	T	T	T	T	T	C	T	T	T	T	T	T	T	C	T	T	T	T	T	T	T	T	T	T	T	C
1340830	missense_variant	MODERATE	MISSENSE	Gcc/Acc	p.Ala58Thr/c.172G>A	98	esxK	protein_coding	CODING	CCP43953	G	A	G	G	G	G	G	G	G	G	G	G	G	G	G	G	G	G	N	G	G	G	G	G	G	G	G	G	A	G	G	G	G	G	G	G	G	G	G
1341044	synonymous_variant	LOW	SILENT	caC/caT	p.His13His/c.39C>T	94	esxL	protein_coding	CODING	CCP43954	C	T	C	C	C	C	N	C	C	C	C	C	C	C	C	C	C	C	N	C	C	C	C	C	C	C	N	C	C	C	N	C	C	C	C	C	C	C	C
1341064	missense_variant	MODERATE	MISSENSE	cAg/cTg	p.Gln20Leu/c.59A>T	94	esxL	protein_coding	CODING	CCP43954	A	T	A	A	A	A	A	A	A	A	A	A	A	A	A	A	A	A	N	A	A	A	A	A	A	A	N	A	A	A	A	A	A	A	A	A	A	A	A
1341114	missense_variant	MODERATE	MISSENSE	Acc/Gcc	p.Thr37Ala/c.109A>G	94	esxL	protein_coding	CODING	CCP43954	A	G	A	A	A	A	G	A	A	A	A	A	A	A	A	A	A	A	A	A	A	A	A	A	A	A	A	A	A	A	G	A	A	A	A	A	A	A	A
1341120	missense_variant	MODERATE	MISSENSE	Agt/Ggt	p.Ser39Gly/c.115A>G	94	esxL	protein_coding	CODING	CCP43954	A	G	A	A	A	A	G	A	A	A	A	A	A	A	A	A	A	A	A	A	A	A	A	A	A	A	A	A	A	A	G	A	A	A	A	A	A	A	A
1341174	synonymous_variant	LOW	SILENT	Ttg/Ctg	p.Leu57Leu/c.169T>C	94	esxL	protein_coding	CODING	CCP43954	T	C	T	T	T	T	T	T	T	T	T	T	T	T	T	T	T	T	C	T	T	T	T	T	T	T	C	T	T	T	T	T	T	T	T	T	T	T	C
1341254	synonymous_variant	LOW	SILENT	gcG/gcA	p.Ala83Ala/c.249G>A	94	esxL	protein_coding	CODING	CCP43954	G	A	G	G	G	G	G	G	G	G	G	G	G	G	G	G	G	G	G	G	G	G	G	G	G	G	G	G	G	G	G	G	G	G	G	G	G	G	A
1342712	intergenic_region	MODIFIER			n.1342712C>T						C	T	C	C	C	C	C	C	C	C	C	C	C	C	C	C	C	C	C	C	C	C	C	C	C	C	C	C	C	C	C	C	C	C	C	C	C	C	C
1344576	synonymous_variant	LOW	SILENT	gtG/gtA	p.Val198Val/c.594G>A	317	dapD	protein_coding	CODING	CCP43957	C	T	C	C	C	C	C	C	C	C	C	C	C	C	C	C	C	C	T	C	C	C	C	C	C	C	C	C	C	C	C	C	C	C	C	C	C	C	C
1345590	missense_variant	MODERATE	MISSENSE	Gcc/Acc	p.Ala111Thr/c.331G>A	354	dapE	protein_coding	CODING	CCP43958	G	A	G	G	G	G	G	G	G	G	G	G	G	G	G	G	G	G	G	G	G	G	G	G	G	G	G	G	G	G	G	G	G	G	G	G	G	G	G
1346128	missense_variant	MODERATE	MISSENSE	gCg/gTg	p.Ala290Val/c.869C>T	354	dapE	protein_coding	CODING	CCP43958	C	T	C	C	C	C	C	C	C	C	C	C	C	C	C	C	C	C	C	C	C	C	C	C	C	C	C	C	C	C	C	C	C	C	C	C	C	C	C
1346455	missense_variant	MODERATE	MISSENSE	Cac/Tac	p.His151Tyr/c.451C>T	194	Rv1203c	protein_coding	CODING	CCP43959	G	A	G	G	G	G	G	G	G	G	G	G	G	G	G	G	G	G	G	G	G	G	G	G	G	G	G	G	G	G	G	G	G	G	G	G	G	G	G
1347036	missense_variant	MODERATE	MISSENSE	cTg/cGg	p.Leu530Arg/c.1589T>G	562	Rv1204c	protein_coding	CODING	CCP43960	A	C	A	A	A	A	A	A	A	A	A	A	A	A	A	A	A	A	A	A	A	A	A	A	A	A	A	A	A	A	A	A	A	A	A	A	A	C	A
1347084	missense_variant	MODERATE	MISSENSE	gTt/gGt	p.Val514Gly/c.1541T>G	562	Rv1204c	protein_coding	CODING	CCP43960	A	C	A	A	A	A	A	A	A	A	A	A	A	A	A	A	A	A	A	A	A	A	A	A	A	A	A	A	A	A	A	A	A	A	A	A	A	A	C
1347101	missense_variant	MODERATE	MISSENSE	atG/atA	p.Met508Ile/c.1524G>A	562	Rv1204c	protein_coding	CODING	CCP43960	C	T	C	C	C	C	C	C	C	C	C	C	C	C	C	C	C	C	C	C	C	C	C	C	C	C	C	C	C	C	C	C	C	C	C	C	C	C	C
1347775	missense_variant	MODERATE	MISSENSE	Gat/Aat	p.Asp284Asn/c.850G>A	562	Rv1204c	protein_coding	CODING	CCP43960	C	T	T	C	C	C	C	C	C	C	C	C	C	C	C	C	C	C	C	C	C	C	C	C	C	C	C	C	C	C	C	C	C	C	C	C	C	C	C
1352212	missense_variant	MODERATE	MISSENSE	gaC/gaG	p.Asp23Glu/c.69C>G	324	gpgS	protein_coding	CODING	CCP43964	C	G	C	C	C	C	C	C	C	C	C	C	C	C	C	C	C	C	C	C	C	C	C	C	C	C	C	C	C	C	C	C	C	C	C	C	C	C	C
1355623	missense_variant	MODERATE	MISSENSE	gaG/gaC	p.Glu13Asp/c.39G>C	387	glgA	protein_coding	CODING	CCP43968	C	G	C	C	C	C	C	C	C	C	C	C	C	C	C	C	C	C	C	C	C	C	C	C	C	C	C	C	C	C	C	C	C	C	C	C	C	C	C
1355728	intergenic_region	MODIFIER			n.1355728C>T						C	T	C	C	C	C	C	C	C	C	C	C	C	C	C	C	C	C	C	C	C	C	C	C	C	C	C	C	C	C	C	C	C	C	C	C	C	C	C
1355999	missense_variant	MODERATE	MISSENSE	aGg/aCg	p.Arg55Thr/c.164G>C	404	glgC	protein_coding	CODING	CCP43969	G	C	G	G	G	G	G	G	G	G	G	G	G	G	G	G	G	G	G	G	G	G	G	G	G	G	C	G	G	G	G	G	G	G	G	G	G	G	G
1356074	missense_variant	MODERATE	MISSENSE	cTg/cGg	p.Leu80Arg/c.239T>G	404	glgC	protein_coding	CODING	CCP43969	T	G	T	T	T	T	T	T	T	T	T	T	T	T	T	T	T	T	G	T	T	T	T	T	T	T	T	T	T	T	T	T	T	T	T	T	T	T	T
1357787	missense_variant	MODERATE	MISSENSE	cAc/cGc	p.His553Arg/c.1658A>G	561	Rv1215c	protein_coding	CODING	CCP43971	T	C	T	T	T	T	T	T	T	T	T	T	T	T	T	T	T	T	T	T	T	T	T	T	T	T	T	T	T	T	T	T	T	T	T	T	T	T	T
1359021	missense_variant	MODERATE	MISSENSE	Cgc/Tgc	p.Arg142Cys/c.424C>T	561	Rv1215c	protein_coding	CODING	CCP43971	G	A	G	G	G	G	G	G	G	G	G	G	G	G	G	G	G	G	G	G	G	G	G	G	G	G	G	G	G	G	G	G	G	G	G	G	G	G	G
1359185	missense_variant	MODERATE	MISSENSE	cCg/cTg	p.Pro87Leu/c.260C>T	561	Rv1215c	protein_coding	CODING	CCP43971	G	A	G	G	G	G	G	G	A	G	A	A	A	A	A	G	A	G	G	G	A	A	A	G	G	G	G	G	G	G	G	A	A	G	A	G	A	G	G
1359369	missense_variant	MODERATE	MISSENSE	Gtt/Att	p.Val26Ile/c.76G>A	561	Rv1215c	protein_coding	CODING	CCP43971	C	T	C	C	C	C	C	C	T	C	T	T	T	T	T	C	T	C	C	C	T	T	T	C	C	C	C	C	C	C	C	C	T	C	C	C	T	C	C
1359752	missense_variant	MODERATE	MISSENSE	aGg/aCg	p.Arg132Thr/c.395G>C	224	Rv1216c	protein_coding	CODING	CCP43972	C	G	C	C	C	C	C	C	C	C	C	C	C	C	C	C	C	C	C	C	C	C	C	C	C	C	C	G	C	C	C	C	C	C	C	C	C	C	C
1362134	synonymous_variant	LOW	SILENT	gcG/gcC	p.Ala200Ala/c.600G>C	311	Rv1218c	protein_coding	CODING	CCP43974	C	G	C	C	C	C	C	C	C	C	C	C	C	C	C	C	C	C	C	C	C	C	C	C	C	C	C	G	C	C	C	C	C	C	C	C	C	C	C
1362451	missense_variant	MODERATE	MISSENSE	Ccg/Gcg	p.Pro95Ala/c.283C>G	311	Rv1218c	protein_coding	CODING	CCP43974	G	C	G	G	G	G	G	G	G	G	G	G	G	G	G	G	G	G	G	G	G	G	G	G	G	G	C	G	G	G	G	G	G	G	G	G	G	G	G
1362716	missense_variant	MODERATE	MISSENSE	caC/caG	p.His6Gln/c.18C>G	311	Rv1218c	protein_coding	CODING	CCP43974	G	C	G	G	G	G	G	G	G	G	G	G	G	G	G	G	G	G	G	G	G	G	G	G	G	G	G	G	G	G	G	G	G	G	G	G	G	G	G
1364913	synonymous_variant	LOW	SILENT	ccC/ccT	p.Pro167Pro/c.501C>T	257	sigE	protein_coding	CODING	CCP43977	C	T	C	C	C	C	C	C	C	C	C	C	C	C	C	C	C	C	C	C	C	C	C	C	C	C	C	C	C	C	C	C	C	T	C	C	C	C	C
1368969	missense_variant	MODERATE	MISSENSE	Gcg/Acg	p.Ala443Thr/c.1327G>A	487	Rv1226c	protein_coding	CODING	CCP43982	C	T	C	C	C	C	C	C	C	T	C	C	C	C	C	C	C	C	C	C	C	C	C	T	C	C	C	C	C	T	C	C	C	C	C	C	C	C	C
1369695	missense_variant	MODERATE	MISSENSE	Gcc/Tcc	p.Ala201Ser/c.601G>T	487	Rv1226c	protein_coding	CODING	CCP43982	C	A	C	A	C	C	C	C	C	C	C	C	C	C	C	C	C	C	A	C	C	C	C	C	C	C	A	C	C	C	C	C	C	C	C	C	C	C	A
1369852	synonymous_variant	LOW	SILENT	ctG/ctA	p.Leu148Leu/c.444G>A	487	Rv1226c	protein_coding	CODING	CCP43982	C	T	C	C	C	T	C	T	C	C	C	C	C	C	C	C	C	C	C	C	C	C	C	C	C	C	C	C	C	C	C	C	C	C	C	C	C	C	C
1373136	synonymous_variant	LOW	SILENT	ccC/ccG	p.Pro354Pro/c.1062C>G	411	Rv1230c	protein_coding	CODING	CCP43986	G	C	G	G	G	G	G	G	G	G	G	G	G	G	G	G	G	G	G	G	G	G	G	G	G	C	G	G	G	G	G	G	G	G	G	G	G	G	G
1375571	missense_variant	MODERATE	MISSENSE	Cgc/Tgc	p.Arg200Cys/c.598C>T	435	Rv1232c	protein_coding	CODING	CCP43988	G	A	G	G	G	G	G	G	G	G	G	G	G	G	G	G	G	G	G	G	G	G	G	G	G	G	G	A	G	G	G	G	G	G	G	G	G	G	G
1376653	synonymous_variant	LOW	SILENT	ccG/ccA	p.Pro58Pro/c.174G>A	198	Rv1233c	protein_coding	CODING	CCP43989	C	T	C	C	C	C	C	C	C	C	C	C	C	C	C	C	C	C	C	C	C	C	C	C	C	C	C	C	C	C	C	C	C	C	C	C	C	C	C
1376677	synonymous_variant	LOW	SILENT	ccG/ccA	p.Pro50Pro/c.150G>A	198	Rv1233c	protein_coding	CODING	CCP43989	C	T	C	C	T	C	C	C	C	C	C	C	C	C	C	C	C	C	C	C	C	C	C	C	C	C	C	C	C	C	C	C	C	C	C	C	C	T	C
1378093	synonymous_variant	LOW	SILENT	gtA/gtC	p.Val190Val/c.570A>C	468	lpqY	protein_coding	CODING	CCP43991	A	C	A	A	A	A	A	A	A	A	A	A	A	A	A	A	A	A	A	A	A	A	A	A	A	A	A	A	A	A	A	A	A	A	A	A	A	A	A
1382241	missense_variant	MODERATE	MISSENSE	Gac/Cac	p.Asp268His/c.802G>C	366	corA	protein_coding	CODING	CCP43995	C	G	C	G	C	C	C	C	C	C	C	C	C	C	C	C	C	C	C	C	C	C	C	C	C	C	C	C	C	C	C	C	C	C	C	C	C	C	C
1382536	synonymous_variant	LOW	SILENT	cgG/cgA	p.Arg169Arg/c.507G>A	366	corA	protein_coding	CODING	CCP43995	C	T	C	C	C	C	C	C	C	C	C	C	C	C	C	C	C	C	C	C	C	C	C	C	C	C	C	C	C	C	C	C	C	C	C	C	C	C	C
1384466	synonymous_variant	LOW	SILENT	ctG/ctA	p.Leu63Leu/c.189G>A	86	vapB33	protein_coding	CODING	CCP43997	G	A	G	G	G	G	G	G	A	G	A	A	A	A	A	G	A	G	G	G	A	A	A	G	G	G	G	G	G	G	G	G	A	G	G	G	A	G	G
1384487	synonymous_variant	LOW	SILENT	gcC/gcG	p.Ala70Ala/c.210C>G	86	vapB33	protein_coding	CODING	CCP43997	C	G	C	G	C	C	C	C	C	C	C	C	C	C	C	C	C	C	C	C	C	C	C	C	C	C	C	C	C	C	C	C	C	C	C	C	C	C	C
1386936	missense_variant	MODERATE	MISSENSE	aCc/aGc	p.Thr27Ser/c.80C>G	286	lpqZ	protein_coding	CODING	CCP44000	C	G	G	G	G	G	G	G	G	G	G	G	G	G	G	G	G	G	G	G	G	G	G	G	G	G	G	G	G	G	G	G	G	G	G	G	G	G	G
1387307	missense_variant	MODERATE	MISSENSE	Ccc/Tcc	p.Pro151Ser/c.451C>T	286	lpqZ	protein_coding	CODING	CCP44000	C	T	C	C	C	C	C	C	C	C	C	C	C	C	C	C	C	C	C	C	C	C	C	C	C	C	C	C	C	C	C	C	C	C	C	C	C	T	C
1388682	intergenic_region	MODIFIER			n.1388682G>A						G	A	A	A	A	A	A	A	A	A	A	A	A	A	A	A	A	A	A	A	A	A	A	A	A	A	A	A	A	A	A	A	A	A	A	A	A	A	A
1389313	intergenic_region	MODIFIER			n.1389313C>G						C	G	C	C	C	C	C	C	C	C	C	C	C	C	C	C	C	C	C	C	C	C	C	C	C	C	C	C	C	C	C	C	C	C	C	G	C	C	C
1389763	missense_variant	MODERATE	MISSENSE	gTg/gCg	p.Val1097Ala/c.3290T>C	1231	Rv1248c	protein_coding	CODING	CCP44004	A	G	A	A	A	A	A	A	A	A	A	A	A	A	A	A	A	A	A	A	A	A	A	A	A	A	A	A	A	A	A	A	A	A	A	A	A	A	A
1390500	synonymous_variant	LOW	SILENT	ttC/ttT	p.Phe851Phe/c.2553C>T	1231	Rv1248c	protein_coding	CODING	CCP44004	G	A	G	G	G	G	G	G	G	G	G	G	G	G	G	G	G	G	G	G	G	G	G	G	G	G	G	G	G	G	G	G	G	G	G	G	G	G	A
1392187	missense_variant	MODERATE	MISSENSE	gCc/gGc	p.Ala289Gly/c.866C>G	1231	Rv1248c	protein_coding	CODING	CCP44004	G	C	G	C	G	G	G	G	G	G	G	G	G	G	G	G	G	G	G	G	G	G	G	G	G	G	G	G	G	G	G	G	G	G	G	G	G	G	G
1392807	synonymous_variant	LOW	SILENT	ggC/ggG	p.Gly82Gly/c.246C>G	1231	Rv1248c	protein_coding	CODING	CCP44004	G	C	G	G	G	G	G	G	G	G	G	G	G	G	G	G	G	G	G	G	G	G	G	G	G	G	G	G	G	G	G	G	G	G	G	G	G	G	G
1393812	synonymous_variant	LOW	SILENT	gcG/gcA	p.Ala57Ala/c.171G>A	262	Rv1249c	protein_coding	CODING	CCP44005	C	T	T	T	T	T	T	T	T	T	T	T	T	T	T	T	T	T	T	T	T	T	T	T	T	T	T	T	T	T	T	T	T	T	T	T	T	T	T
1394421	synonymous_variant	LOW	SILENT	ttC/ttT	p.Phe81Phe/c.243C>T	579	Rv1250	protein_coding	CODING	CCP44006	C	T	C	C	C	C	C	C	C	C	C	C	C	C	C	C	C	C	C	C	C	C	C	C	C	C	C	C	C	C	C	C	C	C	C	C	C	T	C
1394640	synonymous_variant	LOW	SILENT	gtC/gtA	p.Val154Val/c.462C>A	579	Rv1250	protein_coding	CODING	CCP44006	C	A	A	C	C	C	C	C	C	C	C	C	C	C	C	C	C	C	C	C	C	C	C	C	C	C	C	C	C	C	C	C	C	C	C	C	C	C	C
1395130	missense_variant	MODERATE	MISSENSE	Gtc/Ttc	p.Val318Phe/c.952G>T	579	Rv1250	protein_coding	CODING	CCP44006	G	T	G	G	G	G	G	G	G	G	G	G	G	G	G	G	G	G	G	G	G	G	G	G	G	G	G	G	G	G	G	G	G	G	G	G	G	G	G
1395172	synonymous_variant	LOW	SILENT	Agg/Cgg	p.Arg332Arg/c.994A>C	579	Rv1250	protein_coding	CODING	CCP44006	A	C	A	A	A	A	A	A	A	A	A	A	A	A	A	A	A	A	A	A	A	A	A	A	A	A	A	A	A	A	A	A	A	A	A	A	A	A	A
1397426	missense_variant	MODERATE	MISSENSE	atG/atA	p.Met605Ile/c.1815G>A	1139	Rv1251c	protein_coding	CODING	CCP44007	C	T	C	C	C	C	C	C	C	C	C	C	C	C	C	C	C	C	C	C	C	C	C	C	C	C	C	C	C	C	C	C	C	C	C	C	C	T	C
1398122	synonymous_variant	LOW	SILENT	cgG/cgA	p.Arg373Arg/c.1119G>A	1139	Rv1251c	protein_coding	CODING	CCP44007	C	T	C	C	T	C	C	C	C	C	C	C	C	C	C	C	C	C	C	C	C	C	C	C	C	C	C	C	C	C	C	C	C	C	C	C	C	C	C
1399073	missense_variant	MODERATE	MISSENSE	caT/caG	p.His56Gln/c.168T>G	1139	Rv1251c	protein_coding	CODING	CCP44007	A	C	A	A	A	A	A	A	A	A	A	A	A	A	A	A	A	A	A	A	A	A	A	A	A	A	A	A	A	A	A	A	A	A	A	A	A	A	C
1400003	missense_variant	MODERATE	MISSENSE	Gct/Act	p.Ala12Thr/c.34G>A	563	deaD	protein_coding	CODING	CCP44009	G	A	G	G	A	G	G	G	G	G	G	G	G	G	G	G	G	G	G	G	G	G	G	G	G	G	G	G	G	G	G	G	G	G	G	G	G	G	G
1400360	missense_variant	MODERATE	MISSENSE	Cgc/Tgc	p.Arg131Cys/c.391C>T	563	deaD	protein_coding	CODING	CCP44009	C	T	C	C	C	C	C	C	C	C	C	C	C	C	C	C	C	C	C	C	C	C	C	C	T	C	C	C	C	C	C	C	C	C	C	C	C	C	C
1400682	missense_variant	MODERATE	MISSENSE	aTg/aCg	p.Met238Thr/c.713T>C	563	deaD	protein_coding	CODING	CCP44009	T	C	T	T	T	T	T	T	T	T	T	T	T	T	T	T	T	T	T	T	T	T	T	T	T	T	T	T	T	T	T	T	T	T	T	T	T	C	T
1400770	synonymous_variant	LOW	SILENT	gcC/gcT	p.Ala267Ala/c.801C>T	563	deaD	protein_coding	CODING	CCP44009	C	T	C	C	C	C	C	C	C	C	C	C	C	C	C	C	C	C	C	C	C	C	C	C	C	C	C	C	C	C	C	C	C	C	C	C	C	C	C
1401502	synonymous_variant	LOW	SILENT	ttC/ttT	p.Phe511Phe/c.1533C>T	563	deaD	protein_coding	CODING	CCP44009	C	T	C	C	C	C	C	C	C	C	C	C	C	C	C	C	C	C	C	C	C	C	C	C	C	C	C	C	C	C	C	C	C	C	C	C	C	C	C
1403234	synonymous_variant	LOW	SILENT	ctG/ctA	p.Leu51Leu/c.153G>A	202	Rv1255c	protein_coding	CODING	CCP44011	C	T	C	C	T	C	C	C	C	C	C	C	C	C	C	C	C	C	C	C	C	C	C	C	C	C	C	C	C	C	C	C	C	C	C	C	C	C	C
1404570	missense_variant	MODERATE	MISSENSE	Gcc/Tcc	p.Ala12Ser/c.34G>T	405	cyp130	protein_coding	CODING	CCP44012	C	A	C	C	C	C	C	C	C	C	C	C	C	C	C	C	C	C	C	C	C	C	C	C	C	C	A	C	C	C	C	C	C	C	C	C	C	C	C
1405203	synonymous_variant	LOW	SILENT	gcC/gcA	p.Ala294Ala/c.882C>A	455	Rv1257c	protein_coding	CODING	CCP44013	G	T	G	G	G	T	G	T	G	G	G	G	G	G	G	G	G	G	G	G	G	G	G	G	G	G	G	T	G	G	G	G	G	G	G	G	G	G	G
1405306	missense_variant	MODERATE	MISSENSE	gAg/gCg	p.Glu260Ala/c.779A>C	455	Rv1257c	protein_coding	CODING	CCP44013	T	G	T	T	T	T	T	T	T	T	T	T	T	T	T	T	T	T	T	T	T	T	T	T	T	T	T	T	T	T	T	T	T	T	T	T	T	T	T
1405421	missense_variant	MODERATE	MISSENSE	Gtg/Atg	p.Val222Met/c.664G>A	455	Rv1257c	protein_coding	CODING	CCP44013	C	T	C	C	C	C	C	C	C	C	C	C	C	C	C	C	C	C	C	C	C	C	C	C	C	C	C	C	C	C	C	C	C	C	C	C	C	T	C
1408777	missense_variant	MODERATE	MISSENSE	Cac/Tac	p.His180Tyr/c.538C>T	372	Rv1260	protein_coding	CODING	CCP44016	C	T	C	C	C	C	C	C	C	C	C	C	C	C	C	C	C	C	C	C	C	C	C	C	C	C	C	C	T	C	C	C	C	C	C	C	C	C	C
1410858	missense_variant	MODERATE	MISSENSE	cGg/cAg	p.Arg143Gln/c.428G>A	462	amiB2	protein_coding	CODING	CCP44019	G	A	G	G	G	G	G	G	G	G	G	G	G	G	G	G	G	G	G	G	G	G	G	G	G	G	G	G	G	G	G	G	G	G	G	G	G	G	G
1411832	intergenic_region	MODIFIER			n.1411832C>G						C	G	C	C	C	C	C	C	C	C	C	C	C	C	C	C	C	C	C	C	C	C	C	C	C	C	C	C	C	C	C	C	C	C	C	C	C	C	C
1412723	missense_variant	MODERATE	MISSENSE	tTg/tCg	p.Leu277Ser/c.830T>C	397	Rv1264	protein_coding	CODING	CCP44020	T	C	T	T	T	T	T	T	T	T	T	T	T	T	T	T	T	T	C	T	T	T	T	T	T	T	T	T	T	T	T	T	T	T	T	T	T	T	T
1413154	non_coding_transcript_exon_variant	MODIFIER			n.71C>G		mcr11	lincRNA	NON_CODING	EBG00000313343-1	G	C	G	G	G	G	G	G	G	G	G	G	G	G	G	G	G	G	G	G	G	G	G	G	G	G	G	G	G	G	G	G	G	G	G	G	G	G	C
1413418	synonymous_variant	LOW	SILENT	ggC/ggT	p.Gly53Gly/c.159C>T	226	Rv1265	protein_coding	CODING	CCP44021	C	T	C	C	C	C	C	C	C	C	C	C	C	C	C	C	C	C	C	C	C	C	C	C	C	C	C	C	C	C	C	C	C	C	C	C	C	C	C
1414046	missense_variant	MODERATE	MISSENSE	Gtc/Atc	p.Val599Ile/c.1795G>A	626	pknH	protein_coding	CODING	CCP44022	C	T	C	C	C	C	C	C	C	C	C	C	C	C	C	C	C	C	C	C	C	C	C	C	C	C	C	C	C	C	C	C	C	C	C	C	C	C	C
1419601	missense_variant	MODERATE	MISSENSE	Ctc/Ttc	p.Leu50Phe/c.148C>T	244	lprA	protein_coding	CODING	CCP44026	G	A	G	G	G	G	G	G	G	A	G	G	G	G	G	G	G	G	G	G	G	G	G	A	G	G	G	G	G	A	G	G	G	G	G	G	G	G	G
1419697	missense_variant	MODERATE	MISSENSE	Gtc/Atc	p.Val18Ile/c.52G>A	244	lprA	protein_coding	CODING	CCP44026	C	T	C	C	C	C	C	C	C	C	C	C	C	C	C	C	C	C	C	C	C	C	C	C	C	C	C	C	C	C	C	C	C	C	C	C	C	T	C
1420810	missense_variant	MODERATE	MISSENSE	aCc/aGc	p.Thr499Ser/c.1496C>G	631	Rv1272c	protein_coding	CODING	CCP44028	G	C	G	G	G	G	C	G	G	G	G	G	G	G	G	G	G	G	G	G	G	G	G	G	G	G	G	G	G	G	C	G	G	G	G	G	G	G	G
1421164	missense_variant	MODERATE	MISSENSE	gAg/gGg	p.Glu381Gly/c.1142A>G	631	Rv1272c	protein_coding	CODING	CCP44028	T	C	T	T	T	T	T	T	T	T	T	T	T	T	T	T	T	T	T	T	T	T	T	T	T	T	T	T	T	T	T	T	T	T	T	T	T	T	T
1421367	synonymous_variant	LOW	SILENT	atC/atA	p.Ile313Ile/c.939C>A	631	Rv1272c	protein_coding	CODING	CCP44028	G	T	G	G	G	G	G	G	G	G	G	G	G	G	G	G	G	G	G	G	G	G	G	G	G	G	G	G	G	G	G	G	G	G	G	G	G	G	T
1425624	synonymous_variant	LOW	SILENT	ggG/ggA	p.Gly97Gly/c.291G>A	158	Rv1276c	protein_coding	CODING	CCP44032	C	T	C	C	T	C	C	C	C	C	C	C	C	C	C	C	C	C	C	C	C	C	C	C	C	C	C	C	C	C	C	C	C	C	C	C	C	C	C
1425967	intergenic_region	MODIFIER			n.1425967C>T						C	T	C	C	C	C	C	C	C	C	C	C	C	C	C	C	C	C	C	C	C	C	C	C	C	C	C	C	C	C	C	C	C	C	C	C	C	C	C
1429014	missense_variant	MODERATE	MISSENSE	cGc/cTc	p.Arg534Leu/c.1601G>T	875	Rv1278	protein_coding	CODING	CCP44034	G	T	G	G	G	G	G	G	G	G	G	G	G	G	G	G	G	G	G	G	G	G	G	G	G	G	G	G	G	G	G	G	G	G	G	G	G	G	G
1433845	missense_variant	MODERATE	MISSENSE	cAc/cGc	p.His476Arg/c.1427A>G	612	oppD	protein_coding	CODING	CCP44037	T	C	T	T	T	T	T	T	T	T	T	T	T	T	T	T	T	T	T	T	T	T	T	T	T	T	T	C	T	T	T	T	T	T	T	T	T	T	T
1434246	synonymous_variant	LOW	SILENT	gcA/gcG	p.Ala342Ala/c.1026A>G	612	oppD	protein_coding	CODING	CCP44037	T	C	T	T	T	T	T	T	T	T	T	T	T	T	T	T	T	T	T	T	T	T	T	T	T	T	T	T	T	T	T	T	T	T	T	T	T	T	T
1435799	synonymous_variant	LOW	SILENT	cgG/cgA	p.Arg115Arg/c.345G>A	291	oppC	protein_coding	CODING	CCP44038	C	T	T	C	C	C	C	C	C	C	C	C	C	C	C	C	C	C	C	C	C	C	C	C	C	C	C	C	C	C	C	C	C	C	C	C	C	C	C
1437621	missense_variant	MODERATE	MISSENSE	Gac/Cac	p.Asp100His/c.298G>C	163	canA	protein_coding	CODING	CCP44040	G	C	G	G	G	C	G	C	G	G	G	G	G	G	G	G	G	G	G	G	G	G	G	G	G	G	G	C	G	G	G	G	G	G	G	G	G	G	G
1437937	missense_variant	MODERATE	MISSENSE	cCt/cGt	p.Pro10Arg/c.29C>G	332	cysD	protein_coding	CODING	CCP44041	C	G	C	C	C	C	C	C	C	C	C	C	C	C	C	C	C	C	C	C	C	C	C	C	C	C	C	C	C	C	C	C	C	C	C	C	C	G	C
1439316	missense_variant	MODERATE	MISSENSE	cAc/cCc	p.His137Pro/c.410A>C	614	cysN	protein_coding	CODING	CCP44042	A	C	A	A	A	A	A	A	A	A	A	A	A	A	A	A	A	A	A	A	A	A	A	C	A	A	A	A	A	A	A	A	A	A	A	A	A	A	A
1439352	missense_variant	MODERATE	MISSENSE	gGc/gAc	p.Gly149Asp/c.446G>A	614	cysN	protein_coding	CODING	CCP44042	G	A	G	G	G	A	G	A	G	G	G	G	G	G	G	G	G	G	G	G	G	G	G	G	G	G	G	G	G	G	G	G	G	G	G	G	G	G	G
1442262	synonymous_variant	LOW	SILENT	gcA/gcG	p.Ala305Ala/c.915A>G	456	Rv1288	protein_coding	CODING	CCP44044	A	G	A	A	A	A	A	A	A	A	A	A	A	A	A	A	A	A	A	A	A	A	A	A	A	A	A	G	A	A	A	A	A	A	A	A	A	A	A
1444244	synonymous_variant	LOW	SILENT	tcG/tcA	p.Ser268Ser/c.804G>A	521	Rv1290c	protein_coding	CODING	CCP44046	C	T	C	C	C	C	C	C	C	C	C	C	C	C	C	C	C	C	C	C	C	C	C	C	C	C	C	C	C	C	C	C	C	C	C	C	C	C	T
1451226	missense_variant	MODERATE	MISSENSE	gCg/gTg	p.Ala177Val/c.530C>T	360	thrC	protein_coding	CODING	CCP44052	C	T	C	C	T	C	C	C	C	C	C	C	C	C	C	C	C	C	C	C	C	C	C	C	C	C	C	C	C	C	C	C	C	C	C	C	C	C	C
1455328	missense_variant	MODERATE	MISSENSE	Ggc/Agc	p.Gly56Ser/c.166G>A	80	rpmE	protein_coding	CODING	CCP44055	G	A	G	G	A	G	G	G	G	G	G	G	G	G	G	G	G	G	G	G	G	G	G	G	G	G	G	G	G	G	G	G	G	G	G	G	G	A	G
1457665	synonymous_variant	LOW	SILENT	acG/acA	p.Thr36Thr/c.108G>A	217	Rv1301	protein_coding	CODING	CCP44058	G	A	G	G	G	G	G	G	G	G	G	G	G	G	G	G	G	G	G	G	G	G	G	G	G	G	G	G	G	G	G	G	G	G	G	G	G	G	A
1458348	synonymous_variant	LOW	SILENT	ttG/ttA	p.Leu18Leu/c.54G>A	404	rfe	protein_coding	CODING	CCP44059	G	A	G	G	G	G	G	G	G	G	G	G	G	G	G	G	G	G	G	G	G	G	G	G	G	G	G	G	G	G	G	G	G	G	G	G	G	G	G
1461690	missense_variant	MODERATE	MISSENSE	Tcg/Gcg	p.Ser124Ala/c.370T>G	171	atpF	protein_coding	CODING	CCP44063	T	G	T	T	T	T	T	T	G	T	G	G	G	G	G	T	G	T	T	T	G	G	G	T	T	T	T	T	T	T	T	G	G	T	G	T	G	T	T
1462089	missense_variant	MODERATE	MISSENSE	Atc/Ttc	p.Ile83Phe/c.247A>T	446	atpH	protein_coding	CODING	CCP44064	A	T	A	A	A	A	A	A	T	A	T	T	T	T	T	A	T	A	A	A	T	T	T	A	A	A	A	A	A	A	A	A	T	A	A	A	T	A	A
1462285	missense_variant	MODERATE	MISSENSE	gAc/gTc	p.Asp148Val/c.443A>T	446	atpH	protein_coding	CODING	CCP44064	A	T	A	A	A	A	A	A	A	T	A	A	A	A	A	A	A	A	A	T	A	A	A	T	T	A	A	A	T	T	A	A	A	T	A	T	A	A	A
1463134	missense_variant	MODERATE	MISSENSE	gGt/gAt	p.Gly431Asp/c.1292G>A	446	atpH	protein_coding	CODING	CCP44064	G	A	G	G	G	A	G	A	G	G	G	G	G	G	G	G	G	G	G	G	G	G	G	G	G	G	G	G	G	G	G	G	G	G	G	G	G	G	G
1463813	missense_variant	MODERATE	MISSENSE	Ggt/Agt	p.Gly196Ser/c.586G>A	549	atpA	protein_coding	CODING	CCP44065	G	A	G	G	G	G	G	G	G	G	G	G	G	G	G	G	G	G	G	G	G	G	G	G	G	G	G	G	G	G	G	G	G	G	G	G	G	G	G
1465443	missense_variant	MODERATE	MISSENSE	aCc/aTc	p.Thr187Ile/c.560C>T	305	atpG	protein_coding	CODING	CCP44066	C	T	C	C	C	C	C	C	C	C	C	C	C	C	C	C	C	C	C	C	C	C	C	C	C	C	C	C	C	C	C	C	C	C	C	C	C	C	C
1466127	missense_variant	MODERATE	MISSENSE	tCg/tTg	p.Ser96Leu/c.287C>T	486	atpD	protein_coding	CODING	CCP44067	C	T	C	C	T	C	C	C	C	C	C	C	C	C	C	C	C	C	C	C	C	C	C	C	C	C	C	C	C	C	C	C	C	C	C	C	C	T	C
1469630	intergenic_region	MODIFIER			n.1469630T>A						T	A	T	T	T	T	T	T	T	T	T	T	T	T	T	T	T	T	T	T	T	T	T	T	T	T	T	T	T	T	T	T	T	T	T	T	T	T	T
1471770	intergenic_region	MODIFIER			n.1471770T>G						T	G	T	T	T	T	G	T	T	T	T	T	T	T	T	T	T	T	T	T	T	T	T	T	T	T	T	T	T	T	G	T	T	T	T	T	T	T	T
1475063	non_coding_transcript_exon_variant	MODIFIER			n.1406A>C		rrl	rRNA	NON_CODING	EBG00000313339-1	A	C	A	A	A	A	A	A	A	A	A	A	A	A	A	A	A	A	A	A	A	A	A	A	A	A	A	A	A	A	A	A	A	A	A	A	A	A	A
1475145	non_coding_transcript_exon_variant	MODIFIER			n.1488C>T		rrl	rRNA	NON_CODING	EBG00000313339-1	C	T	C	C	C	C	C	C	C	C	C	C	C	C	C	C	C	C	C	C	C	C	C	C	C	C	C	C	C	C	C	C	C	C	C	C	C	C	C
1475699	non_coding_transcript_exon_variant	MODIFIER			n.2042C>G		rrl	rRNA	NON_CODING	EBG00000313339-1	C	G	C	C	C	C	C	C	C	C	C	C	C	C	C	C	C	C	C	C	C	C	C	C	C	C	C	C	C	C	C	C	C	C	C	C	C	C	C
1479012	missense_variant	MODERATE	MISSENSE	cCg/cAg	p.Pro36Gln/c.107C>A	496	alkA	protein_coding	CODING	CCP44074	G	T	G	G	G	G	G	G	G	G	G	G	G	G	G	G	G	G	G	G	G	G	G	G	G	G	G	G	G	G	G	G	G	G	G	G	G	G	G
1482987	missense_variant	MODERATE	MISSENSE	Gcc/Acc	p.Ala411Thr/c.1231G>A	567	Rv1320c	protein_coding	CODING	CCP44077	C	T	C	C	C	C	C	C	C	C	C	C	C	C	C	C	C	C	C	C	C	C	C	C	C	C	C	C	C	C	C	T	C	C	T	C	C	C	C
1483135	synonymous_variant	LOW	SILENT	gcC/gcA	p.Ala361Ala/c.1083C>A	567	Rv1320c	protein_coding	CODING	CCP44077	G	T	G	G	G	G	G	G	G	G	G	G	G	G	G	G	G	G	G	G	G	G	G	G	G	G	G	T	G	G	G	G	G	G	G	G	G	G	G
1483903	synonymous_variant	LOW	SILENT	ctG/ctC	p.Leu105Leu/c.315G>C	567	Rv1320c	protein_coding	CODING	CCP44077	C	G	C	C	C	C	C	C	C	C	C	C	C	C	C	C	C	C	C	C	C	C	C	C	C	C	C	C	C	C	C	C	C	C	C	C	C	C	C
1484238	intergenic_region	MODIFIER			n.1484238T>G						T	G	T	T	T	T	T	T	T	T	T	T	T	T	T	T	T	T	T	T	T	T	T	T	T	T	T	T	T	T	T	T	T	T	T	T	T	T	T
1485687	missense_variant	MODERATE	MISSENSE	Gcc/Tcc	p.Ala29Ser/c.85G>T	152	Rv1322A	protein_coding	CODING	CCP44080	C	A	C	C	C	C	C	C	C	C	C	C	C	C	C	C	C	C	C	C	C	C	C	C	A	C	C	C	C	C	C	C	C	C	C	C	C	C	C
1486639	missense_variant	MODERATE	MISSENSE	Aag/Gag	p.Lys260Glu/c.778A>G	389	fadA4	protein_coding	CODING	CCP44081	A	G	A	A	A	A	A	A	A	A	A	A	A	A	A	A	A	A	A	A	A	A	A	A	A	A	A	A	A	A	A	A	A	A	A	A	A	A	A
1487170	missense_variant	MODERATE	MISSENSE	Ccg/Tcg	p.Pro4Ser/c.10C>T	304	Rv1324	protein_coding	CODING	CCP44082	C	T	C	C	C	C	T	C	C	C	C	C	C	C	C	C	C	C	C	C	C	C	C	C	C	C	C	C	C	C	T	C	C	C	C	C	C	C	C
1492954	missense_variant	MODERATE	MISSENSE	gAc/gCc	p.Asp491Ala/c.1472A>C	701	glgE	protein_coding	CODING	CCP44085	T	G	T	T	G	T	T	T	T	T	T	T	T	T	T	T	T	T	T	T	T	T	T	T	T	T	T	T	T	T	T	T	T	T	T	T	T	T	T
1493217	synonymous_variant	LOW	SILENT	gtG/gtA	p.Val403Val/c.1209G>A	701	glgE	protein_coding	CODING	CCP44085	C	T	C	C	C	C	C	C	C	C	C	C	C	C	C	C	C	C	C	C	C	C	C	C	C	C	C	C	C	C	C	C	C	C	C	C	C	C	C
1494305	missense_variant	MODERATE	MISSENSE	Gtg/Ctg	p.Val41Leu/c.121G>C	701	glgE	protein_coding	CODING	CCP44085	C	G	G	C	G	G	G	G	G	G	G	G	G	G	G	G	G	G	C	G	G	G	G	G	G	G	C	G	G	G	G	G	G	G	G	G	G	G	C
1494717	missense_variant	MODERATE	MISSENSE	Cat/Tat	p.His52Tyr/c.154C>T	863	glgP	protein_coding	CODING	CCP44086	C	T	C	C	C	C	C	C	C	C	C	C	C	C	C	C	C	C	T	C	C	C	C	C	C	C	T	C	C	C	C	C	C	C	C	C	C	C	C
1496743	missense_variant	MODERATE	MISSENSE	cGc/cTc	p.Arg727Leu/c.2180G>T	863	glgP	protein_coding	CODING	CCP44086	G	T	T	G	G	T	T	T	T	T	T	T	T	T	T	T	T	T	G	T	T	T	T	T	T	T	G	T	T	T	T	T	T	T	T	T	T	G	G
1497968	missense_variant	MODERATE	MISSENSE	Cgt/Tgt	p.Arg408Cys/c.1222C>T	664	dinG	protein_coding	CODING	CCP44087	G	A	G	G	G	A	G	A	G	G	G	G	G	G	G	G	G	G	G	G	G	G	G	G	G	G	G	A	G	G	G	G	G	G	G	G	G	G	G
1498241	missense_variant	MODERATE	MISSENSE	Ctg/Atg	p.Leu317Met/c.949C>A	664	dinG	protein_coding	CODING	CCP44087	G	T	G	G	G	G	G	G	G	G	G	G	G	G	G	G	G	G	G	G	G	G	G	G	G	G	G	G	G	G	G	G	G	G	G	G	G	G	T
1499948	synonymous_variant	LOW	SILENT	gtG/gtA	p.Val204Val/c.612G>A	448	pncB1	protein_coding	CODING	CCP44088	C	T	C	C	C	C	C	C	C	C	C	C	C	C	C	C	C	C	C	C	C	C	C	C	C	C	C	C	C	C	C	C	C	C	C	C	C	C	C
1502279	synonymous_variant	LOW	SILENT	ttC/ttT	p.Phe227Phe/c.681C>T	344	Rv1333	protein_coding	CODING	CCP44091	C	T	C	C	C	C	C	C	C	C	C	C	C	C	C	C	C	C	C	C	C	C	C	C	C	C	C	C	C	C	C	C	C	T	C	C	C	C	C
1502436	missense_variant	MODERATE	MISSENSE	Gcc/Acc	p.Ala280Thr/c.838G>A	344	Rv1333	protein_coding	CODING	CCP44091	G	A	G	G	G	G	G	G	G	G	G	G	G	G	G	G	G	G	G	G	G	G	G	G	G	G	G	G	G	G	G	G	G	G	G	G	G	G	A
1503649	synonymous_variant	LOW	SILENT	Ctg/Ttg	p.Leu86Leu/c.256C>T	323	cysM	protein_coding	CODING	CCP44094	C	T	C	C	C	C	C	C	C	C	C	C	C	C	C	T	C	T	C	C	C	C	C	C	C	C	C	C	C	C	C	C	C	C	C	C	C	C	C
1503728	missense_variant	MODERATE	MISSENSE	cTg/cAg	p.Leu112Gln/c.335T>A	323	cysM	protein_coding	CODING	CCP44094	T	A	T	T	T	T	T	T	T	T	T	T	T	T	T	T	T	T	T	T	T	T	T	T	T	T	A	T	T	T	T	T	T	T	T	T	T	T	T
1506753	intergenic_region	MODIFIER			n.1506753T>C						T	C	T	T	T	T	T	T	T	T	T	T	T	T	T	T	T	T	T	T	T	T	T	T	C	T	T	T	T	T	T	T	T	T	T	T	T	T	T
1507852	missense_variant	MODERATE	MISSENSE	Cgg/Tgg	p.Arg94Trp/c.280C>T	204	Rv1341	protein_coding	CODING	CCP44099	C	T	C	C	C	C	C	C	C	C	C	C	C	C	C	C	C	C	C	C	C	C	C	C	C	C	C	C	C	C	C	C	C	T	C	C	C	C	C
1507957	missense_variant	MODERATE	MISSENSE	Tgc/Ggc	p.Cys129Gly/c.385T>G	204	Rv1341	protein_coding	CODING	CCP44099	T	G	T	T	T	T	T	T	T	T	T	T	T	T	T	T	T	T	T	T	T	T	T	T	T	G	T	T	T	T	T	T	T	T	T	T	T	T	T
1508094	synonymous_variant	LOW	SILENT	gcC/gcT	p.Ala174Ala/c.522C>T	204	Rv1341	protein_coding	CODING	CCP44099	C	T	C	C	C	C	T	C	C	C	C	C	C	C	C	C	C	C	C	C	C	C	C	C	C	C	C	C	C	C	T	C	C	C	C	C	C	C	C
1508575	missense_variant	MODERATE	MISSENSE	Gat/Aat	p.Asp117Asn/c.349G>A	126	lprD	protein_coding	CODING	CCP44101	C	T	C	C	C	C	C	C	C	C	C	C	C	C	C	C	C	C	C	C	C	C	C	C	C	C	C	C	C	C	C	C	C	C	C	C	C	C	C
1508614	synonymous_variant	LOW	SILENT	Cgg/Agg	p.Arg104Arg/c.310C>A	126	lprD	protein_coding	CODING	CCP44101	G	T	G	G	G	G	G	G	G	G	G	G	G	G	G	G	G	G	G	G	G	G	G	G	T	G	G	G	G	G	G	G	G	G	G	G	G	G	G
1508767	missense_variant	MODERATE	MISSENSE	Gct/Tct	p.Ala53Ser/c.157G>T	126	lprD	protein_coding	CODING	CCP44101	C	A	A	C	C	C	C	C	C	C	C	C	C	C	C	C	C	C	C	C	C	C	C	C	C	C	C	C	C	C	C	C	C	C	C	C	C	C	C
1511220	synonymous_variant	LOW	SILENT	ggC/ggT	p.Gly125Gly/c.375C>T	386	mbtN	protein_coding	CODING	CCP44104	C	T	C	C	C	C	C	C	C	C	C	C	C	C	C	C	C	C	C	C	C	C	C	C	C	C	C	C	C	C	C	C	C	C	C	C	C	C	C
1514321	synonymous_variant	LOW	SILENT	taT/taC	p.Tyr425Tyr/c.1275T>C	859	irtA	protein_coding	CODING	CCP44106	T	C	T	T	T	T	T	T	T	T	T	T	T	T	T	T	T	T	T	T	T	T	T	T	T	T	T	T	T	T	T	T	T	T	T	T	T	T	T
1515139	missense_variant	MODERATE	MISSENSE	gGc/gAc	p.Gly698Asp/c.2093G>A	859	irtA	protein_coding	CODING	CCP44106	G	A	G	G	G	G	G	G	G	G	G	G	G	G	G	G	G	G	G	G	G	A	G	G	G	G	G	G	G	G	G	G	G	G	G	G	G	G	G
1517089	synonymous_variant	LOW	SILENT	ccG/ccT	p.Pro489Pro/c.1467G>T	579	irtB	protein_coding	CODING	CCP44107	G	T	G	G	G	G	G	G	T	G	T	T	T	T	T	G	T	G	G	G	T	T	T	G	G	G	G	G	G	G	G	T	T	G	T	G	T	G	G
1517418	intergenic_region	MODIFIER			n.1517418G>C						G	C	G	G	G	G	G	G	G	G	G	G	G	G	G	G	G	G	G	G	G	G	G	G	G	G	G	G	G	G	G	G	G	G	G	G	G	G	G
1518102	synonymous_variant	LOW	SILENT	aaG/aaA	p.Lys204Lys/c.612G>A	247	fabG2	protein_coding	CODING	CCP44108	G	A	G	G	G	G	G	G	G	G	G	G	G	G	G	G	G	G	G	G	G	G	G	G	G	G	G	G	G	G	G	G	G	G	G	G	G	G	G
1520761	synonymous_variant	LOW	SILENT	ctG/ctA	p.Leu372Leu/c.1116G>A	623	Rv1354c	protein_coding	CODING	CCP44112	C	T	C	C	C	C	C	C	C	C	C	C	C	C	C	C	C	C	C	C	C	C	C	C	C	C	C	C	C	C	C	C	C	C	C	C	C	C	C
1521261	missense_variant	MODERATE	MISSENSE	Ctg/Atg	p.Leu206Met/c.616C>A	623	Rv1354c	protein_coding	CODING	CCP44112	G	T	G	G	T	G	G	G	G	G	G	G	G	G	G	G	G	G	G	G	G	G	G	G	G	G	G	G	G	G	G	G	G	G	G	G	G	G	G
1522038	synonymous_variant	LOW	SILENT	gcA/gcC	p.Ala665Ala/c.1995A>C	715	moeY	protein_coding	CODING	CCP44113	T	G	T	T	T	T	T	T	T	T	T	T	T	T	T	T	T	T	T	T	T	T	T	T	T	T	T	T	T	T	T	T	T	T	T	T	T	T	T
1522039	missense_variant	MODERATE	MISSENSE	gCa/gAa	p.Ala665Glu/c.1994C>A	715	moeY	protein_coding	CODING	CCP44113	G	T	G	G	G	G	G	G	G	G	G	G	G	G	G	G	G	G	G	G	G	G	G	G	G	G	G	G	G	G	G	G	G	G	G	G	G	G	G
1523392	missense_variant	MODERATE	MISSENSE	cAa/cGa	p.Gln214Arg/c.641A>G	715	moeY	protein_coding	CODING	CCP44113	T	C	T	T	T	T	C	T	T	T	T	T	T	T	T	T	T	T	T	T	T	T	T	T	T	T	T	T	T	T	C	T	T	T	T	T	T	T	T
1523531	missense_variant	MODERATE	MISSENSE	Atc/Ctc	p.Ile168Leu/c.502A>C	715	moeY	protein_coding	CODING	CCP44113	T	G	T	T	T	T	T	T	T	T	T	T	T	T	T	T	T	T	T	T	T	T	T	T	T	T	T	T	T	T	T	T	T	T	T	T	T	T	T
1525168	intergenic_region	MODIFIER			n.1525168A>C						A	C	A	A	A	A	A	A	A	A	A	A	A	A	A	A	A	A	A	A	A	A	A	A	A	C	A	A	A	A	A	A	A	A	A	A	A	A	A
1525743	synonymous_variant	LOW	SILENT	ccC/ccT	p.Pro158Pro/c.474C>T	307	Rv1357c	protein_coding	CODING	CCP44115	G	A	G	G	G	G	G	G	G	G	G	G	G	G	G	G	G	G	G	G	G	G	G	G	G	G	G	G	G	G	G	G	G	G	G	G	G	G	G
1526697	missense_variant	MODERATE	MISSENSE	gCt/gTt	p.Ala29Val/c.86C>T	1159	Rv1358	protein_coding	CODING	CCP44116	C	T	C	C	C	T	C	T	C	C	C	C	C	C	C	C	C	C	C	C	C	C	C	C	C	C	C	C	C	C	C	C	C	C	C	C	C	C	C
1527575	missense_variant	MODERATE	MISSENSE	Ttg/Gtg	p.Leu322Val/c.964T>G	1159	Rv1358	protein_coding	CODING	CCP44116	T	G	T	T	T	T	G	T	T	T	T	T	T	T	T	T	T	T	T	T	T	T	T	T	T	T	T	T	T	T	G	T	T	T	T	T	T	T	T
1527781	missense_variant	MODERATE	MISSENSE	ttA/ttT	p.Leu390Phe/c.1170A>T	1159	Rv1358	protein_coding	CODING	CCP44116	A	T	A	A	A	A	A	A	A	T	A	A	A	A	A	A	A	A	A	A	A	A	A	T	A	A	A	A	A	T	A	A	A	A	A	T	A	A	A
1527844	synonymous_variant	LOW	SILENT	ccG/ccA	p.Pro411Pro/c.1233G>A	1159	Rv1358	protein_coding	CODING	CCP44116	G	A	A	A	A	A	A	A	A	A	A	A	A	A	A	A	A	A	A	A	A	A	A	A	A	A	A	A	A	A	A	A	A	A	A	A	A	A	A
1529309	missense_variant	MODERATE	MISSENSE	Gcg/Ccg	p.Ala900Pro/c.2698G>C	1159	Rv1358	protein_coding	CODING	CCP44116	G	C	G	C	G	G	G	G	G	G	G	G	G	G	G	G	G	G	G	G	G	G	G	G	G	G	G	G	G	G	G	G	G	G	G	G	G	G	G
1529404	missense_variant	MODERATE	MISSENSE	gaG/gaC	p.Glu931Asp/c.2793G>C	1159	Rv1358	protein_coding	CODING	CCP44116	G	C	G	G	G	G	G	G	G	G	G	G	G	G	G	G	G	G	G	G	G	G	G	G	G	G	G	G	G	G	G	G	G	G	G	G	G	C	G
1531062	intergenic_region	MODIFIER			n.1531062T>C						T	C	T	T	T	T	T	T	T	T	T	T	T	T	T	T	T	T	T	T	T	T	T	T	T	T	C	T	T	T	T	T	T	T	T	T	T	T	T
1535048	synonymous_variant	LOW	SILENT	atC/atT	p.Ile115Ile/c.345C>T	261	Rv1363c	protein_coding	CODING	CCP44121	G	A	G	G	G	G	G	G	A	G	A	A	A	A	A	G	A	G	G	G	A	A	A	G	G	G	G	G	G	G	G	A	A	G	A	G	A	G	G
1536075	missense_variant	MODERATE	MISSENSE	Cgc/Tgc	p.Arg524Cys/c.1570C>T	653	Rv1364c	protein_coding	CODING	CCP44122	G	A	A	G	G	G	G	G	G	G	G	G	G	G	G	G	G	G	G	G	G	G	G	G	G	G	G	G	G	G	G	G	G	G	G	G	G	G	G
1536511	synonymous_variant	LOW	SILENT	ttG/ttA	p.Leu378Leu/c.1134G>A	653	Rv1364c	protein_coding	CODING	CCP44122	C	T	C	C	C	C	C	C	C	C	C	C	C	C	C	C	C	C	C	C	C	C	C	C	C	C	C	C	C	C	C	C	C	C	C	C	C	C	C
1536916	synonymous_variant	LOW	SILENT	gcG/gcA	p.Ala243Ala/c.729G>A	653	Rv1364c	protein_coding	CODING	CCP44122	C	T	C	C	C	C	C	C	C	C	C	C	C	C	C	C	C	C	C	C	C	C	C	C	C	C	C	C	C	C	C	C	C	C	C	C	C	C	C
1537352	missense_variant	MODERATE	MISSENSE	gGt/gAt	p.Gly98Asp/c.293G>A	653	Rv1364c	protein_coding	CODING	CCP44122	C	T	C	C	C	C	C	C	C	C	C	C	C	C	C	C	C	C	C	C	C	C	C	C	C	C	C	C	C	C	C	C	C	C	C	C	C	C	C
1538321	intergenic_region	MODIFIER			n.1538321C>T						C	T	C	C	C	C	C	C	C	C	C	C	C	C	C	C	C	C	T	C	C	C	C	C	C	C	C	C	C	C	C	C	C	C	C	C	C	C	C
1538836	synonymous_variant	LOW	SILENT	caT/caC	p.His149His/c.447T>C	273	Rv1366	protein_coding	CODING	CCP44124	T	C	T	T	T	T	T	T	T	T	T	T	T	T	T	T	T	T	T	T	T	T	T	T	T	T	T	T	T	T	T	T	T	T	T	C	T	T	T
1539015	missense_variant	MODERATE	MISSENSE	gGg/gAg	p.Gly209Glu/c.626G>A	273	Rv1366	protein_coding	CODING	CCP44124	G	A	G	G	G	G	G	G	G	G	G	G	G	G	G	G	G	G	G	G	G	G	G	G	G	G	G	G	G	G	G	G	G	G	G	G	G	G	G
1540733	intergenic_region	MODIFIER			n.1540733G>A						G	A	G	G	G	G	G	G	A	G	A	A	A	A	A	G	A	G	G	G	A	A	A	G	G	G	G	G	G	G	G	A	A	G	A	G	A	G	G
1543478	missense_variant	MODERATE	MISSENSE	agT/agG	p.Ser40Arg/c.120T>G	489	Rv1371	protein_coding	CODING	CCP44130	T	G	T	T	T	T	T	T	T	T	T	T	T	T	T	T	T	T	T	T	T	T	T	T	T	T	T	T	T	T	T	T	T	T	T	T	T	T	T
1545674	missense_variant	MODERATE	MISSENSE	Tac/Cac	p.Tyr284His/c.850T>C	393	Rv1372	protein_coding	CODING	CCP44131	T	C	T	T	T	T	T	T	T	T	T	T	T	T	T	T	T	T	C	T	T	T	T	T	T	T	T	T	T	T	T	T	T	T	T	T	T	T	T
1548698	synonymous_variant	LOW	SILENT	gaC/gaT	p.Asp289Asp/c.867C>T	439	Rv1375	protein_coding	CODING	CCP44134	C	T	C	C	C	C	C	C	C	C	C	C	C	C	C	C	C	C	C	C	C	C	C	C	C	C	C	C	C	C	C	C	C	C	C	C	C	C	C
1548987	missense_variant	MODERATE	MISSENSE	Gtg/Ctg	p.Val386Leu/c.1156G>C	439	Rv1375	protein_coding	CODING	CCP44134	G	C	G	G	G	G	G	G	C	G	C	C	C	C	C	G	C	G	G	G	C	C	C	G	G	G	G	G	G	G	G	G	C	G	G	G	C	G	G
1549712	missense_variant	MODERATE	MISSENSE	Gcc/Ccc	p.Ala189Pro/c.565G>C	497	Rv1376	protein_coding	CODING	CCP44135	G	C	G	G	G	G	G	G	G	G	G	G	G	G	G	G	G	G	G	G	G	G	G	G	G	C	G	G	G	G	G	G	G	G	G	G	G	G	G
1549767	missense_variant	MODERATE	MISSENSE	gCg/gAg	p.Ala207Glu/c.620C>A	497	Rv1376	protein_coding	CODING	CCP44135	C	A	C	C	C	C	C	C	C	C	C	C	C	C	C	C	C	C	C	C	C	C	C	C	C	C	C	C	C	C	C	C	C	C	A	C	C	C	C
1550575	synonymous_variant	LOW	SILENT	ggC/ggT	p.Gly476Gly/c.1428C>T	497	Rv1376	protein_coding	CODING	CCP44135	C	T	C	C	C	C	C	C	C	C	C	C	C	C	C	C	C	C	C	C	C	C	C	C	C	C	C	C	C	C	C	C	C	C	C	C	C	C	C
1555556	missense_variant	MODERATE	MISSENSE	aTg/aCg	p.Met27Thr/c.80T>C	165	Rv1382	protein_coding	CODING	CCP44141	T	C	T	T	T	T	T	T	T	T	T	T	T	T	T	T	T	T	T	T	T	T	T	T	T	T	T	T	T	T	T	T	T	T	T	T	T	T	T
1556312	synonymous_variant	LOW	SILENT	atC/atT	p.Ile114Ile/c.342C>T	376	carA	protein_coding	CODING	CCP44142	C	T	C	C	C	C	T	C	C	C	C	C	C	C	C	C	C	C	C	C	C	C	C	C	C	C	C	C	C	C	T	C	C	C	C	C	C	C	C
1558402	synonymous_variant	LOW	SILENT	gcC/gcT	p.Ala434Ala/c.1302C>T	1115	carB	protein_coding	CODING	CCP44143	C	T	C	C	C	C	C	C	C	C	C	C	C	C	C	C	C	C	T	C	C	C	C	C	C	C	T	C	C	C	C	C	C	C	C	C	C	C	C
1559792	missense_variant	MODERATE	MISSENSE	Gcg/Acg	p.Ala898Thr/c.2692G>A	1115	carB	protein_coding	CODING	CCP44143	G	A	G	G	G	G	G	G	G	G	G	G	G	G	G	G	G	G	G	G	G	G	G	G	G	G	G	G	G	G	G	G	G	G	G	G	G	G	G
1560871	missense_variant	MODERATE	MISSENSE	Ggc/Agc	p.Gly143Ser/c.427G>A	274	pyrF	protein_coding	CODING	CCP44144	G	A	G	G	A	G	G	G	G	G	G	G	G	G	G	G	G	G	G	G	G	G	G	G	G	G	G	G	G	G	G	G	G	G	G	G	G	A	G
1566147	missense_variant	MODERATE	MISSENSE	gTt/gCt	p.Val236Ala/c.707T>C	418	dfp	protein_coding	CODING	CCP44150	T	C	T	T	T	C	T	C	T	T	T	T	T	T	T	T	T	T	T	T	T	T	T	T	T	T	T	T	T	T	T	T	T	T	T	T	T	T	T
1566673	synonymous_variant	LOW	SILENT	acG/acT	p.Thr411Thr/c.1233G>T	418	dfp	protein_coding	CODING	CCP44150	G	T	G	G	G	G	T	G	G	G	G	G	G	G	G	G	G	G	G	G	G	G	G	G	G	G	G	G	G	G	T	G	G	G	G	G	G	G	G
1568574	synonymous_variant	LOW	SILENT	acC/acT	p.Thr338Thr/c.1014C>T	492	Rv1393c	protein_coding	CODING	CCP44152	G	A	A	G	G	G	G	G	G	G	G	G	G	G	G	G	G	G	G	G	G	G	G	G	G	G	G	G	G	G	G	G	G	G	G	G	G	G	G
1570705	missense_variant	MODERATE	MISSENSE	Gcc/Tcc	p.Ala89Ser/c.265G>T	461	cyp132	protein_coding	CODING	CCP44153	C	A	C	C	C	A	C	A	C	C	C	C	C	C	C	C	C	C	C	C	C	C	C	C	C	C	C	A	C	C	C	C	C	C	C	C	C	C	C
1573963	intergenic_region	MODIFIER			n.1573963G>A						G	A	G	G	G	G	G	G	G	G	G	G	G	G	G	G	G	G	G	G	G	G	G	G	G	G	G	G	G	G	G	G	G	G	G	G	G	G	G
1574729	synonymous_variant	LOW	SILENT	acG/acA	p.Thr13Thr/c.39G>A	85	vapB10	protein_coding	CODING	CCP44157	C	T	C	C	C	C	C	C	C	C	C	C	C	C	C	T	C	T	C	C	C	C	C	C	C	C	C	C	C	C	C	C	C	C	C	C	C	C	C
1576140	synonymous_variant	LOW	SILENT	atT/atA	p.Ile219Ile/c.657T>A	320	lipI	protein_coding	CODING	CCP44159	A	T	A	A	A	A	A	A	A	A	A	A	A	A	A	A	A	A	A	A	A	A	A	A	A	T	A	A	A	A	A	A	A	A	A	A	A	A	A
1576456	missense_variant	MODERATE	MISSENSE	gCt/gTt	p.Ala114Val/c.341C>T	320	lipI	protein_coding	CODING	CCP44159	G	A	G	G	G	G	G	G	G	G	G	G	G	G	G	G	G	G	G	G	G	G	G	G	G	G	G	G	G	G	G	A	G	G	G	G	G	G	G
1578947	synonymous_variant	LOW	SILENT	gaC/gaT	p.Asp445Asp/c.1335C>T	655	priA	protein_coding	CODING	CCP44161	C	T	C	T	C	C	C	C	C	C	C	C	C	C	C	C	C	C	T	C	C	C	C	C	C	C	T	C	C	C	C	C	C	C	C	C	C	C	T
1578965	synonymous_variant	LOW	SILENT	ctC/ctG	p.Leu451Leu/c.1353C>G	655	priA	protein_coding	CODING	CCP44161	C	G	C	C	C	C	C	C	C	C	C	C	C	C	C	C	C	C	C	C	C	C	C	C	C	C	C	C	C	C	C	C	C	C	C	C	C	C	C
1579353	missense_variant	MODERATE	MISSENSE	Ctc/Ttc	p.Leu581Phe/c.1741C>T	655	priA	protein_coding	CODING	CCP44161	C	T	C	C	C	C	C	C	C	C	C	C	C	C	C	T	C	T	C	C	C	C	C	C	C	C	C	C	C	C	C	C	C	C	C	C	C	C	C
1580195	synonymous_variant	LOW	SILENT	gcC/gcA	p.Ala76Ala/c.228C>A	274	Rv1403c	protein_coding	CODING	CCP44162	G	T	G	G	G	G	G	G	G	G	G	G	G	G	G	G	G	G	G	G	G	G	G	G	G	G	G	G	G	G	G	G	G	G	G	G	G	G	G
1580393	synonymous_variant	LOW	SILENT	cgC/cgT	p.Arg10Arg/c.30C>T	274	Rv1403c	protein_coding	CODING	CCP44162	G	A	G	G	G	G	G	G	G	G	G	G	G	G	G	G	G	G	G	G	G	G	G	G	G	G	G	G	G	G	G	G	G	G	G	G	G	G	G
1581676	synonymous_variant	LOW	SILENT	ctG/ctA	p.Leu98Leu/c.294G>A	274	Rv1405c	protein_coding	CODING	CCP44164	C	T	C	C	C	C	C	C	C	C	C	C	C	C	C	C	C	C	C	C	C	C	C	C	C	C	C	C	C	C	C	C	C	C	C	C	C	C	C
1581832	synonymous_variant	LOW	SILENT	ggC/ggT	p.Gly46Gly/c.138C>T	274	Rv1405c	protein_coding	CODING	CCP44164	G	A	G	G	G	G	G	G	A	G	A	A	A	A	A	G	A	G	G	G	A	A	A	G	G	G	G	G	G	G	G	G	A	G	G	G	A	G	G
1582059	intergenic_region	MODIFIER			n.1582059G>A						G	A	G	G	G	G	G	G	A	G	A	A	A	A	A	G	A	G	G	G	A	A	A	G	G	G	G	G	G	G	G	G	A	G	G	G	A	G	G
1583642	missense_variant	MODERATE	MISSENSE	gCg/gTg	p.Ala181Val/c.542C>T	457	fmu	protein_coding	CODING	CCP44166	C	T	C	C	C	C	C	C	C	C	C	C	C	C	C	C	C	C	C	C	C	C	C	C	C	C	C	C	C	C	C	C	C	C	C	T	C	C	C
1585258	missense_variant	MODERATE	MISSENSE	cAg/cGg	p.Gln22Arg/c.65A>G	339	ribG	protein_coding	CODING	CCP44168	A	G	A	A	A	A	A	A	A	A	A	A	A	A	A	A	A	A	A	A	A	A	A	A	A	A	G	A	A	A	A	A	A	A	A	A	A	A	A
1585428	missense_variant	MODERATE	MISSENSE	Atg/Ctg	p.Met79Leu/c.235A>C	339	ribG	protein_coding	CODING	CCP44168	A	C	A	A	A	A	C	A	A	A	A	A	A	A	A	A	A	A	A	A	A	A	A	A	A	A	A	A	A	A	C	A	A	A	A	A	A	A	A
1585454	synonymous_variant	LOW	SILENT	aaG/aaA	p.Lys87Lys/c.261G>A	339	ribG	protein_coding	CODING	CCP44168	G	A	G	G	G	G	G	G	G	G	G	G	G	G	G	A	G	A	G	G	G	G	G	G	G	G	G	G	G	G	G	G	G	G	G	G	G	G	G
1586389	missense_variant	MODERATE	MISSENSE	Att/Gtt	p.Ile460Val/c.1378A>G	518	Rv1410c	protein_coding	CODING	CCP44169	T	C	T	T	T	T	T	T	T	T	T	T	T	T	T	T	T	T	C	T	T	T	T	T	T	T	C	T	T	T	T	T	T	T	T	T	T	T	T
1586762	synonymous_variant	LOW	SILENT	cgT/cgC	p.Arg335Arg/c.1005T>C	518	Rv1410c	protein_coding	CODING	CCP44169	A	G	A	G	A	A	A	A	A	A	A	A	A	A	A	A	A	A	A	A	A	A	A	A	A	A	A	A	A	A	A	A	A	A	A	A	A	A	A
1587973	synonymous_variant	LOW	SILENT	ggG/ggA	p.Gly170Gly/c.510G>A	236	lprG	protein_coding	CODING	CCP44170	C	T	C	C	C	C	C	C	C	C	C	C	C	C	C	C	C	C	C	C	C	C	C	C	C	C	C	C	C	C	C	C	C	C	C	C	C	C	C
1588022	missense_variant	MODERATE	MISSENSE	gCc/gGc	p.Ala154Gly/c.461C>G	236	lprG	protein_coding	CODING	CCP44170	G	C	G	G	G	G	G	G	G	G	G	G	G	G	G	G	G	G	G	G	G	G	G	G	G	G	G	G	G	G	G	G	G	G	G	G	G	C	G
1589178	intergenic_region	MODIFIER			n.1589178C>G						C	G	C	C	C	C	C	C	C	C	C	C	C	C	C	C	C	C	C	C	C	C	C	C	C	C	C	C	C	C	C	C	C	C	C	C	C	C	C
1589948	synonymous_variant	LOW	SILENT	Ctg/Ttg	p.Leu20Leu/c.58C>T	133	Rv1414	protein_coding	CODING	CCP44173	C	T	T	T	T	T	T	T	T	T	T	T	T	T	T	T	T	T	T	T	T	T	T	T	T	T	T	T	T	T	T	T	T	T	T	T	T	T	T
1592195	missense_variant	MODERATE	MISSENSE	Tgg/Cgg	p.Trp16Arg/c.46T>C	154	Rv1417	protein_coding	CODING	CCP44176	T	C	T	T	T	T	T	T	T	T	T	T	T	T	T	T	T	T	T	T	T	T	T	T	T	T	T	T	T	T	T	T	T	T	T	T	T	T	T
1592855	missense_variant	MODERATE	MISSENSE	Cag/Gag	p.Gln73Glu/c.217C>G	228	lprH	protein_coding	CODING	CCP44177	C	G	C	C	C	C	C	C	C	C	C	C	C	C	C	C	C	C	C	C	C	C	C	C	C	C	C	C	C	C	C	C	C	C	C	C	C	C	C
1593986	intergenic_region	MODIFIER			n.1593986G>A						G	A	A	G	G	G	G	G	G	G	G	G	G	G	G	G	G	G	G	G	G	G	G	G	G	G	G	G	G	G	G	G	G	G	G	G	G	G	G
1594950	synonymous_variant	LOW	SILENT	gtC/gtG	p.Val303Val/c.909C>G	646	uvrC	protein_coding	CODING	CCP44179	C	G	C	C	C	C	C	C	C	C	C	C	C	C	C	C	C	C	C	C	C	C	C	C	C	C	C	C	C	C	C	C	C	C	C	C	C	C	C
1595098	missense_variant	MODERATE	MISSENSE	Ggc/Agc	p.Gly353Ser/c.1057G>A	646	uvrC	protein_coding	CODING	CCP44179	G	A	G	G	G	G	G	G	G	G	G	G	G	G	G	G	G	G	A	G	G	G	G	G	G	G	G	G	G	G	G	G	G	G	G	G	G	G	G
1596486	missense_variant	MODERATE	MISSENSE	Ttc/Ctc	p.Phe170Leu/c.508T>C	301	Rv1421	protein_coding	CODING	CCP44180	T	C	T	T	T	C	T	C	T	T	T	T	T	T	T	T	T	T	T	T	T	T	T	T	T	T	T	T	T	T	T	T	T	T	T	T	T	T	T
1596688	missense_variant	MODERATE	MISSENSE	cTc/cGc	p.Leu237Arg/c.710T>G	301	Rv1421	protein_coding	CODING	CCP44180	T	G	T	T	T	T	T	T	T	T	T	T	T	T	T	T	T	T	T	T	T	T	T	T	T	T	T	T	T	T	T	T	T	T	T	T	T	G	T
1598473	missense_variant	MODERATE	MISSENSE	Atc/Gtc	p.Ile190Val/c.568A>G	325	whiA	protein_coding	CODING	CCP44182	A	G	A	A	A	A	A	A	A	A	A	A	A	A	A	A	A	A	A	A	A	A	A	A	A	A	A	A	A	A	A	A	A	A	A	A	A	A	A
1599673	missense_variant	MODERATE	MISSENSE	Agc/Cgc	p.Ser6Arg/c.16A>C	459	Rv1425	protein_coding	CODING	CCP44184	A	C	A	A	A	A	A	A	A	A	A	A	A	A	A	A	A	A	A	A	A	A	A	A	A	A	A	A	A	A	A	A	A	A	A	A	A	A	A
1601001	synonymous_variant	LOW	SILENT	gaA/gaG	p.Glu448Glu/c.1344A>G	459	Rv1425	protein_coding	CODING	CCP44184	A	G	A	A	A	A	A	A	A	A	A	A	A	A	A	A	A	A	A	A	A	A	A	A	A	A	A	A	A	A	A	A	A	A	A	A	A	A	A
1602078	missense_variant	MODERATE	MISSENSE	Acg/Gcg	p.Thr82Ala/c.244A>G	420	lipO	protein_coding	CODING	CCP44185	T	C	T	T	T	T	T	T	T	T	T	T	T	T	T	C	T	C	T	T	T	T	T	T	T	T	T	T	T	T	T	T	T	T	T	T	T	T	T
1602440	missense_variant	MODERATE	MISSENSE	Gtc/Ttc	p.Val497Phe/c.1489G>T	535	fadD12	protein_coding	CODING	CCP44186	C	A	C	C	C	C	C	C	C	C	C	C	C	C	C	C	C	C	C	A	C	C	C	C	A	C	C	C	C	C	C	C	C	C	C	C	C	C	C
1602467	missense_variant	MODERATE	MISSENSE	Gcc/Acc	p.Ala488Thr/c.1462G>A	535	fadD12	protein_coding	CODING	CCP44186	C	T	C	C	C	T	C	T	C	C	C	C	C	C	C	C	C	C	C	C	C	C	C	C	C	C	C	C	C	C	C	C	C	C	C	C	C	C	C
1602600	missense_variant	MODERATE	MISSENSE	aaC/aaA	p.Asn443Lys/c.1329C>A	535	fadD12	protein_coding	CODING	CCP44186	G	T	G	G	G	G	G	G	G	G	G	G	G	G	G	G	G	G	G	G	G	G	G	G	G	G	G	G	G	G	G	G	G	G	G	G	G	G	G
1603757	synonymous_variant	LOW	SILENT	Ctg/Ttg	p.Leu58Leu/c.172C>T	535	fadD12	protein_coding	CODING	CCP44186	G	A	G	G	G	G	G	G	G	G	G	G	G	G	G	G	G	G	G	G	G	G	G	G	G	G	G	G	G	G	G	G	G	G	G	G	G	G	G
1608278	missense_variant	MODERATE	MISSENSE	Ccc/Gcc	p.Pro66Ala/c.196C>G	589	Rv1431	protein_coding	CODING	CCP44190	C	G	C	C	C	C	C	C	C	C	C	C	C	C	C	C	C	C	C	C	C	C	C	C	C	C	C	C	C	C	C	C	C	C	C	G	C	C	C
1609926	synonymous_variant	LOW	SILENT	gaC/gaT	p.Asp26Asp/c.78C>T	473	Rv1432	protein_coding	CODING	CCP44191	C	T	C	C	C	C	C	C	C	C	C	C	C	C	C	C	C	C	C	C	C	C	C	C	C	C	C	C	C	C	C	C	C	C	C	C	C	T	C
1611512	synonymous_variant	LOW	SILENT	Ctg/Ttg	p.Leu27Leu/c.79C>T	271	Rv1433	protein_coding	CODING	CCP44192	C	T	C	C	C	T	C	T	C	C	C	C	C	C	C	C	C	C	C	C	C	C	C	C	C	C	C	C	C	C	C	C	C	C	C	C	C	C	C
1611610	missense_variant	MODERATE	MISSENSE	ttC/ttG	p.Phe59Leu/c.177C>G	271	Rv1433	protein_coding	CODING	CCP44192	C	G	C	C	C	C	C	C	C	C	C	C	C	C	C	C	C	C	C	C	C	C	C	C	C	C	C	G	C	C	C	C	C	C	C	C	C	C	C
1612795	synonymous_variant	LOW	SILENT	ccG/ccA	p.Pro52Pro/c.156G>A	202	Rv1435c	protein_coding	CODING	CCP44194	C	T	C	C	C	C	C	C	C	C	C	C	C	C	C	C	C	C	C	C	C	C	C	C	C	C	C	C	C	C	C	C	C	C	C	C	C	C	C
1613456	synonymous_variant	LOW	SILENT	ctC/ctG	p.Leu50Leu/c.150C>G	339	gap	protein_coding	CODING	CCP44195	C	G	C	G	C	C	C	C	C	C	C	C	C	C	C	C	C	C	C	C	C	C	C	C	C	C	C	C	C	C	C	C	C	C	C	C	C	C	C
1614829	synonymous_variant	LOW	SILENT	gtC/gtG	p.Val167Val/c.501C>G	412	pgk	protein_coding	CODING	CCP44196	C	G	C	C	C	C	C	C	C	C	C	C	C	C	C	C	C	C	C	C	C	C	C	C	C	C	C	C	C	C	C	C	C	C	C	C	C	C	C
1615674	synonymous_variant	LOW	SILENT	gaC/gaT	p.Asp37Asp/c.111C>T	261	tpi	protein_coding	CODING	CCP44197	C	T	C	C	C	C	C	C	C	C	C	C	C	C	C	C	C	C	C	C	C	C	C	C	C	C	C	C	C	C	C	C	C	C	C	C	C	C	C
1615799	missense_variant	MODERATE	MISSENSE	tAt/tGt	p.Tyr79Cys/c.236A>G	261	tpi	protein_coding	CODING	CCP44197	A	G	A	A	A	A	A	A	A	A	A	A	A	A	A	A	A	A	A	A	A	A	A	A	A	A	A	A	A	A	A	A	A	A	A	A	A	A	A
1620274	synonymous_variant	LOW	SILENT	Ctg/Ttg	p.Leu162Leu/c.484C>T	766	bisC	protein_coding	CODING	CCP44201	C	T	C	C	T	C	C	C	C	C	C	C	C	C	C	C	C	C	C	C	C	C	C	C	C	C	C	C	C	C	C	C	C	C	C	C	C	C	C
1620426	synonymous_variant	LOW	SILENT	ggC/ggT	p.Gly212Gly/c.636C>T	766	bisC	protein_coding	CODING	CCP44201	C	T	C	C	C	C	C	C	C	C	C	C	C	C	C	C	C	C	C	C	C	C	C	C	C	C	C	C	C	C	T	C	C	C	C	C	C	C	C
1620801	synonymous_variant	LOW	SILENT	gtG/gtA	p.Val337Val/c.1011G>A	766	bisC	protein_coding	CODING	CCP44201	G	A	G	G	G	G	G	G	G	G	G	G	G	G	G	G	G	G	G	G	G	G	G	G	G	G	G	G	G	G	G	G	G	G	G	G	G	G	G
1621316	missense_variant	MODERATE	MISSENSE	gCc/gTc	p.Ala509Val/c.1526C>T	766	bisC	protein_coding	CODING	CCP44201	C	T	C	C	C	C	C	C	C	C	C	C	C	C	C	C	C	C	C	C	C	C	C	C	C	C	C	C	C	T	C	C	C	C	C	C	C	C	C
1621977	synonymous_variant	LOW	SILENT	tcC/tcG	p.Ser729Ser/c.2187C>G	766	bisC	protein_coding	CODING	CCP44201	C	G	C	C	C	C	C	C	C	C	C	C	C	C	C	C	C	C	C	C	C	C	C	C	C	C	C	C	C	C	C	C	C	C	C	C	C	C	C
1623267	intergenic_region	MODIFIER			n.1623267C>T						C	T	C	C	C	C	C	C	C	C	C	C	C	C	C	C	C	C	C	C	C	C	C	C	C	C	C	C	C	C	C	T	C	C	C	C	C	C	C
1626074	missense_variant	MODERATE	MISSENSE	Ctc/Ttc	p.Leu297Phe/c.889C>T	514	zwf2	protein_coding	CODING	CCP44206	G	A	G	G	G	G	G	G	G	G	G	G	G	G	G	G	G	G	G	G	G	G	G	G	G	G	G	G	G	G	G	G	G	G	G	G	G	G	G
1626797	missense_variant	MODERATE	MISSENSE	Ggc/Agc	p.Gly56Ser/c.166G>A	514	zwf2	protein_coding	CODING	CCP44206	C	T	C	C	C	C	C	C	C	C	C	C	C	C	C	T	C	T	C	C	C	C	C	C	C	C	C	C	C	C	C	C	C	C	C	C	C	C	C
1627178	synonymous_variant	LOW	SILENT	aaG/aaA	p.Lys301Lys/c.903G>A	373	tal	protein_coding	CODING	CCP44207	C	T	C	C	C	C	C	C	C	C	C	C	C	C	C	C	C	C	C	C	C	C	C	C	C	C	C	C	C	C	C	C	C	C	C	C	C	C	C
1628582	missense_variant	MODERATE	MISSENSE	Cgc/Tgc	p.Arg540Cys/c.1618C>T	700	tkt	protein_coding	CODING	CCP44208	G	A	G	G	G	G	G	G	G	G	G	G	G	G	G	G	G	G	G	G	G	G	G	G	G	G	G	A	G	G	G	G	G	G	G	G	G	G	G
1628841	synonymous_variant	LOW	SILENT	ctG/ctA	p.Leu453Leu/c.1359G>A	700	tkt	protein_coding	CODING	CCP44208	C	T	C	C	C	C	T	C	C	C	C	C	C	C	C	C	C	C	C	C	C	C	C	C	C	C	C	C	C	C	T	C	C	C	C	C	C	C	C
1630224	intergenic_region	MODIFIER			n.1630224A>G						A	G	A	A	A	A	A	A	A	A	A	A	A	A	A	A	A	A	A	A	A	A	A	A	A	G	A	A	A	A	A	A	A	A	A	A	A	A	A
1630421	intergenic_region	MODIFIER			n.1630421T>G						T	G	T	T	T	T	T	T	T	T	T	T	T	T	T	T	T	T	T	T	T	T	T	T	T	T	T	T	T	T	T	T	T	T	T	T	T	T	G
1635929	missense_variant	MODERATE	MISSENSE	Gtg/Atg	p.Val301Met/c.901G>A	308	ctaB	protein_coding	CODING	CCP44210	G	A	G	G	G	G	G	G	G	G	G	G	G	G	G	G	G	G	G	G	G	G	G	G	G	G	G	G	G	G	G	G	G	G	G	G	G	G	G
1635930	missense_variant	MODERATE	MISSENSE	gTg/gGg	p.Val301Gly/c.902T>G	308	ctaB	protein_coding	CODING	CCP44210	T	G	T	T	T	T	T	T	T	T	T	T	T	T	T	T	T	T	T	T	T	T	T	T	T	T	T	T	T	T	T	T	T	T	T	T	T	T	T
1639443	missense_variant	MODERATE	MISSENSE	Aac/Cac	p.Asn355His/c.1063A>C	421	Rv1453	protein_coding	CODING	CCP44212	A	C	A	A	C	A	A	A	A	A	A	A	A	A	A	A	A	A	A	A	A	A	A	A	A	A	A	A	A	A	A	A	A	A	A	A	A	A	A
1640695	missense_variant	MODERATE	MISSENSE	Ccg/Tcg	p.Pro6Ser/c.16C>T	287	Rv1455	protein_coding	CODING	CCP44214	C	T	T	T	T	T	T	T	T	T	T	T	T	T	T	T	T	T	T	T	T	T	T	T	T	T	T	T	T	T	T	T	T	T	T	T	T	T	T
1641781	synonymous_variant	LOW	SILENT	acC/acT	p.Thr215Thr/c.645C>T	310	Rv1456c	protein_coding	CODING	CCP44215	G	A	A	G	G	G	G	G	G	G	G	G	G	G	G	G	G	G	G	G	G	G	G	G	G	G	G	G	G	G	G	G	G	G	G	G	G	G	G
1644501	synonymous_variant	LOW	SILENT	ctG/ctA	p.Leu546Leu/c.1638G>A	591	Rv1459c	protein_coding	CODING	CCP44218	C	T	C	C	C	C	C	C	C	C	C	C	C	C	C	C	C	C	C	C	C	C	C	C	C	C	C	C	C	C	C	T	C	C	C	C	C	C	C
1646042	missense_variant	MODERATE	MISSENSE	Gcg/Acg	p.Ala33Thr/c.97G>A	591	Rv1459c	protein_coding	CODING	CCP44218	C	T	C	C	T	C	C	C	C	C	C	C	C	C	C	C	C	C	C	C	C	C	C	C	C	C	C	C	C	C	C	C	C	C	C	C	C	T	C
1646283	missense_variant	MODERATE	MISSENSE	aCt/aTt	p.Thr33Ile/c.98C>T	268	Rv1460	protein_coding	CODING	CCP44219	C	T	T	T	T	T	T	T	T	T	T	T	T	T	T	T	T	T	T	T	T	T	T	T	T	T	T	T	T	T	T	T	T	T	T	T	T	T	T
1648248	missense_variant	MODERATE	MISSENSE	gaG/gaT	p.Glu420Asp/c.1260G>T	846	Rv1461	protein_coding	CODING	CCP44220	G	T	G	G	G	G	G	G	G	G	G	G	G	G	G	G	G	G	G	G	G	G	G	G	G	G	G	G	G	G	G	G	G	G	G	G	G	G	G
1649117	missense_variant	MODERATE	MISSENSE	gCc/gTc	p.Ala710Val/c.2129C>T	846	Rv1461	protein_coding	CODING	CCP44220	C	T	C	C	C	C	C	C	C	C	C	C	C	C	C	T	C	T	C	C	C	C	C	C	C	C	C	C	C	C	C	C	C	C	C	C	C	C	C
1649736	missense_variant	MODERATE	MISSENSE	Gta/Ata	p.Val71Ile/c.211G>A	397	Rv1462	protein_coding	CODING	CCP44221	G	A	G	G	G	G	G	G	A	G	A	A	A	A	A	G	A	G	G	G	A	A	A	G	G	G	G	G	G	G	G	A	A	G	A	G	A	G	G
1650786	missense_variant	MODERATE	MISSENSE	cCg/cTg	p.Pro24Leu/c.71C>T	266	Rv1463	protein_coding	CODING	CCP44222	C	T	T	T	T	T	T	T	T	T	T	T	T	T	T	T	T	T	T	T	T	T	T	T	T	T	T	T	T	T	T	T	T	T	T	T	T	T	T
1653557	synonymous_variant	LOW	SILENT	cgG/cgC	p.Arg109Arg/c.327G>C	115	Rv1466	protein_coding	CODING	CCP44225	G	C	G	G	G	G	G	G	G	G	G	G	G	G	G	G	G	G	G	G	G	G	G	G	G	G	G	C	G	G	G	G	G	G	G	G	G	G	G
1655339	missense_variant	MODERATE	MISSENSE	gAa/gTa	p.Glu55Val/c.164A>T	609	fadE15	protein_coding	CODING	CCP44226	T	A	T	T	T	T	T	T	T	T	T	T	T	T	T	T	T	T	T	T	T	T	T	T	T	T	T	T	T	T	T	T	T	T	T	T	T	A	T
1655560	intergenic_region	MODIFIER			n.1655560A>G						A	G	G	G	G	G	G	G	G	G	G	G	G	G	G	G	G	G	G	G	G	G	G	G	G	G	G	G	G	G	G	G	G	G	G	G	G	G	G
1657698	missense_variant	MODERATE	MISSENSE	Gcc/Acc	p.Ala246Thr/c.736G>A	657	ctpD	protein_coding	CODING	CCP44228	G	A	G	G	G	G	G	G	G	G	G	G	G	G	G	G	G	G	G	G	G	G	G	G	G	G	G	G	G	G	G	G	G	G	G	G	G	G	G
1658009	synonymous_variant	LOW	SILENT	acC/acT	p.Thr349Thr/c.1047C>T	657	ctpD	protein_coding	CODING	CCP44228	C	T	C	C	C	C	C	C	C	C	C	C	C	C	C	C	C	C	C	C	C	C	C	C	C	C	C	T	C	C	C	C	C	C	C	C	C	C	C
1658728	missense_variant	MODERATE	MISSENSE	tTg/tCg	p.Leu589Ser/c.1766T>C	657	ctpD	protein_coding	CODING	CCP44228	T	C	T	T	T	T	T	T	T	T	T	T	T	T	T	T	T	T	T	T	T	T	T	T	T	T	T	T	T	T	T	T	T	T	T	T	T	T	T
1661107	missense_variant	MODERATE	MISSENSE	cCc/cGc	p.Pro151Arg/c.452C>G	542	Rv1473	protein_coding	CODING	CCP44232	C	G	C	C	C	C	C	C	C	C	C	C	C	C	C	C	C	C	C	G	C	C	C	C	C	C	C	C	C	C	C	C	C	C	C	C	C	C	C
1662513	missense_variant	MODERATE	MISSENSE	Gag/Cag	p.Glu45Gln/c.133G>C	63	Rv1473A	protein_coding	CODING	CCP44233	G	C	G	G	G	G	G	G	G	G	G	G	G	G	G	G	G	G	G	G	G	G	G	G	G	G	G	G	G	G	G	G	G	G	G	G	G	G	G
1664022	synonymous_variant	LOW	SILENT	acC/acT	p.Thr675Thr/c.2025C>T	943	acn	protein_coding	CODING	CCP44235	G	A	G	G	G	G	G	G	G	G	G	G	G	G	G	G	G	G	G	G	G	G	G	G	G	G	G	G	G	G	G	G	G	G	G	G	G	G	G
1664023	missense_variant	MODERATE	MISSENSE	aCc/aTc	p.Thr675Ile/c.2024C>T	943	acn	protein_coding	CODING	CCP44235	G	A	G	G	G	G	G	G	G	G	G	G	G	G	G	G	G	G	G	G	G	G	G	G	G	G	G	G	G	G	G	G	G	G	G	G	G	G	G
1667057	missense_variant	MODERATE	MISSENSE	tCg/tTg	p.Ser23Leu/c.68C>T	472	ripA	protein_coding	CODING	CCP44237	C	T	C	C	C	C	C	C	T	C	T	T	T	T	T	C	T	C	C	C	T	T	T	C	C	C	C	C	C	C	C	C	T	C	C	C	T	C	C
1671525	missense_variant	MODERATE	MISSENSE	aTg/aCg	p.Met50Thr/c.149T>C	335	Rv1481	protein_coding	CODING	CCP44241	T	C	T	T	T	T	T	T	T	T	T	T	T	T	T	T	T	T	T	T	T	T	T	T	T	T	T	T	T	T	T	T	T	T	T	T	T	T	T
1672697	synonymous_variant	LOW	SILENT	gcG/gcA	p.Ala201Ala/c.603G>A	280	Rv1482c	protein_coding	CODING	CCP44242	C	T	C	C	C	C	C	C	C	T	C	C	C	C	C	C	C	C	C	T	C	C	C	T	T	C	C	C	T	T	C	C	C	T	C	T	C	C	C
1672942	missense_variant	MODERATE	MISSENSE	Ctc/Atc	p.Leu120Ile/c.358C>A	280	Rv1482c	protein_coding	CODING	CCP44242	G	T	G	G	G	G	G	G	G	G	G	G	G	G	G	G	G	G	G	G	G	G	G	G	G	G	G	G	G	G	G	G	G	G	G	G	G	G	G
1676632	synonymous_variant	LOW	SILENT	gtG/gtA	p.Val84Val/c.252G>A	288	Rv1486c	protein_coding	CODING	CCP44246	C	T	C	C	C	C	C	C	C	C	C	C	C	C	C	C	C	C	C	C	C	C	C	C	C	C	C	C	C	C	C	C	C	C	C	C	C	C	C
1677690	synonymous_variant	LOW	SILENT	acC/acA	p.Thr98Thr/c.294C>A	381	Rv1488	protein_coding	CODING	CCP44248	C	A	C	C	C	C	C	C	C	C	C	C	C	C	C	C	C	C	C	C	C	C	C	C	C	C	C	C	C	C	C	C	C	C	C	C	C	C	C
1681637	synonymous_variant	LOW	SILENT	agC/agT	p.Ser110Ser/c.330C>T	252	Rv1491c	protein_coding	CODING	CCP44252	G	A	G	G	G	G	G	G	G	G	G	G	G	G	G	G	G	G	G	G	G	G	G	G	G	G	G	G	G	G	G	G	G	G	G	G	G	G	G
1682361	missense_variant	MODERATE	MISSENSE	Ccg/Tcg	p.Pro69Ser/c.205C>T	615	mutA	protein_coding	CODING	CCP44253	C	T	C	C	T	C	C	C	C	C	C	C	C	C	C	C	C	C	C	C	C	C	C	C	C	C	C	C	C	C	C	C	C	C	C	C	C	T	C
1683295	missense_variant	MODERATE	MISSENSE	gGc/gAc	p.Gly380Asp/c.1139G>A	615	mutA	protein_coding	CODING	CCP44253	G	A	G	G	G	G	G	G	G	G	G	G	G	G	G	G	G	G	G	G	G	G	G	G	G	G	G	G	G	G	G	G	G	A	G	G	G	G	G
1684224	missense_variant	MODERATE	MISSENSE	Ggc/Agc	p.Gly74Ser/c.220G>A	750	mutB	protein_coding	CODING	CCP44254	G	A	G	G	G	G	A	G	G	G	G	G	G	G	G	G	G	G	G	G	G	G	G	G	G	G	G	G	G	G	G	G	G	G	G	G	G	G	G
1684562	synonymous_variant	LOW	SILENT	gcG/gcA	p.Ala186Ala/c.558G>A	750	mutB	protein_coding	CODING	CCP44254	G	A	G	G	G	G	G	G	A	G	A	A	A	A	A	G	A	G	G	G	A	A	A	G	G	G	G	G	G	G	G	A	A	G	A	G	A	G	G
1685318	synonymous_variant	LOW	SILENT	gcG/gcA	p.Ala438Ala/c.1314G>A	750	mutB	protein_coding	CODING	CCP44254	G	A	G	G	G	G	G	G	G	G	G	G	G	G	G	G	G	G	G	G	G	G	G	G	G	G	G	G	G	G	G	G	G	G	G	G	G	G	G
1686736	missense_variant	MODERATE	MISSENSE	cCc/cTc	p.Pro56Leu/c.167C>T	105	mazF4	protein_coding	CODING	CCP44256	C	T	C	C	C	C	C	C	C	T	C	C	C	C	C	C	C	C	C	C	C	C	C	T	C	C	C	C	C	T	C	C	C	C	C	C	C	C	C
1689309	synonymous_variant	LOW	SILENT	gcG/gcA	p.Ala204Ala/c.612G>A	205	Rv1498c	protein_coding	CODING	CCP44259	C	T	C	C	C	C	C	C	C	C	C	C	C	C	C	C	C	C	C	C	C	C	C	C	C	C	C	C	C	C	C	C	C	C	C	C	C	T	C
1692020	missense_variant	MODERATE	MISSENSE	tAt/tGt	p.Tyr44Cys/c.131A>G	273	Rv1501	protein_coding	CODING	CCP44263	A	G	A	A	A	A	A	A	A	A	A	A	A	A	A	A	A	A	A	A	A	A	A	A	A	A	A	A	A	A	A	A	A	A	A	A	A	A	A
1694607	missense_variant	MODERATE	MISSENSE	Tca/Gca	p.Ser180Ala/c.538T>G	199	Rv1504c	protein_coding	CODING	CCP44266	A	C	C	A	A	A	A	A	A	A	A	A	A	A	A	A	A	A	A	A	A	A	A	A	A	A	A	A	A	A	A	A	A	A	A	A	A	A	A
1695290	synonymous_variant	LOW	SILENT	cgG/cgA	p.Arg219Arg/c.657G>A	221	Rv1505c	protein_coding	CODING	CCP44267	C	T	C	C	C	C	C	C	C	C	C	C	C	C	C	C	C	C	C	C	C	C	C	C	C	C	C	C	C	C	C	C	C	C	C	C	C	C	C
1695789	missense_variant	MODERATE	MISSENSE	gAc/gGc	p.Asp53Gly/c.158A>G	221	Rv1505c	protein_coding	CODING	CCP44267	T	C	T	T	T	T	C	T	T	T	T	T	T	T	T	T	T	T	T	T	T	T	T	T	T	T	T	T	T	T	C	T	T	T	T	T	T	T	T
1696251	missense_variant	MODERATE	MISSENSE	Cgc/Agc	p.Arg65Ser/c.193C>A	166	Rv1506c	protein_coding	CODING	CCP44268	G	T	G	G	G	G	G	G	G	G	G	G	G	G	G	G	G	G	G	G	G	G	G	G	G	G	G	G	G	G	G	G	G	T	G	G	G	G	G
1696267	missense_variant	MODERATE	MISSENSE	gaC/gaA	p.Asp59Glu/c.177C>A	166	Rv1506c	protein_coding	CODING	CCP44268	G	T	G	G	G	G	G	G	G	G	G	G	G	G	G	G	G	G	G	G	G	G	G	G	G	G	G	G	G	G	G	G	G	G	T	G	G	G	G
1696735	missense_variant	MODERATE	MISSENSE	Cgc/Tgc	p.Arg230Cys/c.688C>T	231	Rv1507c	protein_coding	CODING	CCP44269	G	A	G	G	G	G	G	G	G	G	G	G	G	G	G	G	G	G	G	G	G	G	G	G	G	G	G	G	G	G	G	G	G	G	G	G	G	G	G
1696753	missense_variant	MODERATE	MISSENSE	Gac/Cac	p.Asp224His/c.670G>C	231	Rv1507c	protein_coding	CODING	CCP44269	C	G	C	C	C	C	C	C	C	C	C	C	C	C	C	C	C	C	C	C	C	C	C	C	C	C	C	C	C	C	C	C	C	C	C	C	C	C	C
1697183	synonymous_variant	LOW	SILENT	gcG/gcA	p.Ala80Ala/c.240G>A	231	Rv1507c	protein_coding	CODING	CCP44269	C	T	C	C	C	C	C	C	C	C	C	C	C	C	C	C	C	C	C	C	C	C	C	C	C	C	C	C	C	C	C	C	C	C	C	C	C	C	C
1697730	synonymous_variant	LOW	SILENT	gtC/gtG	p.Val125Val/c.375C>G	167	Rv1507A	protein_coding	CODING	CCP44270	C	G	C	C	C	C	C	C	C	C	C	C	C	C	C	C	C	C	C	C	C	C	C	C	C	C	C	C	C	C	C	C	C	C	C	C	C	C	C
1697903	intergenic_region	MODIFIER			n.1697903G>T						G	T	G	G	G	G	G	G	G	G	G	G	G	G	G	G	G	G	G	G	G	G	G	G	G	G	G	G	G	G	G	G	G	G	G	G	G	G	G
1698092	intergenic_region	MODIFIER			n.1698092C>T						C	T	C	C	C	C	C	C	C	C	C	C	C	C	C	C	C	C	C	C	C	C	C	C	C	C	C	C	C	C	C	C	C	C	C	C	C	C	C
1698304	missense_variant	MODERATE	MISSENSE	Aca/Gca	p.Thr531Ala/c.1591A>G	599	Rv1508c	protein_coding	CODING	CCP44271	T	C	T	T	T	T	T	T	T	T	T	T	T	T	T	T	T	T	T	T	T	T	T	T	T	T	T	T	T	T	T	T	T	T	T	T	T	T	T
1698707	missense_variant	MODERATE	MISSENSE	ttC/ttA	p.Phe396Leu/c.1188C>A	599	Rv1508c	protein_coding	CODING	CCP44271	G	T	G	G	G	G	G	G	G	G	G	G	G	G	G	G	G	G	G	G	G	G	G	G	G	G	G	G	G	G	G	G	G	G	G	G	G	G	G
1698878	missense_variant	MODERATE	MISSENSE	ttG/ttT	p.Leu339Phe/c.1017G>T	599	Rv1508c	protein_coding	CODING	CCP44271	C	A	C	C	C	C	C	C	C	C	C	C	C	C	C	C	C	C	C	C	C	C	C	C	C	A	C	C	C	C	C	C	C	C	C	C	C	C	C
1707571	synonymous_variant	LOW	SILENT	gtG/gtC	p.Val323Val/c.969G>C	336	Rv1516c	protein_coding	CODING	CCP44280	C	G	C	C	C	C	C	C	C	C	C	C	C	C	C	C	C	C	C	C	C	C	C	C	C	C	C	C	C	C	C	C	C	C	C	C	C	C	C
1707933	missense_variant	MODERATE	MISSENSE	Ccc/Tcc	p.Pro203Ser/c.607C>T	336	Rv1516c	protein_coding	CODING	CCP44280	G	A	G	G	G	A	G	A	G	G	G	G	G	G	G	G	G	G	G	G	G	G	G	G	G	G	G	G	G	G	G	G	G	G	G	G	G	G	G
1712246	intergenic_region	MODIFIER			n.1712246C>T						C	T	C	C	C	C	C	C	C	C	C	C	C	C	C	C	C	C	C	C	C	C	C	C	C	C	C	C	C	C	C	C	C	C	C	C	C	C	C
1712695	missense_variant	MODERATE	MISSENSE	Gtc/Ctc	p.Val132Leu/c.394G>C	583	fadD25	protein_coding	CODING	CCP44285	G	C	G	G	G	G	G	G	G	G	G	G	G	G	G	G	G	G	G	G	G	G	G	G	G	G	G	G	G	G	G	G	G	G	G	G	G	G	G
1713544	missense_variant	MODERATE	MISSENSE	Gcc/Acc	p.Ala415Thr/c.1243G>A	583	fadD25	protein_coding	CODING	CCP44285	G	A	G	G	G	G	A	G	G	G	G	G	G	G	G	G	G	G	G	G	G	G	G	G	G	G	G	G	G	G	G	G	G	G	G	G	G	G	G
1718183	stop_gained	HIGH	NONSENSE	taC/taG	p.Tyr177*/c.531C>G	347	Rv1523	protein_coding	CODING	CCP44287	C	G	C	C	C	C	C	C	C	C	C	C	C	C	C	C	C	C	C	C	C	C	C	C	C	C	C	C	C	C	C	C	C	C	C	C	C	C	C
1719749	missense_variant	MODERATE	MISSENSE	Gac/Aac	p.Asp342Asn/c.1024G>A	414	Rv1524	protein_coding	CODING	CCP44288	G	A	G	G	G	G	G	G	G	G	G	G	G	G	G	G	G	G	G	G	G	G	G	G	G	G	G	G	G	G	G	G	G	G	G	G	G	G	G
1720634	synonymous_variant	LOW	SILENT	acG/acC	p.Thr206Thr/c.618G>C	261	wbbL2	protein_coding	CODING	CCP44289	G	C	G	G	G	G	G	G	G	G	G	G	G	G	G	G	G	G	G	G	G	G	G	G	G	G	G	G	G	G	G	G	G	G	G	G	G	G	G
1720640	synonymous_variant	LOW	SILENT	ttC/ttT	p.Phe208Phe/c.624C>T	261	wbbL2	protein_coding	CODING	CCP44289	C	T	C	C	C	C	C	C	C	C	C	C	C	C	C	C	C	C	C	C	C	C	C	C	C	C	C	C	C	C	C	T	C	C	C	C	C	C	C
1720650	synonymous_variant	LOW	SILENT	Cgg/Agg	p.Arg212Arg/c.634C>A	261	wbbL2	protein_coding	CODING	CCP44289	C	A	C	C	C	C	C	C	C	C	C	C	C	C	C	C	C	C	C	C	C	C	C	C	C	C	C	C	C	C	C	C	C	C	C	C	C	C	C
1722322	missense_variant	MODERATE	MISSENSE	Cgg/Tgg	p.Arg2030Trp/c.6088C>T	2108	pks5	protein_coding	CODING	CCP44291	G	A	G	G	G	G	G	G	G	A	G	G	G	G	G	G	G	G	G	G	G	G	G	A	G	G	G	G	G	A	G	G	G	G	G	G	G	G	G
1722490	missense_variant	MODERATE	MISSENSE	Aac/Cac	p.Asn1974His/c.5920A>C	2108	pks5	protein_coding	CODING	CCP44291	T	G	T	T	G	T	T	T	T	T	T	T	T	T	T	T	T	T	T	T	T	T	T	T	T	T	T	T	T	T	T	T	T	T	T	T	T	T	T
1723007	missense_variant	MODERATE	MISSENSE	agC/agG	p.Ser1801Arg/c.5403C>G	2108	pks5	protein_coding	CODING	CCP44291	G	C	G	G	C	G	G	G	G	G	G	G	G	G	G	G	G	G	G	G	G	G	G	G	G	G	G	G	G	G	G	G	G	G	G	G	G	C	G
1723346	synonymous_variant	LOW	SILENT	gtG/gtA	p.Val1688Val/c.5064G>A	2108	pks5	protein_coding	CODING	CCP44291	C	T	C	C	C	C	C	C	C	C	C	C	C	C	C	C	C	C	C	C	C	C	C	C	C	C	C	C	C	C	C	C	C	C	C	C	C	C	C
1723585	missense_variant	MODERATE	MISSENSE	Gac/Aac	p.Asp1609Asn/c.4825G>A	2108	pks5	protein_coding	CODING	CCP44291	C	T	C	C	C	C	C	C	C	C	C	C	C	C	C	C	C	C	C	C	C	C	C	C	C	C	C	C	C	C	C	C	C	C	C	C	C	C	C
1723756	missense_variant	MODERATE	MISSENSE	Gac/Aac	p.Asp1552Asn/c.4654G>A	2108	pks5	protein_coding	CODING	CCP44291	C	T	C	C	C	C	C	C	C	C	C	C	C	C	C	C	C	C	C	C	C	C	C	C	C	C	C	C	C	C	C	C	C	C	C	C	C	C	C
1724066	synonymous_variant	LOW	SILENT	gaG/gaA	p.Glu1448Glu/c.4344G>A	2108	pks5	protein_coding	CODING	CCP44291	C	T	C	C	C	C	C	C	C	C	C	C	C	C	C	C	C	C	C	C	C	C	C	C	C	C	C	C	C	C	C	C	C	C	C	C	C	C	C
1724133	missense_variant	MODERATE	MISSENSE	cGt/cAt	p.Arg1426His/c.4277G>A	2108	pks5	protein_coding	CODING	CCP44291	C	T	C	C	C	C	C	C	C	C	C	C	C	C	C	C	C	C	C	C	C	C	C	C	C	C	C	C	C	C	C	C	C	C	C	C	C	C	C
1724988	missense_variant	MODERATE	MISSENSE	gGg/gAg	p.Gly1141Glu/c.3422G>A	2108	pks5	protein_coding	CODING	CCP44291	C	T	C	C	C	C	C	C	C	C	C	C	C	C	C	C	C	C	C	C	C	C	C	C	C	C	C	C	C	C	C	C	C	C	C	C	C	C	C
1725661	missense_variant	MODERATE	MISSENSE	Gag/Aag	p.Glu917Lys/c.2749G>A	2108	pks5	protein_coding	CODING	CCP44291	C	T	C	C	C	C	C	C	C	C	C	C	C	C	C	T	C	T	C	C	C	C	C	C	C	C	C	C	C	C	C	C	C	C	C	C	C	C	C
1726849	missense_variant	MODERATE	MISSENSE	Acc/Gcc	p.Thr521Ala/c.1561A>G	2108	pks5	protein_coding	CODING	CCP44291	T	C	T	T	T	T	T	T	T	T	T	T	T	T	T	T	T	T	T	T	T	T	T	T	T	T	T	T	T	T	T	T	T	C	T	T	T	T	T
1727998	missense_variant	MODERATE	MISSENSE	Acc/Gcc	p.Thr138Ala/c.412A>G	2108	pks5	protein_coding	CODING	CCP44291	T	C	T	T	T	T	T	T	T	T	T	T	T	T	T	C	T	C	T	T	T	T	T	T	T	T	T	T	T	T	T	T	T	T	T	T	T	T	T
1728945	intergenic_region	MODIFIER			n.1728945T>C						T	C	C	T	T	T	T	T	T	T	T	T	T	T	T	T	T	T	T	T	T	T	T	T	T	T	T	T	T	T	T	T	T	T	T	T	T	T	T
1732192	missense_variant	MODERATE	MISSENSE	Cgg/Tgg	p.Arg274Trp/c.820C>T	367	adh	protein_coding	CODING	CCP44294	C	T	C	C	C	C	C	C	C	C	C	C	C	C	C	C	C	C	C	C	C	C	C	C	C	C	C	C	C	C	C	C	C	C	C	C	C	C	C
1732746	missense_variant	MODERATE	MISSENSE	Ggc/Cgc	p.Gly92Arg/c.274G>C	188	Rv1531	protein_coding	CODING	CCP44295	G	C	G	G	G	G	G	G	G	G	G	G	G	G	G	G	G	G	G	G	G	G	G	G	G	G	G	G	G	G	G	G	G	G	G	G	G	G	G
1733527	missense_variant	MODERATE	MISSENSE	caA/caC	p.Gln8His/c.24A>C	144	Rv1532c	protein_coding	CODING	CCP44296	T	G	T	T	T	T	T	T	T	T	T	T	T	T	T	T	T	T	T	T	T	T	T	T	T	T	T	T	T	T	T	T	T	T	G	T	T	T	T
1733649	missense_variant	MODERATE	MISSENSE	Cca/Tca	p.Pro14Ser/c.40C>T	375	Rv1533	protein_coding	CODING	CCP44297	C	T	C	C	C	C	C	C	C	C	C	C	C	C	C	C	C	C	C	C	C	C	C	C	C	C	T	C	C	C	C	C	C	C	C	C	C	C	C
1734913	synonymous_variant	LOW	SILENT	ttC/ttT	p.Phe60Phe/c.180C>T	225	Rv1534	protein_coding	CODING	CCP44298	C	T	C	C	C	C	C	C	C	C	C	C	C	C	C	C	C	C	C	C	C	C	C	C	C	C	C	C	C	C	C	C	C	C	C	C	C	C	C
1735705	intergenic_region	MODIFIER			n.1735705A>C						A	C	A	A	A	A	A	A	A	A	A	A	A	A	A	A	A	A	A	A	A	A	A	A	A	A	A	A	A	A	A	A	A	A	A	A	A	A	A
1737874	synonymous_variant	LOW	SILENT	gaA/gaG	p.Glu452Glu/c.1356A>G	1041	ileS	protein_coding	CODING	CCP44300	A	G	A	A	A	A	A	A	A	A	A	A	A	A	A	A	A	A	A	A	A	A	A	A	A	A	A	A	A	A	A	A	A	A	A	A	A	A	A
1742257	missense_variant	MODERATE	MISSENSE	cCa/cTa	p.Pro5Leu/c.14C>T	202	lspA	protein_coding	CODING	CCP44303	C	T	C	C	C	C	C	C	C	C	C	C	C	C	C	C	C	C	C	C	C	C	C	C	C	C	C	C	C	C	C	C	C	C	C	C	C	T	C
1742260	missense_variant	MODERATE	MISSENSE	aCa/aTa	p.Thr6Ile/c.17C>T	202	lspA	protein_coding	CODING	CCP44303	C	T	C	C	C	C	C	C	C	C	C	C	C	C	C	C	C	C	C	C	C	C	C	C	C	C	C	C	C	C	C	C	C	C	C	C	C	C	C
1742820	missense_variant	MODERATE	MISSENSE	Gac/Cac	p.Asp193His/c.577G>C	202	lspA	protein_coding	CODING	CCP44303	G	C	G	G	G	G	G	G	G	G	G	G	G	G	G	G	G	G	G	G	G	G	G	G	G	G	G	G	G	G	G	G	G	G	G	G	G	G	G
1743919	stop_gained	HIGH	NONSENSE	tgG/tgA	p.Trp151*/c.453G>A	197	lprI	protein_coding	CODING	CCP44305	C	T	C	T	C	C	C	C	C	C	C	C	C	C	C	C	C	C	C	C	C	C	C	C	C	C	C	C	C	C	C	C	C	C	C	C	C	C	C
1745077	missense_variant	MODERATE	MISSENSE	gAc/gGc	p.Asp5Gly/c.14A>G	341	Rv1543	protein_coding	CODING	CCP44307	A	G	A	A	A	A	A	A	A	A	A	A	A	A	A	A	A	A	A	A	A	A	A	A	A	A	A	A	A	A	A	A	A	A	A	A	A	A	A
1745880	missense_variant	MODERATE	MISSENSE	Cgg/Tgg	p.Arg273Trp/c.817C>T	341	Rv1543	protein_coding	CODING	CCP44307	C	T	C	C	C	C	C	C	C	C	C	C	C	C	C	C	C	C	C	C	C	C	C	C	C	C	C	C	C	C	C	C	C	C	C	C	C	C	C
1747329	synonymous_variant	LOW	SILENT	ctG/ctA	p.Leu45Leu/c.135G>A	143	Rv1546	protein_coding	CODING	CCP44310	G	A	G	G	G	G	G	G	G	G	G	G	G	G	G	G	G	G	G	G	G	G	G	G	G	G	G	G	G	G	G	G	G	G	G	G	G	G	G
1747356	synonymous_variant	LOW	SILENT	gtC/gtA	p.Val54Val/c.162C>A	143	Rv1546	protein_coding	CODING	CCP44310	C	A	C	C	C	C	A	C	C	C	C	C	C	C	C	C	C	C	C	C	C	C	C	C	C	C	C	C	C	C	A	C	C	C	C	C	C	C	C
1748678	missense_variant	MODERATE	MISSENSE	Ctt/Ttt	p.Leu329Phe/c.985C>T	1184	dnaE1	protein_coding	CODING	CCP44311	C	T	C	C	C	C	C	C	C	C	C	C	C	C	C	C	C	C	C	C	C	C	C	C	C	C	C	C	C	C	C	C	C	C	C	C	C	C	C
1750831	synonymous_variant	LOW	SILENT	tcA/tcG	p.Ser1046Ser/c.3138A>G	1184	dnaE1	protein_coding	CODING	CCP44311	A	G	A	A	A	A	A	A	A	A	A	A	A	A	A	A	A	A	A	A	A	A	A	A	G	A	A	A	A	A	A	A	A	A	A	A	A	A	A
1751187	missense_variant	MODERATE	MISSENSE	cCg/cGg	p.Pro1165Arg/c.3494C>G	1184	dnaE1	protein_coding	CODING	CCP44311	C	G	C	C	C	C	C	C	C	C	C	C	C	C	C	C	C	C	C	C	C	C	C	C	G	C	C	C	C	C	C	C	C	C	C	C	C	C	C
1753355	intergenic_region	MODIFIER			n.1753355C>T						C	T	C	T	C	C	C	C	C	C	C	C	C	C	C	C	C	C	N	C	C	C	C	C	C	C	T	C	C	C	C	C	C	C	C	C	C	C	T
1755726	synonymous_variant	LOW	SILENT	cgC/cgG	p.Arg94Arg/c.282C>G	621	plsB1	protein_coding	CODING	CCP44315	C	G	C	C	C	C	C	C	C	C	C	C	C	C	C	C	C	C	C	C	C	C	C	C	C	C	C	C	C	C	C	C	C	C	C	G	C	C	C
1757571	intergenic_region	MODIFIER			n.1757571A>G						A	G	A	A	A	A	A	A	A	A	A	A	A	A	A	A	A	A	A	A	A	A	A	A	A	A	A	A	A	A	A	A	A	A	G	A	A	A	A
1757738	missense_variant	MODERATE	MISSENSE	Gcg/Acg	p.Ala20Thr/c.58G>A	583	frdA	protein_coding	CODING	CCP44316	G	A	G	G	G	G	G	G	G	G	G	G	G	G	G	G	G	G	G	G	G	G	G	G	G	G	G	G	G	G	G	G	G	G	G	G	G	G	G
1758110	missense_variant	MODERATE	MISSENSE	Ctc/Ttc	p.Leu144Phe/c.430C>T	583	frdA	protein_coding	CODING	CCP44316	C	T	C	C	C	C	C	C	C	C	C	C	C	C	C	C	C	C	C	C	C	C	C	C	C	C	C	C	C	C	C	C	C	C	C	C	C	C	C
1758137	missense_variant	MODERATE	MISSENSE	Gac/Aac	p.Asp153Asn/c.457G>A	583	frdA	protein_coding	CODING	CCP44316	G	A	G	G	G	G	G	G	G	G	G	G	G	G	G	G	G	G	G	G	G	G	G	G	G	G	G	G	G	G	G	G	G	G	G	G	G	G	G
1758626	missense_variant	MODERATE	MISSENSE	Cac/Tac	p.His316Tyr/c.946C>T	583	frdA	protein_coding	CODING	CCP44316	C	T	C	C	C	C	C	C	C	C	C	C	C	C	C	C	C	C	C	C	C	C	C	C	C	C	T	C	C	C	C	C	C	C	C	C	C	C	C
1759099	synonymous_variant	LOW	SILENT	ccC/ccT	p.Pro473Pro/c.1419C>T	583	frdA	protein_coding	CODING	CCP44316	C	T	C	C	C	C	C	C	C	C	C	C	C	C	C	T	C	T	C	C	C	C	C	C	C	C	C	C	C	C	C	C	C	C	C	C	C	C	C
1759960	synonymous_variant	LOW	SILENT	Ctg/Ttg	p.Leu176Leu/c.526C>T	247	frdB	protein_coding	CODING	CCP44317	C	T	C	T	C	C	C	C	C	C	C	C	C	C	C	C	C	C	T	C	C	C	C	C	C	C	T	C	C	C	C	C	C	C	C	C	C	C	T
1759968	synonymous_variant	LOW	SILENT	caG/caA	p.Gln178Gln/c.534G>A	247	frdB	protein_coding	CODING	CCP44317	G	A	G	G	G	A	G	A	G	G	G	G	G	G	G	G	G	G	G	G	G	G	G	G	G	G	G	G	G	G	G	G	G	G	G	G	G	G	G
1761427	missense_variant	MODERATE	MISSENSE	cAg/cCg	p.Gln144Pro/c.431A>C	202	Rv1556	protein_coding	CODING	CCP44320	A	C	A	A	A	A	A	A	A	A	A	A	A	A	A	A	A	A	A	A	A	A	A	A	A	A	A	A	A	A	A	A	A	A	A	A	A	A	A
1762230	missense_variant	MODERATE	MISSENSE	Aag/Gag	p.Lys163Glu/c.487A>G	397	mmpL6	protein_coding	CODING	CCP44321	A	G	A	A	A	A	A	A	A	A	A	A	A	A	A	A	A	A	A	A	A	A	A	A	A	A	A	A	A	A	A	A	A	A	A	G	A	A	A
1765279	missense_variant	MODERATE	MISSENSE	Ata/Gta	p.Ile101Val/c.301A>G	134	vapC11	protein_coding	CODING	CCP44325	A	G	A	A	A	A	A	A	A	A	A	A	A	A	A	A	A	A	A	A	A	A	A	A	A	A	A	A	G	A	A	A	A	A	A	A	A	A	A
1767036	missense_variant	MODERATE	MISSENSE	aCg/aTg	p.Thr36Met/c.107C>T	580	treZ	protein_coding	CODING	CCP44326	G	A	G	G	G	G	G	G	G	A	G	G	G	G	G	G	G	G	G	A	G	G	G	A	A	G	G	G	A	A	G	G	G	A	G	A	G	G	G
1767938	missense_variant	MODERATE	MISSENSE	Tcc/Gcc	p.Ser499Ala/c.1495T>G	765	treY	protein_coding	CODING	CCP44327	A	C	A	A	A	A	A	A	C	A	C	C	C	C	C	A	C	A	A	A	C	C	C	A	A	A	A	A	A	A	A	A	C	A	A	A	C	A	A
1769796	missense_variant	MODERATE	MISSENSE	gaA/gaC	p.Glu602Asp/c.1806A>C	721	treX	protein_coding	CODING	CCP44328	T	G	T	T	T	T	G	T	T	T	T	T	T	T	T	T	T	T	T	T	T	T	T	T	T	T	T	T	T	T	G	T	T	T	T	T	T	T	T
1769874	synonymous_variant	LOW	SILENT	ctG/ctA	p.Leu576Leu/c.1728G>A	721	treX	protein_coding	CODING	CCP44328	C	T	C	C	C	C	C	C	C	C	C	C	C	C	C	C	C	C	C	C	C	C	C	C	C	C	C	C	C	C	C	C	C	C	C	C	C	C	C
1770467	missense_variant	MODERATE	MISSENSE	Gca/Aca	p.Ala379Thr/c.1135G>A	721	treX	protein_coding	CODING	CCP44328	C	T	C	C	C	C	C	C	C	C	C	C	C	C	C	C	C	C	T	C	C	C	C	C	C	C	C	C	C	C	C	C	C	C	C	C	C	C	C
1770631	missense_variant	MODERATE	MISSENSE	gAc/gGc	p.Asp324Gly/c.971A>G	721	treX	protein_coding	CODING	CCP44328	T	C	T	T	T	T	T	T	T	T	T	T	T	T	T	T	T	T	T	T	T	T	T	T	T	T	T	T	T	T	T	T	T	T	T	T	T	T	T
1772524	missense_variant	MODERATE	MISSENSE	Gtc/Ttc	p.Val436Phe/c.1306G>T	729	Rv1565c	protein_coding	CODING	CCP44329	C	A	C	C	C	C	C	C	C	C	C	C	C	C	C	C	C	C	C	C	C	C	C	C	C	C	C	C	C	C	C	A	C	C	C	C	C	C	C
1774306	missense_variant	MODERATE	MISSENSE	atG/atA	p.Met105Ile/c.315G>A	230	Rv1566c	protein_coding	CODING	CCP44330	C	T	C	C	C	C	C	C	C	C	C	C	C	C	C	C	C	C	C	C	C	C	C	C	C	C	C	C	C	C	C	C	C	C	C	C	C	C	C
1775544	missense_variant	MODERATE	MISSENSE	gaC/gaA	p.Asp51Glu/c.153C>A	437	bioA	protein_coding	CODING	CCP44332	C	A	C	C	C	C	C	C	C	C	C	C	C	C	C	C	C	C	C	C	C	C	C	C	C	C	C	C	C	C	C	C	C	C	C	C	C	C	C
1777673	missense_variant	MODERATE	MISSENSE	gaG/gaT	p.Glu324Asp/c.972G>T	386	bioF1	protein_coding	CODING	CCP44333	G	T	G	G	G	G	G	G	G	G	G	G	G	G	G	G	G	G	G	G	G	G	G	G	G	G	T	G	G	G	G	G	G	G	G	G	G	G	G
1778719	missense_variant	MODERATE	MISSENSE	Cgt/Tgt	p.Arg61Cys/c.181C>T	169	Rv1571	protein_coding	CODING	CCP44335	C	T	C	C	C	C	C	C	C	C	C	C	C	C	C	C	C	C	T	C	C	C	C	C	C	C	C	C	C	C	C	C	C	C	C	C	C	C	C
1779076	intergenic_region	MODIFIER			n.1779076G>C						G	C	G	G	G	G	G	G	G	G	G	G	G	G	G	G	G	G	G	G	G	G	G	G	G	G	G	G	G	G	G	G	G	G	G	G	G	G	G
1790054	intergenic_region	MODIFIER			n.1790054T>C						T	C	T	T	T	T	T	T	T	T	T	T	T	T	T	T	T	T	T	T	T	T	T	T	T	T	T	T	T	T	T	T	T	T	T	T	T	T	T
1790850	synonymous_variant	LOW	SILENT	gcG/gcA	p.Ala189Ala/c.567G>A	349	bioB	protein_coding	CODING	CCP44353	G	A	G	A	G	G	G	G	G	G	G	G	G	G	G	G	G	G	G	G	G	G	G	G	G	G	G	G	G	G	G	G	G	G	G	G	G	G	G
1791261	synonymous_variant	LOW	SILENT	cgG/cgA	p.Arg326Arg/c.978G>A	349	bioB	protein_coding	CODING	CCP44353	G	A	G	G	G	G	G	G	G	G	G	G	G	G	G	G	G	G	G	G	G	G	G	G	G	G	G	G	G	G	G	G	G	G	G	G	G	G	G
1793775	intergenic_region	MODIFIER			n.1793775C>T						C	T	C	C	C	C	C	C	C	T	C	C	C	C	C	C	C	C	C	T	C	C	C	T	T	C	C	C	T	T	C	C	C	T	C	T	C	C	C
1793794	intergenic_region	MODIFIER			n.1793794G>C						G	C	G	G	G	G	G	G	G	G	G	G	G	G	G	G	G	G	G	G	G	G	G	G	G	C	G	G	G	G	G	G	G	G	G	G	G	G	G
1794376	missense_variant	MODERATE	MISSENSE	aCc/aTc	p.Thr111Ile/c.332C>T	236	Rv1593c	protein_coding	CODING	CCP44357	G	A	G	G	G	G	A	G	G	G	G	G	G	G	G	G	G	G	G	G	G	G	G	G	G	G	G	G	G	G	A	G	G	G	G	G	G	G	G
1795010	synonymous_variant	LOW	SILENT	gtG/gtA	p.Val85Val/c.255G>A	349	nadA	protein_coding	CODING	CCP44358	G	A	G	A	G	G	G	G	G	G	G	G	G	G	G	G	G	G	G	G	G	G	G	G	G	G	G	G	G	G	G	G	G	G	G	G	G	G	G
1796402	missense_variant	MODERATE	MISSENSE	Tac/Cac	p.Tyr200His/c.598T>C	527	nadB	protein_coding	CODING	CCP44359	T	C	T	T	T	T	T	T	T	T	T	T	T	T	T	T	T	T	C	T	T	T	T	T	T	T	T	T	T	T	T	T	T	T	T	T	T	T	T
1796717	missense_variant	MODERATE	MISSENSE	Cgc/Tgc	p.Arg305Cys/c.913C>T	527	nadB	protein_coding	CODING	CCP44359	C	T	C	C	C	C	C	C	C	T	C	C	C	C	C	C	C	C	C	C	C	C	C	T	C	C	C	C	C	T	C	C	C	C	C	C	C	C	C
1805148	missense_variant	MODERATE	MISSENSE	gAc/gGc	p.Asp99Gly/c.296A>G	267	hisF	protein_coding	CODING	CCP44369	A	G	A	A	A	A	A	A	A	A	A	A	A	A	A	A	A	A	A	A	A	A	A	A	A	A	A	A	G	A	A	A	A	G	A	A	A	A	A
1806620	missense_variant	MODERATE	MISSENSE	cTg/cGg	p.Leu147Arg/c.440T>G	360	chaA	protein_coding	CODING	CCP44371	T	G	T	T	T	T	T	T	T	T	T	T	T	T	T	T	T	T	T	T	T	T	T	T	T	T	T	T	T	T	T	T	T	T	T	T	T	T	T
1808344	missense_variant	MODERATE	MISSENSE	Gcc/Acc	p.Ala148Thr/c.442G>A	516	trpE	protein_coding	CODING	CCP44373	G	A	G	G	G	G	G	G	A	G	A	A	A	A	A	G	A	G	G	G	A	A	A	G	G	G	G	G	G	G	G	G	A	G	G	G	A	G	G
1808574	synonymous_variant	LOW	SILENT	gaG/gaA	p.Glu224Glu/c.672G>A	516	trpE	protein_coding	CODING	CCP44373	G	A	G	G	G	G	G	G	G	G	G	G	G	G	G	G	G	G	G	G	G	G	G	G	G	G	G	G	A	G	G	G	G	A	G	G	G	G	G
1810591	missense_variant	MODERATE	MISSENSE	Cgc/Ggc	p.Arg118Gly/c.352C>G	272	trpC	protein_coding	CODING	CCP44375	C	G	C	C	C	C	G	C	C	C	C	C	C	C	C	C	C	C	C	C	C	C	C	C	C	C	C	C	C	C	G	C	C	C	C	C	C	C	C
1814423	missense_variant	MODERATE	MISSENSE	gAg/gGg	p.Glu418Gly/c.1253A>G	468	lgt	protein_coding	CODING	CCP44378	A	G	A	A	A	A	A	A	A	A	A	A	A	A	A	A	A	A	A	A	A	A	A	A	A	A	A	A	A	A	A	A	A	A	A	A	A	A	G
1815775	synonymous_variant	LOW	SILENT	ccG/ccA	p.Pro31Pro/c.93G>A	132	Rv1616	protein_coding	CODING	CCP44380	G	A	G	G	G	G	G	G	G	G	G	G	G	G	G	G	G	G	G	G	G	G	G	G	G	G	G	G	G	G	G	G	G	G	G	G	G	G	G
1816074	missense_variant	MODERATE	MISSENSE	aGc/aAc	p.Ser131Asn/c.392G>A	132	Rv1616	protein_coding	CODING	CCP44380	G	A	G	G	G	G	G	G	G	G	G	G	G	G	G	G	G	G	G	G	G	G	G	G	G	G	G	G	G	G	G	G	G	G	G	G	G	G	G
1818592	synonymous_variant	LOW	SILENT	ggC/ggT	p.Gly6Gly/c.18C>T	484	Rv1619	protein_coding	CODING	CCP44383	C	T	C	C	C	C	C	C	C	C	C	C	C	C	C	C	C	C	C	C	C	C	C	C	C	C	C	C	C	C	C	C	C	C	C	C	C	C	C
1819068	missense_variant	MODERATE	MISSENSE	cGc/cAc	p.Arg165His/c.494G>A	484	Rv1619	protein_coding	CODING	CCP44383	G	A	G	A	G	G	G	G	G	G	G	G	G	G	G	G	G	G	G	G	G	G	G	G	G	G	G	G	G	G	G	G	G	G	G	G	G	G	G
1819331	synonymous_variant	LOW	SILENT	Ttg/Ctg	p.Leu253Leu/c.757T>C	484	Rv1619	protein_coding	CODING	CCP44383	T	C	T	T	T	T	T	T	T	T	T	T	T	T	T	T	T	T	C	T	T	T	T	T	T	T	C	T	T	T	T	T	T	T	T	T	T	T	T
1819537	synonymous_variant	LOW	SILENT	cgC/cgT	p.Arg321Arg/c.963C>T	484	Rv1619	protein_coding	CODING	CCP44383	C	T	C	C	C	C	C	C	C	C	C	C	C	C	C	C	C	C	C	C	C	C	C	C	C	C	C	C	C	C	C	C	C	C	C	C	C	C	C
1821351	missense_variant	MODERATE	MISSENSE	Gcg/Acg	p.Ala115Thr/c.343G>A	576	cydC	protein_coding	CODING	CCP44384	C	T	C	C	C	C	C	C	C	C	C	C	C	C	C	C	C	C	C	T	C	C	C	C	T	C	C	C	C	C	C	C	C	C	C	C	C	C	C
1821454	synonymous_variant	LOW	SILENT	ggC/ggA	p.Gly80Gly/c.240C>A	576	cydC	protein_coding	CODING	CCP44384	G	T	G	G	G	G	G	G	G	G	G	G	G	G	G	G	G	G	G	G	G	G	G	G	G	G	G	G	G	G	G	G	G	G	G	G	G	G	G
1823342	intergenic_region	MODIFIER			n.1823342T>C						T	C	T	T	T	T	T	T	T	T	T	T	T	T	T	T	T	T	T	T	T	T	T	T	T	T	T	T	C	T	T	T	T	T	T	T	T	T	T
1824342	missense_variant	MODERATE	MISSENSE	aTc/aCc	p.Ile20Thr/c.59T>C	346	cydB	protein_coding	CODING	CCP44386	A	G	A	A	A	A	A	A	G	A	G	G	G	G	G	A	G	A	A	A	G	G	G	A	A	A	A	A	A	A	A	A	G	A	A	A	G	A	A
1825135	missense_variant	MODERATE	MISSENSE	atG/atA	p.Met251Ile/c.753G>A	485	cydA	protein_coding	CODING	CCP44387	C	T	C	C	C	C	C	C	C	C	C	C	C	C	C	C	C	C	C	C	C	C	C	C	C	C	C	C	C	C	C	T	C	C	C	C	C	C	C
1825163	missense_variant	MODERATE	MISSENSE	tTc/tCc	p.Phe242Ser/c.725T>C	485	cydA	protein_coding	CODING	CCP44387	A	G	A	A	A	A	A	A	A	A	A	A	A	A	A	A	A	A	A	A	A	A	A	A	A	A	A	A	A	A	A	A	A	A	A	A	A	A	A
1826496	synonymous_variant	LOW	SILENT	tcG/tcC	p.Ser30Ser/c.90G>C	195	Rv1624c	protein_coding	CODING	CCP44388	C	G	G	C	C	C	C	C	C	C	C	C	C	C	C	C	C	C	C	C	C	C	C	C	C	C	C	C	C	C	C	C	C	C	C	C	C	C	C
1827480	missense_variant	MODERATE	MISSENSE	Gcc/Acc	p.Ala156Thr/c.466G>A	443	cya	protein_coding	CODING	CCP44389	C	T	C	C	C	C	C	C	C	C	C	C	C	C	C	C	C	C	C	C	C	C	C	C	C	C	C	C	C	C	C	C	C	C	C	C	C	C	C
1828094	intergenic_region	MODIFIER			n.1828094C>A						C	A	C	C	C	C	C	C	C	C	C	C	C	C	C	C	C	C	C	C	C	C	C	C	C	C	C	C	C	C	C	C	C	C	C	C	C	C	C
1829447	synonymous_variant	LOW	SILENT	ctT/ctA	p.Leu209Leu/c.627T>A	402	Rv1627c	protein_coding	CODING	CCP44391	A	T	A	A	A	A	A	A	A	A	A	A	A	A	A	A	A	A	T	A	A	A	A	A	A	A	A	A	A	A	A	A	A	A	A	A	A	A	A
1831418	missense_variant	MODERATE	MISSENSE	Cgc/Tgc	p.Arg252Cys/c.754C>T	904	polA	protein_coding	CODING	CCP44393	C	T	C	C	C	C	C	C	C	C	C	C	C	C	C	C	C	C	C	C	C	C	C	C	C	C	C	C	C	C	C	C	C	C	C	T	C	C	C
1831743	missense_variant	MODERATE	MISSENSE	gTc/gCc	p.Val360Ala/c.1079T>C	904	polA	protein_coding	CODING	CCP44393	T	C	T	T	T	T	T	T	T	T	T	T	T	T	T	T	T	T	T	T	T	T	T	T	T	T	T	T	T	T	C	T	T	T	T	T	T	T	T
1835314	missense_variant	MODERATE	MISSENSE	gCg/gTg	p.Ala101Val/c.302C>T	407	coaE	protein_coding	CODING	CCP44395	C	T	C	C	C	C	C	C	C	C	C	C	C	C	C	C	C	C	C	C	C	C	C	C	C	C	C	C	C	C	C	C	C	C	C	C	C	C	C
1835640	missense_variant	MODERATE	MISSENSE	Ccg/Tcg	p.Pro210Ser/c.628C>T	407	coaE	protein_coding	CODING	CCP44395	C	T	C	C	C	C	C	C	T	C	T	T	T	T	T	C	T	C	C	C	T	T	T	C	C	C	C	C	C	C	C	T	T	C	T	C	T	C	C
1836602	missense_variant	MODERATE	MISSENSE	Ctc/Gtc	p.Leu77Val/c.229C>G	147	Rv1632c	protein_coding	CODING	CCP44396	G	C	G	G	G	G	G	G	G	G	G	G	G	G	G	G	G	G	G	G	G	G	G	G	G	G	G	G	G	G	G	G	G	G	G	G	G	G	G
1837194	synonymous_variant	LOW	SILENT	ctC/ctT	p.Leu40Leu/c.120C>T	698	uvrB	protein_coding	CODING	CCP44397	C	T	C	C	C	C	C	C	C	C	C	C	C	C	C	C	C	C	C	C	C	C	C	C	C	C	C	C	C	C	C	C	C	C	C	C	C	C	C
1837388	missense_variant	MODERATE	MISSENSE	gCg/gTg	p.Ala105Val/c.314C>T	698	uvrB	protein_coding	CODING	CCP44397	C	T	C	C	C	C	C	C	C	C	C	C	C	C	C	C	C	C	C	C	C	C	C	C	C	C	C	C	C	C	C	T	C	C	T	C	C	C	C
1837656	synonymous_variant	LOW	SILENT	tcG/tcT	p.Ser194Ser/c.582G>T	698	uvrB	protein_coding	CODING	CCP44397	G	T	G	G	G	G	G	G	G	G	G	G	G	G	G	G	G	G	G	G	G	G	G	G	G	G	G	G	G	G	G	G	G	G	G	G	G	G	G
1837689	missense_variant	MODERATE	MISSENSE	atC/atG	p.Ile205Met/c.615C>G	698	uvrB	protein_coding	CODING	CCP44397	C	G	C	C	C	C	C	C	C	C	C	C	C	C	C	C	C	C	C	C	C	C	C	C	C	C	C	C	C	C	C	C	C	C	C	C	C	C	C
1837751	missense_variant	MODERATE	MISSENSE	tAc/tGc	p.Tyr226Cys/c.677A>G	698	uvrB	protein_coding	CODING	CCP44397	A	G	A	A	A	A	A	A	A	A	A	A	A	A	A	A	A	A	A	A	A	A	A	A	A	A	G	A	A	A	A	A	A	A	A	A	A	A	A
1838946	synonymous_variant	LOW	SILENT	cgG/cgC	p.Arg624Arg/c.1872G>C	698	uvrB	protein_coding	CODING	CCP44397	G	C	G	G	G	G	G	G	G	G	G	G	G	G	G	G	G	G	G	G	G	G	G	G	G	G	G	G	G	G	G	G	G	G	G	G	G	G	G
1839337	missense_variant	MODERATE	MISSENSE	gCc/gGc	p.Ala57Gly/c.170C>G	471	Rv1634	protein_coding	CODING	CCP44398	C	G	C	C	C	C	C	C	C	C	C	C	C	C	C	C	C	C	C	C	C	C	C	C	C	C	C	C	C	C	C	C	C	C	G	C	C	C	C
1841169	synonymous_variant	LOW	SILENT	ccG/ccA	p.Pro358Pro/c.1074G>A	556	Rv1635c	protein_coding	CODING	CCP44399	C	T	C	C	C	C	C	C	C	C	C	C	C	C	C	C	C	C	C	C	C	C	C	C	C	C	C	C	C	C	C	C	C	C	C	C	C	C	C
1843704	intergenic_region	MODIFIER			n.1843704T>G						T	G	T	T	T	T	T	T	T	T	T	T	T	T	T	T	T	T	T	T	T	T	T	T	T	T	T	T	T	T	T	T	T	T	T	T	T	T	T
1845160	missense_variant	MODERATE	MISSENSE	Ctc/Ttc	p.Leu474Phe/c.1420C>T	972	uvrA	protein_coding	CODING	CCP44402	C	T	C	C	C	C	C	C	C	C	C	C	C	C	C	C	C	C	C	C	C	C	C	C	C	C	C	C	C	C	C	C	C	C	C	C	C	C	C
1845584	missense_variant	MODERATE	MISSENSE	cCg/cGg	p.Pro615Arg/c.1844C>G	972	uvrA	protein_coding	CODING	CCP44402	C	G	C	C	C	C	C	C	C	C	C	C	C	C	C	C	C	C	C	C	C	C	C	C	C	C	C	C	C	C	C	C	C	C	C	C	C	C	C
1846125	synonymous_variant	LOW	SILENT	ggC/ggT	p.Gly795Gly/c.2385C>T	972	uvrA	protein_coding	CODING	CCP44402	C	T	C	C	C	C	C	C	C	C	C	C	C	C	C	C	C	C	C	C	C	C	C	C	C	C	C	C	C	C	C	C	C	C	C	C	C	C	T
1846160	missense_variant	MODERATE	MISSENSE	gAg/gCg	p.Glu807Ala/c.2420A>C	972	uvrA	protein_coding	CODING	CCP44402	A	C	A	C	A	A	A	A	A	A	A	A	A	A	A	A	A	A	C	A	A	A	A	A	A	A	C	A	A	A	A	A	A	A	A	A	A	A	C
1846439	missense_variant	MODERATE	MISSENSE	gTc/gCc	p.Val900Ala/c.2699T>C	972	uvrA	protein_coding	CODING	CCP44402	T	C	C	C	C	C	C	C	C	C	C	C	C	C	C	C	C	C	C	C	C	C	C	C	C	C	C	C	C	C	C	C	C	C	C	C	C	C	C
1846470	synonymous_variant	LOW	SILENT	acA/acC	p.Thr910Thr/c.2730A>C	972	uvrA	protein_coding	CODING	CCP44402	A	C	A	A	A	A	A	A	A	A	A	A	A	A	A	A	A	A	A	A	A	A	A	A	A	A	A	A	A	A	A	A	A	A	A	A	A	A	A
1846786	missense_variant	MODERATE	MISSENSE	tAc/tGc	p.Tyr63Cys/c.188A>G	85	Rv1638A	protein_coding	CODING	CCP44403	T	C	T	T	T	T	T	T	T	T	T	T	T	T	T	T	T	T	T	T	T	T	T	T	T	T	T	T	T	T	T	T	T	T	T	T	T	T	T
1850968	synonymous_variant	LOW	SILENT	ccG/ccC	p.Pro356Pro/c.1068G>C	1172	lysX	protein_coding	CODING	CCP44405	C	G	C	C	C	C	C	C	C	C	C	C	C	C	C	C	C	C	C	C	C	C	C	C	C	C	C	C	C	C	C	C	C	C	C	C	C	C	C
1851821	missense_variant	MODERATE	MISSENSE	aGg/aAg	p.Arg72Lys/c.215G>A	1172	lysX	protein_coding	CODING	CCP44405	C	T	C	C	C	C	C	C	C	C	C	C	C	C	C	C	C	C	C	C	C	C	C	C	C	C	C	C	C	C	C	C	C	C	C	C	C	C	C
1852043	intergenic_region	MODIFIER			n.1852043G>A						G	A	G	G	G	G	G	G	G	G	G	G	G	G	G	G	G	G	G	G	G	G	G	G	G	G	G	G	G	G	A	G	G	G	G	G	G	G	G
1857901	synonymous_variant	LOW	SILENT	ggA/ggG	p.Gly57Gly/c.171A>G	268	Rv1648	protein_coding	CODING	CCP44413	A	G	A	A	A	A	A	A	A	A	A	A	A	A	A	A	A	A	A	A	A	A	A	A	A	A	A	A	A	A	A	A	A	A	A	A	A	A	A
1858893	missense_variant	MODERATE	MISSENSE	gAa/gGa	p.Glu54Gly/c.161A>G	341	pheS	protein_coding	CODING	CCP44414	A	G	A	A	A	A	A	A	A	A	A	A	A	A	A	A	A	A	G	A	A	A	A	A	A	A	A	A	A	A	A	A	A	A	A	A	A	A	A
1859053	synonymous_variant	LOW	SILENT	ggC/ggG	p.Gly107Gly/c.321C>G	341	pheS	protein_coding	CODING	CCP44414	C	G	C	C	C	C	C	C	C	C	C	C	C	C	C	C	C	C	C	C	C	C	C	C	C	G	C	C	C	C	C	C	C	C	C	C	C	C	C
1861300	missense_variant	MODERATE	MISSENSE	Gcg/Acg	p.Ala515Thr/c.1543G>A	831	pheT	protein_coding	CODING	CCP44415	G	A	G	G	G	G	G	G	G	G	G	G	G	G	G	G	G	G	G	G	G	G	G	G	G	G	G	G	G	G	G	G	G	G	G	G	G	G	G
1867393	missense_variant	MODERATE	MISSENSE	Cct/Tct	p.Pro255Ser/c.763C>T	404	argJ	protein_coding	CODING	CCP44418	C	T	C	C	C	C	C	C	C	C	C	C	C	C	C	C	C	C	C	C	C	C	C	C	C	C	C	C	C	C	C	C	C	C	C	C	C	C	C
1867893	missense_variant	MODERATE	MISSENSE	Gag/Aag	p.Glu18Lys/c.52G>A	294	argB	protein_coding	CODING	CCP44419	G	A	G	G	A	G	G	G	G	G	G	G	G	G	G	G	G	G	G	G	G	G	G	G	G	G	G	G	G	G	G	G	G	G	G	G	G	A	G
1871954	missense_variant	MODERATE	MISSENSE	Acc/Gcc	p.Thr198Ala/c.592A>G	398	argG	protein_coding	CODING	CCP44423	A	G	A	A	A	A	A	A	A	A	A	A	A	A	A	A	A	A	A	A	A	A	A	A	A	A	A	A	A	A	A	A	A	A	A	A	A	A	A
1872680	synonymous_variant	LOW	SILENT	gcC/gcT	p.Ala14Ala/c.42C>T	470	argH	protein_coding	CODING	CCP44424	C	T	C	C	C	C	C	C	C	C	C	C	C	C	C	C	C	C	C	C	C	C	C	C	C	C	C	C	C	C	C	C	C	C	C	C	C	C	C
1872746	synonymous_variant	LOW	SILENT	ccC/ccT	p.Pro36Pro/c.108C>T	470	argH	protein_coding	CODING	CCP44424	C	T	C	C	C	C	C	C	C	C	C	C	C	C	C	C	C	C	C	C	C	C	C	C	C	C	C	C	C	C	C	C	C	T	C	C	C	C	C
1873658	synonymous_variant	LOW	SILENT	ctG/ctA	p.Leu340Leu/c.1020G>A	470	argH	protein_coding	CODING	CCP44424	G	A	A	G	G	A	A	A	A	A	A	A	A	A	A	A	A	A	G	A	A	A	A	A	A	A	G	A	A	A	A	A	A	A	A	A	A	G	G
1873780	missense_variant	MODERATE	MISSENSE	cGg/cAg	p.Arg381Gln/c.1142G>A	470	argH	protein_coding	CODING	CCP44424	G	A	G	G	G	G	G	G	G	G	G	G	G	G	G	G	G	G	G	G	G	G	G	G	G	G	A	G	G	G	G	G	G	G	G	G	G	G	G
1873810	missense_variant	MODERATE	MISSENSE	gAg/gCg	p.Glu391Ala/c.1172A>C	470	argH	protein_coding	CODING	CCP44424	A	C	A	A	A	A	C	A	A	A	A	A	A	A	A	A	A	A	A	A	A	A	A	A	A	A	A	A	A	A	C	A	A	A	A	A	A	A	A
1878662	missense_variant	MODERATE	MISSENSE	gGg/gCg	p.Gly1120Ala/c.3359G>C	2126	pks7	protein_coding	CODING	CCP44426	G	C	G	G	G	G	G	G	G	G	G	G	G	G	G	G	G	G	G	G	G	G	G	G	G	G	G	G	G	G	G	G	G	G	G	G	G	G	G
1880781	synonymous_variant	LOW	SILENT	gtG/gtT	p.Val1826Val/c.5478G>T	2126	pks7	protein_coding	CODING	CCP44426	G	T	G	G	G	G	G	G	G	G	G	G	G	G	G	G	G	G	G	G	G	G	G	G	G	T	G	G	G	G	G	G	G	G	G	G	G	G	G
1881090	synonymous_variant	LOW	SILENT	ggC/ggT	p.Gly1929Gly/c.5787C>T	2126	pks7	protein_coding	CODING	CCP44426	C	T	T	T	T	T	T	T	T	T	T	T	T	T	T	T	T	T	T	T	T	T	T	T	T	T	T	T	T	T	T	T	T	T	T	T	T	T	T
1882316	missense_variant	MODERATE	MISSENSE	Tcg/Ccg	p.Ser205Pro/c.613T>C	1602	pks8	protein_coding	CODING	CCP44427	T	C	T	T	T	T	T	T	T	T	T	T	T	T	T	T	T	T	T	T	T	T	T	T	C	T	T	T	T	T	T	T	T	T	T	T	T	T	T
1883419	synonymous_variant	LOW	SILENT	gtA/gtC	p.Val572Val/c.1716A>C	1602	pks8	protein_coding	CODING	CCP44427	A	C	A	A	A	A	A	A	A	A	A	A	A	A	A	A	A	A	A	A	A	A	A	A	A	A	A	A	A	A	A	A	A	A	A	C	A	A	A
1884601	missense_variant	MODERATE	MISSENSE	ttC/ttG	p.Phe966Leu/c.2898C>G	1602	pks8	protein_coding	CODING	CCP44427	C	G	C	C	C	C	C	C	C	C	C	C	C	C	C	C	C	C	C	C	C	C	C	C	C	C	C	C	C	C	C	C	C	C	C	C	C	C	C
1884666	missense_variant	MODERATE	MISSENSE	gTg/gGg	p.Val988Gly/c.2963T>G	1602	pks8	protein_coding	CODING	CCP44427	T	G	T	T	T	T	T	T	T	T	T	T	T	T	T	T	T	T	T	T	T	T	T	T	T	T	G	T	T	T	T	T	T	T	T	T	T	T	T
1884762	missense_variant	MODERATE	MISSENSE	cGc/cAc	p.Arg1020His/c.3059G>A	1602	pks8	protein_coding	CODING	CCP44427	G	A	A	G	G	G	G	G	G	G	G	G	G	G	G	G	G	G	G	G	G	G	G	G	G	G	G	G	G	G	G	G	G	G	G	G	G	G	G
1885269	missense_variant	MODERATE	MISSENSE	cTg/cGg	p.Leu1189Arg/c.3566T>G	1602	pks8	protein_coding	CODING	CCP44427	T	G	T	T	T	T	T	T	G	T	G	G	G	G	G	T	G	T	T	T	G	G	G	T	T	T	T	T	T	T	T	T	G	T	T	T	G	T	T
1885715	missense_variant	MODERATE	MISSENSE	Atc/Gtc	p.Ile1338Val/c.4012A>G	1602	pks8	protein_coding	CODING	CCP44427	A	G	A	A	A	A	A	A	A	A	A	A	A	A	A	A	A	A	A	A	A	A	A	A	A	A	A	A	A	A	A	A	A	A	A	A	A	A	A
1887671	missense_variant	MODERATE	MISSENSE	gCg/gGg	p.Ala387Gly/c.1160C>G	502	pks17	protein_coding	CODING	CCP44428	C	G	C	C	C	C	C	C	C	C	C	C	C	C	C	C	C	C	C	C	C	C	C	C	C	C	C	C	C	C	C	C	C	C	C	C	C	C	C
1887780	synonymous_variant	LOW	SILENT	gaC/gaT	p.Asp423Asp/c.1269C>T	502	pks17	protein_coding	CODING	CCP44428	C	T	C	C	C	C	C	C	C	C	C	C	C	C	C	C	C	C	C	C	C	C	C	C	C	C	C	C	C	C	C	C	C	C	C	C	C	C	C
1888303	missense_variant	MODERATE	MISSENSE	cTc/cGc	p.Leu93Arg/c.278T>G	1017	pks9	protein_coding	CODING	CCP44429	T	G	T	G	T	T	T	T	T	T	T	T	T	T	T	T	T	T	T	T	T	T	T	T	T	T	T	T	T	T	T	T	T	T	T	T	T	T	T
1891182	intergenic_region	MODIFIER			n.1891182A>G						A	G	A	A	A	A	A	A	A	A	A	A	A	A	A	A	A	A	A	A	A	A	A	A	A	A	A	A	A	A	A	A	A	A	A	A	A	A	G
1891507	synonymous_variant	LOW	SILENT	cgC/cgT	p.Arg94Arg/c.282C>T	353	pks11	protein_coding	CODING	CCP44430	C	T	T	C	C	C	C	C	C	C	C	C	C	C	C	C	C	C	C	C	C	C	C	C	C	C	C	C	C	C	C	C	C	C	C	C	C	C	C
1892610	missense_variant	MODERATE	MISSENSE	gCg/gTg	p.Ala318Val/c.953C>T	430	cyp139	protein_coding	CODING	CCP44431	G	A	G	G	G	G	G	G	G	G	G	G	G	G	G	G	G	G	G	G	G	G	G	G	A	G	G	G	G	G	G	G	G	G	G	G	G	G	G
1894532	missense_variant	MODERATE	MISSENSE	Acc/Gcc	p.Thr271Ala/c.811A>G	372	Rv1668c	protein_coding	CODING	CCP44433	T	C	T	T	C	T	T	T	T	T	T	T	T	T	T	T	T	T	T	T	T	T	T	T	T	T	T	T	T	T	T	T	T	T	T	T	T	T	T
1894540	missense_variant	MODERATE	MISSENSE	cCg/cGg	p.Pro268Arg/c.803C>G	372	Rv1668c	protein_coding	CODING	CCP44433	G	C	G	G	G	G	G	G	G	G	G	G	G	G	G	G	G	G	G	G	G	G	G	G	G	G	G	G	G	G	G	G	G	G	G	G	G	G	G
1895668	intergenic_region	MODIFIER			n.1895668G>C						G	C	G	G	G	G	G	G	G	G	G	G	G	G	G	G	G	G	G	G	G	G	C	G	G	G	G	G	G	G	G	G	G	G	G	G	G	G	G
1895846	missense_variant	MODERATE	MISSENSE	gAa/gGa	p.Glu41Gly/c.122A>G	120	Rv1669	protein_coding	CODING	CCP44434	A	G	A	A	A	G	A	G	A	A	A	A	A	A	A	A	A	A	A	A	A	A	A	A	A	A	A	A	A	A	A	A	A	A	A	A	A	A	A
1896114	intergenic_region	MODIFIER			n.1896114G>A						G	A	G	G	G	G	G	G	G	G	G	G	G	G	G	G	G	G	G	G	G	G	G	G	G	G	G	G	G	G	G	G	G	G	G	G	G	G	G
1897228	missense_variant	MODERATE	MISSENSE	aGt/aCt	p.Ser327Thr/c.980G>C	443	Rv1672c	protein_coding	CODING	CCP44437	C	G	C	C	C	C	G	C	C	C	C	C	C	C	C	C	C	C	C	C	C	C	C	C	C	C	C	C	C	C	G	C	C	C	C	C	C	C	C
1898579	synonymous_variant	LOW	SILENT	gcG/gcA	p.Ala218Ala/c.654G>A	310	Rv1673c	protein_coding	CODING	CCP44438	C	T	C	C	C	C	C	C	C	T	C	C	C	C	C	C	C	C	C	C	C	C	C	T	C	C	C	C	C	T	C	C	C	C	C	C	C	C	C
1899583	synonymous_variant	LOW	SILENT	Aga/Cga	p.Arg112Arg/c.334A>C	218	Rv1674c	protein_coding	CODING	CCP44439	T	G	T	T	T	T	T	T	T	T	T	T	T	T	T	T	T	T	T	G	T	T	T	T	G	T	T	T	T	T	T	T	T	T	T	T	T	T	T
1900196	intergenic_region	MODIFIER			n.1900196C>T						C	T	C	C	C	C	C	C	C	C	C	C	C	C	C	C	C	C	C	C	C	C	C	C	C	C	C	C	T	C	C	C	C	C	C	C	C	C	C
1900635	missense_variant	MODERATE	MISSENSE	cTa/cGa	p.Leu114Arg/c.341T>G	244	cmr	protein_coding	CODING	CCP44440	A	C	A	A	A	A	A	A	A	A	A	A	A	A	A	A	A	A	A	A	A	A	A	A	A	A	A	A	A	A	A	A	A	A	A	A	A	A	A
1902260	missense_variant	MODERATE	MISSENSE	gaA/gaC	p.Glu171Asp/c.513A>C	182	dsbF	protein_coding	CODING	CCP44442	A	C	A	A	A	A	A	A	A	A	A	A	A	A	A	A	A	A	A	A	A	A	A	A	A	A	A	A	A	A	A	A	A	A	A	A	A	A	A
1902330	intergenic_region	MODIFIER			n.1902330A>G						A	G	A	A	A	A	A	A	A	A	A	A	A	A	A	G	A	G	A	A	A	A	A	A	A	A	A	A	A	A	A	A	A	A	A	A	A	A	A
1902819	synonymous_variant	LOW	SILENT	ctG/ctC	p.Leu141Leu/c.423G>C	300	Rv1678	protein_coding	CODING	CCP44443	G	C	G	C	G	G	G	G	G	G	G	G	G	G	G	G	G	G	G	G	G	G	G	G	G	G	G	G	G	G	G	G	G	G	G	G	G	G	G
1904629	synonymous_variant	LOW	SILENT	gcC/gcG	p.Ala67Ala/c.201C>G	274	Rv1680	protein_coding	CODING	CCP44445	C	G	C	C	G	C	C	C	C	C	C	C	C	C	C	C	C	C	C	C	C	C	C	C	C	C	C	C	C	C	C	C	C	C	C	C	C	C	C
1905857	missense_variant	MODERATE	MISSENSE	gCa/gTa	p.Ala203Val/c.608C>T	330	moeX	protein_coding	CODING	CCP44446	C	T	C	C	C	C	C	C	C	C	C	C	C	C	C	C	C	C	C	C	C	C	C	C	C	C	C	C	C	C	C	C	C	T	C	C	C	C	C
1906825	synonymous_variant	LOW	SILENT	gcG/gcA	p.Ala141Ala/c.423G>A	305	Rv1682	protein_coding	CODING	CCP44447	G	A	G	G	G	G	G	G	G	G	G	G	G	G	G	G	G	G	G	G	G	G	G	G	G	G	A	G	G	G	G	G	G	G	G	G	G	G	G
1907952	missense_variant	MODERATE	MISSENSE	cGt/cAt	p.Arg120His/c.359G>A	999	Rv1683	protein_coding	CODING	CCP44448	G	A	G	G	G	G	G	G	G	G	G	G	G	G	G	G	G	G	G	G	G	G	G	G	G	G	G	G	G	G	G	G	G	G	G	G	G	G	A
1909250	missense_variant	MODERATE	MISSENSE	Ctg/Gtg	p.Leu553Val/c.1657C>G	999	Rv1683	protein_coding	CODING	CCP44448	C	G	C	C	C	C	C	C	C	G	C	C	C	C	C	C	C	C	C	G	C	C	C	G	G	C	C	C	G	G	C	C	C	G	C	G	C	C	C
1912329	missense_variant	MODERATE	MISSENSE	Tcc/Ccc	p.Ser198Pro/c.592T>C	255	Rv1687c	protein_coding	CODING	CCP44452	A	G	A	A	A	A	A	A	A	A	A	A	A	A	A	A	A	A	A	A	A	A	A	A	A	A	A	A	A	A	A	A	A	A	A	A	A	A	A
1912925	intergenic_region	MODIFIER			n.1912925T>C						T	C	T	T	T	T	T	T	T	T	T	T	T	T	T	T	T	T	T	T	T	T	T	T	T	T	T	T	T	T	T	T	T	T	T	T	T	T	T
1914028	missense_variant	MODERATE	MISSENSE	Cac/Tac	p.His143Tyr/c.427C>T	424	tyrS	protein_coding	CODING	CCP44454	C	T	C	C	C	C	C	C	C	T	C	C	C	C	C	C	C	C	C	T	C	C	C	T	T	C	C	C	T	T	C	C	C	T	C	T	C	C	C
1914670	missense_variant	MODERATE	MISSENSE	Gga/Aga	p.Gly357Arg/c.1069G>A	424	tyrS	protein_coding	CODING	CCP44454	G	A	G	G	G	G	G	G	G	G	G	G	G	G	G	G	G	G	G	G	G	G	G	G	G	G	G	G	G	G	G	G	G	G	A	G	G	G	G
1915250	intergenic_region	MODIFIER			n.1915250T>G						T	G	T	T	T	T	T	T	T	T	T	T	T	T	T	T	T	T	T	T	T	T	T	T	T	T	T	T	T	T	T	T	T	T	G	T	T	T	T
1916799	synonymous_variant	LOW	SILENT	agT/agC	p.Ser34Ser/c.102T>C	353	Rv1692	protein_coding	CODING	CCP44457	T	C	T	T	C	T	T	T	T	T	T	T	T	T	T	T	T	T	T	T	T	T	T	T	T	T	T	T	T	T	T	T	T	T	T	T	T	T	T
1920415	missense_variant	MODERATE	MISSENSE	Cca/Tca	p.Pro245Ser/c.733C>T	587	recN	protein_coding	CODING	CCP44461	C	T	C	C	C	C	C	C	C	C	C	C	C	C	C	C	C	C	C	C	C	C	C	C	C	C	C	C	T	C	C	C	C	T	C	C	C	C	C
1923722	intergenic_region	MODIFIER			n.1923722C>T						C	T	C	C	C	C	C	C	C	C	C	C	C	C	C	C	C	C	C	C	C	C	C	C	C	C	C	C	C	C	C	C	C	C	C	C	C	T	C
1923796	intergenic_region	MODIFIER			n.1923796A>G						A	G	A	A	A	A	A	A	A	A	A	A	A	A	A	A	A	A	A	A	A	A	A	A	A	A	A	A	A	A	A	A	A	A	G	A	A	A	A
1923811	intergenic_region	MODIFIER			n.1923811C>T						C	T	C	C	C	C	C	C	C	C	C	C	C	C	C	C	C	C	C	C	C	C	C	C	C	C	C	C	C	C	C	C	C	C	C	C	T	C	C
1925368	missense_variant	MODERATE	MISSENSE	Cgg/Ggg	p.Arg514Gly/c.1540C>G	586	pyrG	protein_coding	CODING	CCP44464	C	G	C	C	C	C	C	C	C	C	C	C	C	C	C	C	C	C	C	C	C	C	C	C	C	C	C	C	C	C	C	C	C	C	C	C	C	C	C
1926525	synonymous_variant	LOW	SILENT	gtC/gtT	p.Val108Val/c.324C>T	311	Rv1701	protein_coding	CODING	CCP44466	C	T	C	C	C	C	C	C	C	C	C	C	C	C	C	C	C	C	C	C	C	C	C	C	C	C	C	C	C	C	C	C	C	C	C	C	C	C	C
1929126	intergenic_region	MODIFIER			n.1929126G>A						G	A	G	G	G	G	G	G	G	G	G	G	G	G	G	G	G	G	G	G	G	G	G	G	G	G	G	G	G	G	G	G	G	G	G	G	G	G	G
1934196	intergenic_region	MODIFIER			n.1934196G>A						G	A	G	G	G	G	G	G	G	G	G	G	G	G	G	G	G	G	G	G	G	G	G	G	G	G	G	G	G	G	G	G	G	G	G	N	G	G	A
1934282	intergenic_region	MODIFIER			n.1934282A>C						A	C	A	A	A	A	A	A	A	A	A	A	A	A	A	A	A	A	A	A	A	A	A	A	A	A	A	A	A	A	A	C	A	A	A	N	A	A	A
1934656	intergenic_region	MODIFIER			n.1934656C>T						C	T	C	C	C	T	C	T	C	C	C	C	C	C	C	C	C	C	C	C	C	C	C	C	C	C	C	C	C	C	C	C	C	C	C	C	C	C	C
1935109	synonymous_variant	LOW	SILENT	atC/atT	p.Ile76Ile/c.228C>T	486	Rv1707	protein_coding	CODING	CCP44473	C	T	C	C	C	C	C	C	C	C	C	C	C	C	C	C	C	C	T	C	C	C	C	C	C	C	C	C	C	C	C	C	C	C	C	C	C	C	C
1935380	missense_variant	MODERATE	MISSENSE	Ctg/Gtg	p.Leu167Val/c.499C>G	486	Rv1707	protein_coding	CODING	CCP44473	C	G	C	C	C	C	C	C	C	C	C	C	C	C	C	C	C	C	C	G	C	C	C	C	G	C	C	C	C	C	C	C	C	C	C	C	C	C	C
1935538	synonymous_variant	LOW	SILENT	gtG/gtT	p.Val219Val/c.657G>T	486	Rv1707	protein_coding	CODING	CCP44473	G	T	G	G	G	G	G	G	G	G	G	G	G	G	G	G	G	G	G	G	G	G	G	G	G	G	G	G	G	G	G	G	G	G	G	G	T	G	G
1935621	missense_variant	MODERATE	MISSENSE	aCc/aGc	p.Thr247Ser/c.740C>G	486	Rv1707	protein_coding	CODING	CCP44473	C	G	C	C	C	C	C	C	C	C	C	C	C	C	C	G	C	G	C	C	C	C	C	C	C	C	C	C	C	C	C	C	C	C	C	C	C	C	C
1936289	missense_variant	MODERATE	MISSENSE	Ctc/Ttc	p.Leu470Phe/c.1408C>T	486	Rv1707	protein_coding	CODING	CCP44473	C	T	C	C	C	C	C	C	C	C	C	C	C	C	C	C	C	C	C	C	C	C	C	C	C	C	C	C	C	C	C	C	C	C	C	C	C	C	C
1936694	missense_variant	MODERATE	MISSENSE	gGc/gCc	p.Gly112Ala/c.335G>C	318	Rv1708	protein_coding	CODING	CCP44474	G	C	G	G	G	G	G	G	G	G	G	G	G	G	G	G	G	G	G	G	G	G	G	G	G	G	G	G	G	G	G	G	G	G	G	G	G	G	G
1940410	synonymous_variant	LOW	SILENT	acC/acT	p.Thr41Thr/c.123C>T	463	engA	protein_coding	CODING	CCP44479	C	T	C	C	C	C	C	C	C	C	C	C	C	C	C	C	C	C	C	T	C	C	C	C	C	C	C	C	C	C	C	C	C	C	C	C	C	C	C
1940929	synonymous_variant	LOW	SILENT	tcC/tcT	p.Ser214Ser/c.642C>T	463	engA	protein_coding	CODING	CCP44479	C	T	C	C	T	C	C	C	C	C	C	C	C	C	C	C	C	C	C	C	C	C	C	C	C	C	C	C	C	C	C	C	C	C	C	C	C	C	C
1941718	intergenic_region	MODIFIER			n.1941718A>G						A	G	A	A	A	A	A	A	A	A	A	A	A	A	A	A	A	A	G	A	A	A	A	A	A	A	G	A	A	A	A	A	A	A	A	A	A	A	A
1941771	intergenic_region	MODIFIER			n.1941771G>A						G	A	G	G	G	G	G	G	G	G	G	G	G	G	G	G	G	G	G	G	G	G	G	G	G	G	G	G	G	G	G	G	G	G	G	G	G	G	G
1941824	intergenic_region	MODIFIER			n.1941824G>A						G	A	G	G	G	G	G	G	G	G	G	G	G	G	G	G	G	G	G	G	G	G	G	G	G	G	G	G	G	G	G	G	G	G	G	G	G	G	G
1944642	synonymous_variant	LOW	SILENT	ggC/ggT	p.Gly79Gly/c.237C>T	116	Rv1717	protein_coding	CODING	CCP44483	C	T	C	T	C	C	C	C	C	C	C	C	C	C	C	C	C	C	T	C	C	C	C	C	C	C	T	C	C	C	C	C	C	C	C	C	C	C	T
1945494	missense_variant	MODERATE	MISSENSE	cTg/cCg	p.Leu229Pro/c.686T>C	272	Rv1718	protein_coding	CODING	CCP44484	T	C	T	T	T	T	T	T	T	T	T	T	T	T	T	T	T	T	T	T	T	T	T	T	T	T	T	T	T	T	T	T	T	T	T	T	T	T	T
1948891	missense_variant	MODERATE	MISSENSE	cTc/cGc	p.Leu344Arg/c.1031T>G	494	Rv1722	protein_coding	CODING	CCP44488	T	G	T	T	T	G	T	G	T	T	T	T	T	T	T	T	T	T	T	T	T	T	T	T	T	T	T	T	T	T	T	T	T	T	T	T	T	T	T
1949154	missense_variant	MODERATE	MISSENSE	Gcc/Acc	p.Ala432Thr/c.1294G>A	494	Rv1722	protein_coding	CODING	CCP44488	G	A	G	G	G	A	A	A	G	G	G	G	G	G	G	A	G	A	G	G	G	G	G	G	G	G	G	A	G	G	A	G	G	G	G	G	G	G	G
1950569	stop_gained	HIGH	NONSENSE	Cag/Tag	p.Gln410*/c.1228C>T	415	Rv1723	protein_coding	CODING	CCP44489	C	T	T	C	C	C	C	C	C	C	C	C	C	C	C	C	C	C	C	C	C	C	C	C	C	C	C	C	C	C	C	C	C	C	C	C	C	C	C
1955936	missense_variant	MODERATE	MISSENSE	gAg/gCg	p.Glu437Ala/c.1310A>C	517	Rv1730c	protein_coding	CODING	CCP44496	T	G	T	T	T	T	T	T	T	T	T	T	T	T	T	T	T	T	T	T	T	T	T	T	T	T	T	T	T	T	T	T	T	T	T	T	T	T	T
1956259	stop_gained	HIGH	NONSENSE	tgG/tgA	p.Trp329*/c.987G>A	517	Rv1730c	protein_coding	CODING	CCP44496	C	T	C	C	C	C	C	C	C	C	C	C	C	C	C	C	C	C	T	C	C	C	C	C	C	C	C	C	C	C	C	C	C	C	C	C	C	C	C
1956287	missense_variant	MODERATE	MISSENSE	tCt/tTt	p.Ser320Phe/c.959C>T	517	Rv1730c	protein_coding	CODING	CCP44496	G	A	G	G	G	G	G	G	G	G	G	G	G	G	G	G	G	G	G	G	G	G	G	G	G	G	G	G	G	G	G	G	G	G	G	G	G	G	A
1956716	missense_variant	MODERATE	MISSENSE	cGc/cAc	p.Arg177His/c.530G>A	517	Rv1730c	protein_coding	CODING	CCP44496	C	T	C	C	C	C	C	C	C	C	C	C	C	C	C	C	C	C	C	C	C	C	C	C	C	C	C	C	C	C	C	C	C	C	C	C	C	C	C
1956808	synonymous_variant	LOW	SILENT	gtA/gtC	p.Val146Val/c.438A>C	517	Rv1730c	protein_coding	CODING	CCP44496	T	G	T	T	T	T	T	T	T	T	T	T	T	T	T	G	T	G	T	T	T	T	T	T	T	T	T	T	T	T	T	T	T	T	T	T	T	T	T
1961804	intergenic_region	MODIFIER			n.1961804C>G						C	G	C	C	C	C	C	C	C	C	C	C	C	C	C	C	C	C	C	C	C	C	C	C	C	C	C	C	C	C	C	C	C	C	C	C	C	C	C
1961933	intergenic_region	MODIFIER			n.1961933A>C						A	C	A	A	A	A	A	A	A	A	A	A	A	A	A	A	A	A	A	A	A	A	A	A	A	A	A	A	A	A	A	A	A	A	A	A	A	A	A
1962182	intergenic_region	MODIFIER			n.1962182C>T						C	T	C	C	C	C	C	C	C	C	C	C	C	C	C	C	C	C	C	C	C	C	C	C	C	T	C	C	C	C	C	C	C	C	C	C	C	C	C
1965349	missense_variant	MODERATE	MISSENSE	Ctc/Gtc	p.Leu8Val/c.22C>G	395	narK2	protein_coding	CODING	CCP44503	G	C	G	G	G	G	G	G	G	G	G	G	G	G	G	G	G	G	G	G	G	G	G	G	G	G	C	G	G	G	G	G	G	G	G	G	G	G	G
1967170	synonymous_variant	LOW	SILENT	ggC/ggG	p.Gly156Gly/c.468C>G	560	Rv1739c	protein_coding	CODING	CCP44505	G	C	G	G	G	G	G	G	G	G	G	G	G	G	G	G	G	G	G	G	G	G	G	G	G	G	G	G	G	G	G	G	G	G	G	G	G	G	G
1967449	synonymous_variant	LOW	SILENT	gcG/gcA	p.Ala63Ala/c.189G>A	560	Rv1739c	protein_coding	CODING	CCP44505	C	T	C	C	T	C	C	C	C	C	C	C	C	C	C	C	C	C	C	C	C	C	C	C	C	C	C	C	C	C	C	C	C	C	C	C	C	C	C
1968117	synonymous_variant	LOW	SILENT	aaG/aaA	p.Lys67Lys/c.201G>A	82	vapC34	protein_coding	CODING	CCP44507	G	A	G	G	A	G	G	G	G	G	G	G	G	G	G	G	G	G	G	G	G	G	G	G	G	G	G	G	G	G	G	G	G	G	G	G	G	A	G
1968747	missense_variant	MODERATE	MISSENSE	cAc/cGc	p.His192Arg/c.575A>G	245	Rv1742	protein_coding	CODING	CCP44508	A	G	A	A	A	A	A	A	A	A	A	A	A	A	A	A	A	A	A	A	A	A	A	A	A	A	A	A	A	A	A	A	A	A	A	A	A	A	A
1969091	missense_variant	MODERATE	MISSENSE	Gtc/Ttc	p.Val30Phe/c.88G>T	566	pknE	protein_coding	CODING	CCP44509	G	T	G	G	G	T	G	T	G	G	G	G	G	G	G	G	G	G	G	G	G	G	G	G	G	G	G	G	G	G	G	G	G	G	G	G	G	G	G
1969778	missense_variant	MODERATE	MISSENSE	Gac/Aac	p.Asp259Asn/c.775G>A	566	pknE	protein_coding	CODING	CCP44509	G	A	G	G	G	G	G	G	G	G	G	G	G	G	G	G	G	G	G	G	G	G	G	G	G	G	G	G	G	G	G	G	G	G	G	G	G	G	G
1970311	stop_gained	HIGH	NONSENSE	taC/taA	p.Tyr436*/c.1308C>A	566	pknE	protein_coding	CODING	CCP44509	C	A	C	C	C	C	C	C	C	C	C	C	C	C	C	C	C	C	C	C	C	C	C	C	C	C	A	C	C	C	C	C	C	C	C	C	C	C	C
1970408	missense_variant	MODERATE	MISSENSE	Aaa/Caa	p.Lys469Gln/c.1405A>C	566	pknE	protein_coding	CODING	CCP44509	A	C	A	A	A	A	A	A	A	A	A	A	A	A	A	A	A	A	A	A	A	A	A	A	A	A	C	A	A	A	A	A	A	A	A	A	A	A	A
1970541	missense_variant	MODERATE	MISSENSE	aGc/aCc	p.Ser513Thr/c.1538G>C	566	pknE	protein_coding	CODING	CCP44509	G	C	G	G	G	G	G	G	G	G	G	G	G	G	G	G	G	G	G	G	G	G	G	G	G	G	G	G	G	G	G	G	G	G	G	G	G	G	G
1975924	synonymous_variant	LOW	SILENT	gaA/gaG	p.Glu765Glu/c.2295A>G	865	Rv1747	protein_coding	CODING	CCP44513	A	G	A	A	A	A	G	A	A	A	A	A	A	A	A	A	A	A	A	A	A	A	A	A	A	A	A	A	A	A	A	A	A	A	A	A	A	A	A
1976262	intergenic_region	MODIFIER			n.1976262C>T						C	T	C	C	C	C	C	C	C	C	C	C	C	C	C	C	C	C	C	C	C	C	C	C	C	C	C	C	C	C	C	C	C	C	C	C	C	C	C
1977962	intergenic_region	MODIFIER			n.1977962C>T						C	T	C	C	C	C	C	C	C	C	C	C	C	C	C	C	C	C	C	C	C	C	C	C	C	C	C	C	C	C	C	C	C	C	C	C	C	C	C
1978256	stop_gained	HIGH	NONSENSE	Gaa/Taa	p.Glu438*/c.1312G>T	532	fadD1	protein_coding	CODING	CCP44516	C	A	C	C	C	C	A	C	C	C	C	C	C	C	C	C	C	C	C	C	C	C	C	C	C	C	C	C	C	C	A	C	C	C	C	C	C	C	C
1978636	missense_variant	MODERATE	MISSENSE	cCg/cAg	p.Pro311Gln/c.932C>A	532	fadD1	protein_coding	CODING	CCP44516	G	T	G	G	G	G	G	G	G	G	G	G	G	G	G	G	G	G	G	G	G	G	G	G	G	G	G	G	G	G	G	G	G	G	G	G	G	G	G
1979036	missense_variant	MODERATE	MISSENSE	Gcc/Tcc	p.Ala178Ser/c.532G>T	532	fadD1	protein_coding	CODING	CCP44516	C	A	C	C	C	C	C	C	C	C	C	C	C	C	C	C	C	C	C	C	C	C	C	C	C	C	C	C	C	C	C	C	C	C	C	C	C	C	C
1979503	missense_variant	MODERATE	MISSENSE	tAc/tGc	p.Tyr22Cys/c.65A>G	532	fadD1	protein_coding	CODING	CCP44516	T	C	T	C	T	T	T	T	T	T	T	T	T	T	T	T	T	T	T	T	T	T	T	T	T	T	T	T	T	T	T	T	T	T	T	T	T	T	T
1980392	missense_variant	MODERATE	MISSENSE	Ggg/Agg	p.Gly258Arg/c.772G>A	460	Rv1751	protein_coding	CODING	CCP44517	G	A	G	G	G	G	G	G	G	G	G	G	G	G	G	G	G	G	G	G	G	G	G	G	G	A	G	G	G	G	G	G	G	G	G	G	G	G	G
1985454	missense_variant	MODERATE	MISSENSE	gAg/gCg	p.Glu406Ala/c.1217A>C	563	Rv1754c	protein_coding	CODING	CCP44520	T	G	T	G	T	T	T	T	T	T	T	T	T	T	T	T	T	T	T	T	T	T	T	T	T	T	T	T	T	T	T	T	T	T	T	T	T	T	T
1999944	missense_variant	MODERATE	MISSENSE	Gcc/Ccc	p.Ala70Pro/c.208G>C	89	Rv1766	protein_coding	CODING	CCP44533	G	C	G	G	G	G	G	G	G	G	G	G	G	G	G	G	G	G	G	G	G	G	G	G	G	G	G	G	G	G	G	G	G	G	G	C	G	G	G
2000158	missense_variant	MODERATE	MISSENSE	Tac/Cac	p.Tyr29His/c.85T>C	119	Rv1767	protein_coding	CODING	CCP44534	T	C	T	T	T	T	T	T	T	T	T	T	T	T	T	T	T	T	T	T	T	T	T	T	T	T	T	T	T	T	T	T	T	T	T	C	T	T	T
2002592	intergenic_region	MODIFIER			n.2002592T>G						T	G	T	T	T	T	T	T	G	T	G	G	G	G	G	T	G	T	T	T	G	G	G	T	T	T	T	T	T	T	T	G	G	T	G	T	G	T	T
2002790	synonymous_variant	LOW	SILENT	cgC/cgT	p.Arg55Arg/c.165C>T	414	Rv1769	protein_coding	CODING	CCP44536	C	T	C	C	C	C	C	C	C	C	C	C	C	C	C	C	C	C	C	C	C	C	C	C	C	C	C	C	C	C	C	C	C	C	C	C	C	C	C
2003664	missense_variant	MODERATE	MISSENSE	Ctc/Ttc	p.Leu347Phe/c.1039C>T	414	Rv1769	protein_coding	CODING	CCP44536	C	T	C	C	C	C	C	C	C	C	C	C	C	C	C	C	C	C	C	C	C	C	C	C	C	C	C	C	C	C	C	C	C	C	C	C	C	C	C
2004147	stop_gained	HIGH	NONSENSE	taC/taA	p.Tyr90*/c.270C>A	428	Rv1770	protein_coding	CODING	CCP44537	C	A	C	C	C	C	C	C	C	C	C	C	C	C	C	C	C	C	C	C	C	C	C	C	C	C	C	C	C	C	C	C	C	C	C	C	C	C	C
2005901	missense_variant	MODERATE	MISSENSE	aaC/aaA	p.Asn247Lys/c.741C>A	428	Rv1771	protein_coding	CODING	CCP44538	C	A	C	C	C	C	C	C	C	C	C	C	C	C	C	C	C	C	C	C	C	C	C	C	C	C	C	C	C	C	A	C	C	C	C	C	C	C	C
2006263	missense_variant	MODERATE	MISSENSE	cGc/cCc	p.Arg368Pro/c.1103G>C	428	Rv1771	protein_coding	CODING	CCP44538	G	C	G	G	G	G	G	G	G	G	C	G	G	G	G	G	G	G	G	G	G	G	G	G	G	G	G	G	G	G	G	G	G	G	G	G	G	G	G
2007026	synonymous_variant	LOW	SILENT	acT/acC	p.Thr247Thr/c.741T>C	248	Rv1773c	protein_coding	CODING	CCP44540	A	G	G	A	A	A	A	A	A	A	A	A	A	A	A	A	A	A	A	A	A	A	A	A	A	A	A	A	A	A	A	A	A	A	A	A	A	A	A
2007355	missense_variant	MODERATE	MISSENSE	Gtc/Atc	p.Val138Ile/c.412G>A	248	Rv1773c	protein_coding	CODING	CCP44540	C	T	T	C	C	C	C	C	C	C	C	C	C	C	C	C	C	C	C	C	C	C	C	C	C	C	C	C	C	C	C	C	C	C	C	C	C	C	C
2007785	intergenic_region	MODIFIER			n.2007785C>T						C	T	T	C	C	C	C	C	C	C	C	C	C	C	C	C	C	C	C	C	C	C	C	C	C	C	C	C	C	C	C	C	C	C	C	C	C	C	C
2008888	missense_variant	MODERATE	MISSENSE	Cca/Tca	p.Pro353Ser/c.1057C>T	446	Rv1774	protein_coding	CODING	CCP44541	C	T	C	C	C	C	C	C	C	C	C	C	C	C	C	C	C	C	C	C	C	C	C	C	C	C	C	C	C	C	C	C	C	C	C	C	C	C	C
2009300	synonymous_variant	LOW	SILENT	gcC/gcT	p.Ala43Ala/c.129C>T	272	Rv1775	protein_coding	CODING	CCP44542	C	T	C	C	C	C	C	C	C	C	C	C	C	C	C	C	C	C	T	C	C	C	C	C	C	C	T	C	C	C	C	C	C	C	C	C	C	C	C
2009346	missense_variant	MODERATE	MISSENSE	Gag/Aag	p.Glu59Lys/c.175G>A	272	Rv1775	protein_coding	CODING	CCP44542	G	A	A	G	A	A	A	A	A	A	A	A	A	A	A	A	A	A	G	A	A	A	A	A	A	A	G	A	A	A	A	A	A	A	A	A	A	A	G
2009898	missense_variant	MODERATE	MISSENSE	Acc/Gcc	p.Thr243Ala/c.727A>G	272	Rv1775	protein_coding	CODING	CCP44542	A	G	A	A	A	A	A	A	A	A	A	A	A	A	A	A	A	A	A	A	A	A	A	A	A	A	G	A	A	A	A	A	A	A	A	A	A	A	A
2011498	synonymous_variant	LOW	SILENT	gcG/gcA	p.Ala281Ala/c.843G>A	434	cyp144	protein_coding	CODING	CCP44544	G	A	G	G	G	G	G	G	G	G	G	G	G	G	G	G	G	G	G	G	G	G	G	G	G	G	G	G	G	G	G	G	G	G	G	G	G	G	G
2012134	missense_variant	MODERATE	MISSENSE	Gtc/Ttc	p.Val133Phe/c.397G>T	149	Rv1778c	protein_coding	CODING	CCP44545	C	A	C	C	C	C	C	C	C	C	C	C	C	C	C	C	C	C	C	C	C	C	C	C	C	C	C	C	A	C	C	C	C	C	C	C	C	C	C
2015568	missense_variant	MODERATE	MISSENSE	Gac/Cac	p.Asp637His/c.1909G>C	724	malQ	protein_coding	CODING	CCP44548	C	G	C	C	C	C	C	C	C	C	C	C	C	C	C	C	C	C	C	C	C	C	C	C	C	C	C	C	C	C	C	G	C	C	C	C	C	C	C
2018165	synonymous_variant	LOW	SILENT	atC/atT	p.Ile142Ile/c.426C>T	506	eccB5	protein_coding	CODING	CCP44549	C	T	C	C	C	C	C	C	C	C	C	C	C	C	C	C	C	C	C	C	C	C	C	C	C	C	C	C	C	C	C	C	C	C	C	C	C	C	C
2018918	missense_variant	MODERATE	MISSENSE	aaC/aaG	p.Asn393Lys/c.1179C>G	506	eccB5	protein_coding	CODING	CCP44549	C	G	C	C	C	C	C	C	C	C	C	C	C	C	C	C	C	C	C	C	C	C	C	C	C	C	C	C	C	C	C	C	C	C	C	C	C	C	C
2021428	synonymous_variant	LOW	SILENT	gaC/gaT	p.Asp724Asp/c.2172C>T	1391	eccC5	protein_coding	CODING	CCP44550	C	T	C	T	C	C	C	C	C	C	C	C	C	C	C	C	C	C	T	C	C	C	C	C	C	C	T	C	C	C	C	C	C	C	C	C	C	C	T
2023063	missense_variant	MODERATE	MISSENSE	gaA/gaC	p.Glu1269Asp/c.3807A>C	1391	eccC5	protein_coding	CODING	CCP44550	A	C	A	A	A	A	A	A	A	A	A	A	A	A	A	A	A	A	A	A	A	A	A	A	A	A	A	A	A	A	A	A	A	A	A	A	A	A	A
2024447	missense_variant	MODERATE	MISSENSE	cGg/cCg	p.Arg61Pro/c.182G>C	393	cyp143	protein_coding	CODING	CCP44551	C	G	C	C	C	C	C	C	C	C	C	C	C	C	C	C	C	C	C	C	C	C	C	C	C	C	C	C	C	C	C	C	C	C	C	C	C	C	C
2024661	intergenic_region	MODIFIER			n.2024661G>A						G	A	G	G	G	G	G	G	G	G	G	G	G	G	G	G	G	G	G	G	G	G	G	G	G	G	G	G	G	G	G	G	G	G	G	G	G	G	G
2025087	intergenic_region	MODIFIER			n.2025087T>C						T	C	T	T	T	T	T	T	T	T	T	T	T	T	T	T	T	T	T	T	T	T	T	T	T	T	T	T	T	T	T	T	T	T	T	T	T	T	T
2032852	synonymous_variant	LOW	SILENT	Ctg/Ttg	p.Leu205Leu/c.613C>T	503	eccD5	protein_coding	CODING	CCP44561	C	T	C	C	C	C	C	C	T	C	T	T	T	T	T	C	T	C	C	C	T	T	T	C	C	C	C	C	C	C	C	C	T	C	C	C	T	C	C
2035500	synonymous_variant	LOW	SILENT	agC/agT	p.Ser6Ser/c.18C>T	406	eccE5	protein_coding	CODING	CCP44563	C	T	C	C	C	C	C	C	C	C	C	C	C	C	C	C	C	C	C	C	C	C	C	C	C	T	C	C	C	C	C	C	C	C	C	C	C	C	C
2036742	missense_variant	MODERATE	MISSENSE	Atg/Gtg	p.Met15Val/c.43A>G	610	eccA5	protein_coding	CODING	CCP44564	A	G	A	A	A	A	A	A	A	A	A	A	A	A	A	A	A	A	A	A	A	A	A	A	A	A	A	A	A	A	A	A	A	A	A	A	A	A	A
2038453	missense_variant	MODERATE	MISSENSE	cTg/cAg	p.Leu585Gln/c.1754T>A	610	eccA5	protein_coding	CODING	CCP44564	T	A	T	A	T	T	T	T	T	T	T	T	T	T	T	T	T	T	T	T	T	T	T	T	T	T	T	T	T	T	T	T	T	T	T	T	T	T	T
2038687	intergenic_region	MODIFIER			n.2038687C>T						C	T	C	C	C	C	C	C	T	C	T	T	T	T	T	C	T	C	C	C	T	T	T	C	C	C	C	C	C	C	C	C	T	C	C	C	T	C	C
2053392	intergenic_region	MODIFIER			n.2053392G>A						G	A	G	G	G	G	G	G	G	G	G	G	G	G	G	G	G	G	G	G	G	G	G	G	G	G	G	G	G	G	G	G	G	G	G	G	G	A	G
2055558	intergenic_region	MODIFIER			n.2055558T>G						T	G	T	T	T	T	T	T	T	T	T	T	T	T	T	T	T	T	T	T	T	T	T	T	T	T	T	T	T	T	T	T	T	T	T	T	T	T	T
2055568	intergenic_region	MODIFIER			n.2055568C>T						C	T	C	C	C	C	C	C	C	C	C	C	C	C	C	C	C	C	C	C	C	C	C	C	C	C	C	C	C	C	C	C	C	C	C	C	C	C	C
2055649	intergenic_region	MODIFIER			n.2055649A>G						A	G	A	A	A	A	A	A	A	A	A	A	A	A	A	A	A	A	G	A	A	A	A	A	A	A	G	A	A	A	A	A	A	A	A	A	A	A	A
2059906	synonymous_variant	LOW	SILENT	cgC/cgG	p.Arg104Arg/c.312C>G	487	Rv1817	protein_coding	CODING	CCP44583	C	G	C	C	C	G	C	G	C	C	C	C	C	C	C	C	C	C	N	C	C	C	C	C	C	C	N	G	C	C	C	C	C	C	C	C	C	C	C
2063116	missense_variant	MODERATE	MISSENSE	tGt/tCt	p.Cys538Ser/c.1613G>C	639	bacA	protein_coding	CODING	CCP44585	C	G	C	C	C	C	C	C	C	C	C	C	C	C	C	C	C	C	C	C	C	C	C	C	G	C	C	C	C	C	C	C	C	C	C	C	C	C	C
2064471	synonymous_variant	LOW	SILENT	gtG/gtA	p.Val86Val/c.258G>A	639	bacA	protein_coding	CODING	CCP44585	C	T	C	C	C	C	C	C	C	C	C	C	C	C	C	C	C	C	C	C	C	C	C	C	C	T	C	C	C	C	C	C	C	C	C	C	C	C	C
2065317	missense_variant	MODERATE	MISSENSE	ttC/ttG	p.Phe173Leu/c.519C>G	547	ilvG	protein_coding	CODING	CCP44586	C	G	C	C	C	C	C	C	C	C	C	C	C	C	C	C	C	C	C	C	C	C	C	C	C	C	C	C	C	C	C	C	C	C	C	C	C	C	C
2065346	missense_variant	MODERATE	MISSENSE	gGc/gAc	p.Gly183Asp/c.548G>A	547	ilvG	protein_coding	CODING	CCP44586	G	A	G	G	G	G	G	G	G	G	G	G	G	G	G	G	G	G	G	G	G	G	G	G	G	G	G	G	G	G	G	G	G	G	G	G	G	G	G
2065503	synonymous_variant	LOW	SILENT	gaA/gaG	p.Glu235Glu/c.705A>G	547	ilvG	protein_coding	CODING	CCP44586	A	G	G	A	A	A	A	A	A	A	A	A	A	A	A	A	A	A	A	A	A	A	A	A	A	A	A	A	A	A	A	A	A	A	A	A	A	A	A
2065926	synonymous_variant	LOW	SILENT	ctG/ctA	p.Leu376Leu/c.1128G>A	547	ilvG	protein_coding	CODING	CCP44586	G	A	G	G	G	G	G	G	G	G	G	G	G	G	G	G	G	G	G	G	G	G	G	G	G	G	G	G	G	G	G	G	G	G	G	G	G	G	G
2066997	missense_variant	MODERATE	MISSENSE	Ggc/Tgc	p.Gly181Cys/c.541G>T	808	secA2	protein_coding	CODING	CCP44587	G	T	G	G	G	G	G	G	G	G	G	G	G	G	G	G	G	G	G	G	G	G	G	G	G	G	G	G	G	G	G	G	G	G	G	G	G	G	G
2069116	missense_variant	MODERATE	MISSENSE	Gtc/Atc	p.Val13Ile/c.37G>A	209	pgsA2	protein_coding	CODING	CCP44588	G	A	G	G	G	G	G	G	G	G	G	G	G	G	G	G	G	G	G	G	G	G	G	G	G	G	G	G	G	G	G	G	G	G	G	G	G	A	G
2071216	synonymous_variant	LOW	SILENT	Cgg/Agg	p.Arg61Arg/c.181C>A	292	Rv1825	protein_coding	CODING	CCP44591	C	A	C	C	C	C	C	C	C	C	C	C	C	C	C	C	C	C	C	C	C	C	C	C	C	C	C	C	C	C	C	C	C	A	C	C	C	C	C
2073519	missense_variant	MODERATE	MISSENSE	Ctg/Gtg	p.Leu147Val/c.439C>G	247	Rv1828	protein_coding	CODING	CCP44594	C	G	C	C	C	C	C	C	C	C	C	C	C	C	C	C	C	C	C	C	C	C	C	C	C	C	C	G	C	C	C	C	C	C	C	C	C	C	C
2074939	synonymous_variant	LOW	SILENT	acT/acC	p.Thr33Thr/c.99T>C	225	Rv1830	protein_coding	CODING	CCP44596	T	C	T	T	T	T	T	T	T	T	T	T	T	T	T	T	T	T	T	T	T	T	T	T	T	T	T	T	T	T	T	C	T	T	T	T	T	T	T
2076266	missense_variant	MODERATE	MISSENSE	aaC/aaA	p.Asn130Lys/c.390C>A	941	gcvB	protein_coding	CODING	CCP44598	C	A	C	C	C	C	C	C	C	C	C	C	C	C	C	C	C	C	C	C	C	C	C	C	C	C	C	C	C	C	C	C	C	C	C	C	C	C	C
2076432	missense_variant	MODERATE	MISSENSE	Gtg/Atg	p.Val186Met/c.556G>A	941	gcvB	protein_coding	CODING	CCP44598	G	A	G	G	G	G	G	G	G	G	G	G	G	G	G	G	G	G	A	G	G	G	G	G	G	G	G	G	G	G	G	G	G	G	G	G	G	G	G
2078233	missense_variant	MODERATE	MISSENSE	aCc/aAc	p.Thr786Asn/c.2357C>A	941	gcvB	protein_coding	CODING	CCP44598	C	A	C	C	A	C	C	C	C	C	C	C	C	C	C	C	C	C	C	C	C	C	C	C	C	C	C	C	C	C	C	C	C	C	C	C	C	C	C
2078546	synonymous_variant	LOW	SILENT	gcG/gcC	p.Ala890Ala/c.2670G>C	941	gcvB	protein_coding	CODING	CCP44598	G	C	G	G	G	G	G	G	G	G	G	G	G	G	G	G	G	G	G	G	G	G	G	G	G	G	G	G	G	G	G	G	G	G	G	G	G	G	G
2080897	missense_variant	MODERATE	MISSENSE	cCg/cTg	p.Pro564Leu/c.1691C>T	628	Rv1835c	protein_coding	CODING	CCP44601	G	A	A	G	G	G	G	G	G	G	G	G	G	G	G	G	G	G	G	G	G	G	G	G	G	G	G	G	G	G	G	G	G	G	G	G	G	G	G
2082794	missense_variant	MODERATE	MISSENSE	Ggc/Agc	p.Gly615Ser/c.1843G>A	677	Rv1836c	protein_coding	CODING	CCP44602	C	T	T	C	C	C	C	C	C	C	C	C	C	C	C	C	C	C	C	C	C	C	C	C	C	C	C	C	C	C	C	C	C	C	C	C	C	C	C
2086540	missense_variant	MODERATE	MISSENSE	Atc/Ctc	p.Ile148Leu/c.442A>C	741	glcB	protein_coding	CODING	CCP44603	T	G	T	T	T	T	T	T	T	T	T	T	T	T	T	T	T	T	T	T	T	T	T	T	T	T	T	T	T	T	T	T	T	G	T	T	T	T	T
2093481	missense_variant	MODERATE	MISSENSE	aTc/aCc	p.Ile73Thr/c.218T>C	479	guaB1	protein_coding	CODING	CCP44609	A	G	A	A	A	A	A	A	A	A	A	A	A	A	A	A	A	A	A	A	A	A	A	A	A	A	A	A	A	A	A	A	A	A	A	A	A	A	A
2094443	missense_variant	MODERATE	MISSENSE	cGg/cAg	p.Arg249Gln/c.746G>A	485	gnd1	protein_coding	CODING	CCP44610	C	T	C	C	C	C	C	C	C	C	C	C	C	C	C	C	C	C	C	C	C	C	C	C	C	C	C	C	C	C	C	C	C	C	C	C	C	C	C
2095386	synonymous_variant	LOW	SILENT	gcC/gcG	p.Ala261Ala/c.783C>G	316	blaR	protein_coding	CODING	CCP44611	G	C	G	G	G	G	G	G	G	G	G	G	G	G	G	G	G	G	G	G	G	G	G	G	G	G	G	G	G	G	G	G	G	G	G	G	G	G	G
2097016	missense_variant	MODERATE	MISSENSE	aCg/aTg	p.Thr47Met/c.140C>T	140	Rv1847	protein_coding	CODING	CCP44613	C	T	C	C	C	C	C	C	C	C	C	C	C	C	C	C	C	C	C	C	C	C	C	C	C	C	C	C	C	C	C	C	C	C	T	C	C	C	C
2097690	missense_variant	MODERATE	MISSENSE	aTg/aCg	p.Met15Thr/c.44T>C	104	ureB	protein_coding	CODING	CCP44615	T	C	T	T	T	T	T	T	T	T	T	T	T	T	T	T	T	T	T	T	T	T	T	T	T	T	T	C	T	T	T	T	T	T	T	T	T	T	T
2099013	synonymous_variant	LOW	SILENT	gcA/gcG	p.Ala351Ala/c.1053A>G	577	ureC	protein_coding	CODING	CCP44616	A	G	A	A	A	A	A	A	A	A	A	A	A	A	A	A	A	A	A	A	A	A	A	A	A	G	A	A	A	A	A	A	A	A	A	A	A	A	A
2099613	missense_variant	MODERATE	MISSENSE	ttC/ttG	p.Phe551Leu/c.1653C>G	577	ureC	protein_coding	CODING	CCP44616	C	G	C	C	C	C	C	C	C	C	C	C	C	C	C	C	C	C	C	C	C	C	C	C	C	C	C	C	C	C	C	C	C	C	C	C	C	C	C
2100391	synonymous_variant	LOW	SILENT	Cgg/Agg	p.Arg18Arg/c.52C>A	224	ureG	protein_coding	CODING	CCP44618	C	A	C	C	C	C	C	C	C	C	C	C	C	C	C	C	C	C	C	A	C	C	C	C	C	C	C	C	C	C	C	C	C	C	C	C	C	C	C
2103687	missense_variant	MODERATE	MISSENSE	Gcg/Acg	p.Ala141Thr/c.421G>A	307	Rv1855c	protein_coding	CODING	CCP44621	C	T	T	T	T	T	T	T	T	T	T	T	T	T	T	T	T	T	T	T	T	T	T	T	T	T	T	T	T	T	T	T	T	T	T	T	T	T	T
2103777	missense_variant	MODERATE	MISSENSE	Ggc/Agc	p.Gly111Ser/c.331G>A	307	Rv1855c	protein_coding	CODING	CCP44621	C	T	C	T	C	C	C	C	C	C	C	C	C	C	C	C	C	C	C	C	C	C	C	C	C	C	C	C	C	C	C	C	C	C	C	C	C	C	T
2104013	missense_variant	MODERATE	MISSENSE	gCc/gTc	p.Ala32Val/c.95C>T	307	Rv1855c	protein_coding	CODING	CCP44621	G	A	G	G	G	A	G	A	G	G	G	G	G	G	G	G	G	G	G	G	G	G	G	G	G	G	G	G	G	G	G	G	G	G	G	G	G	G	G
2104674	synonymous_variant	LOW	SILENT	gcC/gcG	p.Ala50Ala/c.150C>G	225	Rv1856c	protein_coding	CODING	CCP44622	G	C	G	G	G	G	G	G	G	G	G	G	G	G	G	G	G	G	G	C	G	G	G	G	G	G	G	G	G	G	G	G	G	G	G	G	G	G	G
2105178	missense_variant	MODERATE	MISSENSE	cCa/cTa	p.Pro65Leu/c.194C>T	261	modA	protein_coding	CODING	CCP44623	C	T	C	C	C	C	C	C	C	C	C	C	C	C	C	C	C	C	C	C	C	C	C	C	C	T	C	C	C	C	C	C	C	C	C	C	C	C	C
2106161	missense_variant	MODERATE	MISSENSE	aGt/aAt	p.Ser130Asn/c.389G>A	264	modB	protein_coding	CODING	CCP44624	G	A	G	G	G	G	G	G	G	G	G	G	G	G	G	G	G	G	G	G	G	G	G	G	G	G	G	G	G	G	G	G	G	G	G	A	G	G	G
2106829	synonymous_variant	LOW	SILENT	Ttg/Ctg	p.Leu86Leu/c.256T>C	369	modC	protein_coding	CODING	CCP44625	T	C	T	T	T	T	T	T	T	T	T	T	T	T	T	T	T	T	T	C	T	T	T	T	C	T	T	T	T	T	T	T	T	T	T	T	T	T	T
2108535	missense_variant	MODERATE	MISSENSE	gCc/gTc	p.Ala267Val/c.800C>T	325	apa	protein_coding	CODING	CCP44626	C	T	C	T	C	C	C	C	C	C	C	C	C	C	C	C	C	C	C	C	C	C	C	C	C	C	C	C	C	C	C	C	C	C	C	C	C	C	C
2108751	intergenic_region	MODIFIER			n.2108751G>A						G	A	G	G	G	G	G	G	G	G	G	G	G	G	G	G	G	G	G	G	G	G	G	G	G	G	G	G	G	G	G	G	G	G	G	G	G	G	G
2109745	synonymous_variant	LOW	SILENT	Cgg/Agg	p.Arg68Arg/c.202C>A	346	adhA	protein_coding	CODING	CCP44628	C	A	C	A	C	C	C	C	C	C	C	C	C	C	C	C	C	C	C	C	C	C	C	C	C	C	C	C	C	C	C	C	C	C	C	C	C	C	C
2112287	missense_variant	MODERATE	MISSENSE	cAt/cCt	p.His227Pro/c.680A>C	286	Rv1865c	protein_coding	CODING	CCP44631	T	G	T	T	T	T	G	T	T	T	T	T	T	T	T	T	T	T	T	T	T	T	T	T	T	T	T	T	T	T	T	T	T	T	T	T	T	T	T
2115134	synonymous_variant	LOW	SILENT	tcG/tcC	p.Ser665Ser/c.1995G>C	778	Rv1866	protein_coding	CODING	CCP44632	G	C	G	G	G	G	G	G	G	G	G	G	G	G	G	G	G	G	G	G	G	G	G	G	G	G	G	G	G	G	G	G	G	G	G	G	G	G	C
2116141	synonymous_variant	LOW	SILENT	cgC/cgA	p.Arg126Arg/c.378C>A	494	Rv1867	protein_coding	CODING	CCP44633	C	A	C	C	C	C	C	C	C	C	C	C	C	C	C	C	C	C	C	C	C	C	C	C	C	C	C	C	C	C	C	C	C	C	C	C	C	C	C
2117686	missense_variant	MODERATE	MISSENSE	Gag/Aag	p.Glu114Lys/c.340G>A	699	Rv1868	protein_coding	CODING	CCP44634	G	A	A	A	A	A	A	A	A	A	A	A	A	A	A	A	A	A	A	A	A	A	A	A	A	A	A	A	A	A	A	A	A	A	A	A	A	A	A
2117996	missense_variant	MODERATE	MISSENSE	tTg/tCg	p.Leu217Ser/c.650T>C	699	Rv1868	protein_coding	CODING	CCP44634	T	C	T	T	T	T	T	T	T	T	T	T	T	T	T	T	T	T	T	T	T	T	T	T	T	T	T	T	T	T	T	T	T	T	T	T	T	T	T
2121538	missense_variant	MODERATE	MISSENSE	gCg/gGg	p.Ala116Gly/c.347C>G	129	Rv1871c	protein_coding	CODING	CCP44637	G	C	G	G	G	G	G	G	G	G	G	G	G	G	G	G	G	G	G	C	G	G	G	G	C	G	G	G	G	G	G	G	G	G	G	G	G	G	G
2121764	stop_gained	HIGH	NONSENSE	Cag/Tag	p.Gln41*/c.121C>T	129	Rv1871c	protein_coding	CODING	CCP44637	G	A	G	G	G	G	G	G	G	G	G	G	G	G	G	G	G	G	G	G	G	G	G	G	G	G	G	G	G	G	G	G	G	G	G	G	G	G	G
2122186	synonymous_variant	LOW	SILENT	gaA/gaG	p.Glu322Glu/c.966A>G	414	lldD2	protein_coding	CODING	CCP44638	T	C	T	T	C	T	T	T	T	T	T	T	T	T	T	T	T	T	T	T	T	T	T	T	T	T	T	T	T	T	T	T	T	T	T	T	T	T	T
2123131	synonymous_variant	LOW	SILENT	gtG/gtT	p.Val7Val/c.21G>T	414	lldD2	protein_coding	CODING	CCP44638	C	A	C	C	C	C	C	C	C	C	C	C	C	C	C	C	C	C	C	C	C	C	C	C	C	C	C	C	C	C	C	C	C	C	C	C	C	C	C
2123145	missense_variant	MODERATE	MISSENSE	Gtc/Atc	p.Val3Ile/c.7G>A	414	lldD2	protein_coding	CODING	CCP44638	C	T	C	C	C	C	C	C	C	C	C	C	C	C	C	C	C	C	C	C	C	C	C	C	C	C	C	T	C	C	C	C	C	C	C	C	C	C	C
2123850	missense_variant	MODERATE	MISSENSE	gCg/gTg	p.Ala56Val/c.167C>T	228	Rv1874	protein_coding	CODING	CCP44640	C	T	T	T	T	T	T	T	T	T	T	T	T	T	T	T	T	T	T	T	T	T	T	T	T	T	T	T	T	T	T	T	T	T	T	T	T	T	T
2124242	missense_variant	MODERATE	MISSENSE	Gcc/Tcc	p.Ala187Ser/c.559G>T	228	Rv1874	protein_coding	CODING	CCP44640	G	T	G	G	G	G	G	G	G	G	G	G	G	G	G	T	G	T	G	G	G	G	G	G	G	G	G	G	G	G	G	G	G	G	G	G	G	G	G
2127295	synonymous_variant	LOW	SILENT	ctG/ctA	p.Leu464Leu/c.1392G>A	687	Rv1877	protein_coding	CODING	CCP44643	G	A	G	G	G	G	G	G	G	G	G	G	G	G	G	G	G	G	G	N	G	G	G	G	N	G	G	G	G	G	G	G	G	A	G	G	G	G	G
2128335	missense_variant	MODERATE	MISSENSE	cAg/cCg	p.Gln105Pro/c.314A>C	450	glnA3	protein_coding	CODING	CCP44644	A	C	A	C	A	A	A	A	A	A	A	A	A	A	A	A	A	A	C	N	A	A	A	A	N	A	C	A	A	A	A	A	A	A	A	A	A	A	C
2131184	missense_variant	MODERATE	MISSENSE	gGg/gAg	p.Gly225Glu/c.674G>A	438	cyp140	protein_coding	CODING	CCP44646	C	T	T	T	T	T	T	T	T	T	T	T	T	T	T	T	T	T	T	T	T	T	T	T	T	T	T	T	T	T	T	T	T	T	T	T	T	T	T
2131494	missense_variant	MODERATE	MISSENSE	Tac/Cac	p.Tyr122His/c.364T>C	438	cyp140	protein_coding	CODING	CCP44646	A	G	A	A	A	A	A	A	A	A	A	A	A	A	A	A	A	A	A	A	A	A	A	A	A	A	A	A	A	A	A	A	A	A	A	G	A	A	A
2132028	missense_variant	MODERATE	MISSENSE	gGc/gAc	p.Gly101Asp/c.302G>A	140	lppE	protein_coding	CODING	CCP44647	C	T	T	C	C	C	C	C	C	C	C	C	C	C	C	C	C	C	C	C	C	C	C	C	C	C	C	C	C	C	C	C	C	C	C	C	C	C	C
2132416	missense_variant	MODERATE	MISSENSE	cGt/cAt	p.Arg263His/c.788G>A	277	Rv1882c	protein_coding	CODING	CCP44648	C	T	C	C	C	C	C	C	C	C	C	C	C	C	C	C	C	C	C	C	C	C	C	C	C	C	C	C	C	C	C	C	C	C	C	C	C	C	C
2132957	missense_variant	MODERATE	MISSENSE	Tgg/Cgg	p.Trp83Arg/c.247T>C	277	Rv1882c	protein_coding	CODING	CCP44648	A	G	A	A	A	A	A	A	A	G	A	A	A	A	A	A	A	A	A	A	A	A	A	G	A	A	A	A	A	G	A	A	A	A	A	A	A	A	A
2133979	missense_variant	MODERATE	MISSENSE	Ggc/Agc	p.Gly95Ser/c.283G>A	176	rpfC	protein_coding	CODING	CCP44650	C	T	C	C	T	C	C	C	C	C	C	C	C	C	C	C	C	C	C	C	C	C	C	C	C	C	C	C	C	C	C	C	C	C	C	C	C	C	C
2134539	synonymous_variant	LOW	SILENT	Cgg/Agg	p.Arg112Arg/c.334C>A	199	Rv1885c	protein_coding	CODING	CCP44651	G	T	G	G	G	G	G	G	G	G	G	G	G	G	G	T	G	T	G	G	G	G	G	G	G	G	G	G	G	G	G	G	G	G	G	G	G	G	G
2135418	synonymous_variant	LOW	SILENT	tcC/tcT	p.Ser150Ser/c.450C>T	325	fbpB	protein_coding	CODING	CCP44652	G	A	G	G	G	G	G	G	G	G	G	G	G	G	G	G	G	G	G	G	G	G	G	G	G	G	G	G	A	G	G	G	G	G	G	G	G	G	G
2136999	missense_variant	MODERATE	MISSENSE	Cac/Tac	p.His248Tyr/c.742C>T	380	Rv1887	protein_coding	CODING	CCP44653	C	T	C	C	C	C	C	C	C	C	C	C	C	C	C	C	C	C	C	C	C	C	C	C	C	C	C	C	C	C	C	C	C	C	C	C	C	T	C
2139952	missense_variant	MODERATE	MISSENSE	aAc/aGc	p.Asn71Ser/c.212A>G	135	Rv1891	protein_coding	CODING	CCP44658	A	G	A	A	A	A	A	A	A	A	A	A	A	A	A	A	A	A	A	A	A	A	A	A	A	A	A	A	A	A	A	A	A	A	A	A	A	A	A
2140201	missense_variant	MODERATE	MISSENSE	Atc/Gtc	p.Ile13Val/c.37A>G	103	Rv1892	protein_coding	CODING	CCP44659	A	G	A	A	A	A	A	A	A	A	A	A	A	A	A	A	A	A	A	A	A	A	A	A	A	G	A	A	A	A	A	A	A	A	A	A	A	A	A
2140746	missense_variant	MODERATE	MISSENSE	tCc/tTc	p.Ser375Phe/c.1124C>T	376	Rv1894c	protein_coding	CODING	CCP44661	G	A	G	G	G	G	G	G	G	G	G	G	G	G	G	G	G	G	G	G	G	G	G	G	G	G	G	G	G	G	G	G	G	G	G	G	G	G	G
2141354	synonymous_variant	LOW	SILENT	tgC/tgT	p.Cys172Cys/c.516C>T	376	Rv1894c	protein_coding	CODING	CCP44661	G	A	A	G	G	G	G	G	G	G	G	G	G	G	G	G	G	G	G	G	G	G	G	G	G	G	G	G	G	G	G	G	G	G	G	G	G	G	G
2141463	missense_variant	MODERATE	MISSENSE	gCg/gTg	p.Ala136Val/c.407C>T	376	Rv1894c	protein_coding	CODING	CCP44661	G	A	G	G	G	G	G	G	G	G	G	G	G	G	G	A	G	A	G	G	G	G	G	G	G	G	G	G	G	G	G	G	G	G	G	G	G	G	G
2143594	missense_variant	MODERATE	MISSENSE	Gtg/Atg	p.Val285Met/c.853G>A	303	Rv1896c	protein_coding	CODING	CCP44663	C	T	C	C	C	T	C	T	C	C	C	C	C	C	C	C	C	C	C	C	C	C	C	C	C	C	C	C	C	C	C	C	C	C	C	C	C	C	C
2143631	missense_variant	MODERATE	MISSENSE	Gag/Aag	p.Glu371Lys/c.1111G>A	384	Rv1895	protein_coding	CODING	CCP44662	G	A	G	G	G	G	G	G	G	G	G	G	G	G	G	G	G	G	G	G	G	G	G	G	G	G	G	G	G	G	G	G	G	G	G	G	G	G	G
2143876	missense_variant	MODERATE	MISSENSE	Ggc/Agc	p.Gly191Ser/c.571G>A	303	Rv1896c	protein_coding	CODING	CCP44663	C	T	C	C	C	C	C	C	C	C	C	C	C	C	C	C	C	C	C	C	C	C	C	C	C	C	C	C	C	C	C	C	C	C	C	C	C	C	C
2144094	missense_variant	MODERATE	MISSENSE	gAc/gGc	p.Asp118Gly/c.353A>G	303	Rv1896c	protein_coding	CODING	CCP44663	T	C	C	C	C	C	C	C	C	C	C	C	C	C	C	C	C	C	C	C	C	C	C	C	C	C	C	C	C	C	C	C	C	C	C	C	C	C	C
2145440	missense_variant	MODERATE	MISSENSE	aCc/aGc	p.Thr269Ser/c.806C>G	343	lppD	protein_coding	CODING	CCP44666	G	C	G	G	G	G	G	G	G	G	G	G	G	G	G	G	G	G	G	G	G	G	G	G	G	G	G	G	G	G	G	G	G	G	G	G	G	G	G
2145601	synonymous_variant	LOW	SILENT	ccC/ccT	p.Pro215Pro/c.645C>T	343	lppD	protein_coding	CODING	CCP44666	G	A	G	G	G	G	G	G	G	G	G	G	G	G	G	G	G	G	G	G	G	G	G	G	G	G	G	G	G	G	G	G	G	G	G	G	G	G	G
2145610	synonymous_variant	LOW	SILENT	gcC/gcG	p.Ala212Ala/c.636C>G	343	lppD	protein_coding	CODING	CCP44666	G	C	G	G	G	G	G	G	G	G	G	G	G	G	G	G	G	G	G	G	G	G	G	G	G	G	G	G	G	G	G	G	G	G	G	G	G	G	G
2146523	missense_variant	MODERATE	MISSENSE	Gcg/Acg	p.Ala371Thr/c.1111G>A	462	lipJ	protein_coding	CODING	CCP44667	C	T	T	T	T	T	T	T	T	T	T	T	T	T	T	T	T	T	T	T	T	T	T	T	T	T	T	T	T	T	T	T	T	T	T	T	T	T	T
2149149	missense_variant	MODERATE	MISSENSE	Ggc/Agc	p.Gly376Ser/c.1126G>A	422	nanT	protein_coding	CODING	CCP44669	C	T	C	C	C	C	C	C	C	C	C	C	C	C	C	C	C	C	C	C	C	C	C	C	C	C	C	C	C	C	C	C	C	C	C	C	C	C	C
2150114	missense_variant	MODERATE	MISSENSE	aCc/aTc	p.Thr54Ile/c.161C>T	422	nanT	protein_coding	CODING	CCP44669	G	A	G	G	G	G	G	G	G	G	G	G	G	G	G	G	G	G	G	G	G	G	G	G	G	G	G	G	G	G	G	G	G	G	G	G	G	G	G
2150315	intergenic_region	MODIFIER			n.2150315G>A						G	A	G	G	G	G	G	G	G	A	G	G	G	G	G	G	G	G	G	G	G	G	G	A	G	G	G	G	G	A	G	G	G	G	G	G	G	G	G
2150957	missense_variant	MODERATE	MISSENSE	Cgc/Tgc	p.Arg2Cys/c.4C>T	143	Rv1904	protein_coding	CODING	CCP44671	C	T	C	C	C	C	C	C	C	C	C	C	C	C	C	C	C	C	T	C	C	C	C	C	C	C	T	C	C	C	C	C	C	C	C	C	C	C	C
2151341	missense_variant	MODERATE	MISSENSE	Gca/Aca	p.Ala130Thr/c.388G>A	143	Rv1904	protein_coding	CODING	CCP44671	G	A	G	G	A	G	G	G	G	G	G	G	G	G	G	G	G	G	G	G	G	G	G	G	G	G	G	G	G	G	G	G	G	G	G	G	G	G	G
2151850	missense_variant	MODERATE	MISSENSE	gaA/gaC	p.Glu182Asp/c.546A>C	320	aao	protein_coding	CODING	CCP44672	T	G	G	T	T	T	T	T	T	T	T	T	T	T	T	T	T	T	T	T	T	T	T	T	T	T	T	T	T	T	T	T	T	T	T	T	T	T	T
2152498	missense_variant	MODERATE	MISSENSE	gCc/gTc	p.Ala133Val/c.398C>T	156	Rv1906c	protein_coding	CODING	CCP44673	G	A	G	G	G	G	G	G	G	G	G	G	G	G	G	G	G	G	G	G	G	G	G	G	G	G	G	G	G	G	G	G	G	G	G	G	G	G	G
2157444	missense_variant	MODERATE	MISSENSE	Gca/Aca	p.Ala182Thr/c.544G>A	201	lppC	protein_coding	CODING	CCP44678	C	T	C	C	C	C	C	C	C	C	C	C	C	C	C	C	C	C	C	C	C	C	C	C	C	C	C	C	C	C	C	C	C	C	C	C	C	C	C
2158012	intergenic_region	MODIFIER			n.2158012C>T						C	T	C	C	C	C	C	C	C	C	C	C	C	C	C	C	C	C	C	C	C	C	C	C	C	C	C	C	C	C	C	C	C	C	C	C	C	C	C
2158479	missense_variant	MODERATE	MISSENSE	Gtc/Ctc	p.Val205Leu/c.613G>C	334	fadB5	protein_coding	CODING	CCP44679	C	G	C	C	C	C	G	C	C	C	C	C	C	C	C	C	C	C	C	C	C	C	C	C	C	C	C	C	C	C	C	C	C	C	C	C	C	C	C
2159110	intergenic_region	MODIFIER			n.2159110C>A						C	A	C	C	C	C	C	C	C	C	C	C	C	C	C	C	C	C	C	C	C	C	C	C	C	C	C	C	C	C	C	C	C	C	C	C	C	C	C
2160531	synonymous_variant	LOW	SILENT	gcC/gcT	p.Ala23Ala/c.69C>T	367	aceAa	protein_coding	CODING	CCP44682	C	T	C	C	C	T	C	T	C	C	C	C	C	C	C	C	C	C	C	C	C	C	C	C	C	C	C	C	C	C	C	C	C	C	C	C	C	C	C
2161542	synonymous_variant	LOW	SILENT	cgG/cgA	p.Arg360Arg/c.1080G>A	367	aceAa	protein_coding	CODING	CCP44682	G	A	G	G	G	G	G	G	A	G	A	A	A	A	A	G	A	G	G	G	A	A	A	G	G	G	G	G	G	G	G	G	A	G	G	G	A	G	G
2165327	missense_variant	MODERATE	MISSENSE	gGc/gCc	p.Gly662Ala/c.1985G>C	1459	PPE34	protein_coding	CODING	CCP44684	C	G	C	C	C	C	C	C	C	C	C	C	C	C	C	C	C	C	C	C	C	C	C	C	C	C	C	C	C	C	C	C	C	C	C	C	C	C	C
2165887	missense_variant	MODERATE	MISSENSE	agT/agG	p.Ser475Arg/c.1425T>G	1459	PPE34	protein_coding	CODING	CCP44684	A	C	A	A	A	A	A	A	A	A	A	A	A	A	A	A	A	A	A	A	A	A	A	A	A	A	A	C	A	A	A	A	A	A	A	A	A	A	A
2166529	synonymous_variant	LOW	SILENT	acG/acC	p.Thr261Thr/c.783G>C	1459	PPE34	protein_coding	CODING	CCP44684	C	G	C	C	C	C	C	C	G	C	G	G	G	G	G	C	G	C	C	C	G	G	G	C	C	C	C	C	C	C	C	C	G	C	C	C	G	C	C
2166867	missense_variant	MODERATE	MISSENSE	Tcg/Ccg	p.Ser149Pro/c.445T>C	1459	PPE34	protein_coding	CODING	CCP44684	A	G	A	A	A	A	A	A	A	A	A	A	A	A	A	A	A	A	A	A	A	A	A	A	A	A	A	A	A	A	A	A	A	A	A	A	A	A	A
2170795	intergenic_region	MODIFIER			n.2170795C>T						C	T	C	C	C	C	C	C	C	C	C	C	C	C	C	C	C	C	C	C	C	C	C	C	C	C	C	C	T	C	C	C	C	C	C	C	C	C	C
2170819	intergenic_region	MODIFIER			n.2170819G>T						G	T	G	G	G	G	G	G	G	T	G	G	G	G	G	G	G	G	G	T	G	G	G	T	T	G	G	G	T	T	G	G	G	T	G	T	G	G	G
2171445	missense_variant	MODERATE	MISSENSE	gaC/gaA	p.Asp27Glu/c.81C>A	154	Rv1919c	protein_coding	CODING	CCP44686	G	T	G	G	G	G	G	G	G	G	G	G	G	G	G	G	G	G	G	G	G	G	G	G	G	G	G	G	G	G	G	G	G	T	G	G	G	G	G
2173748	synonymous_variant	LOW	SILENT	ggT/ggC	p.Gly16Gly/c.48T>C	423	lppF	protein_coding	CODING	CCP44688	A	G	A	A	A	A	A	A	A	A	A	A	A	A	A	A	A	A	A	A	A	A	A	A	A	A	A	A	A	A	A	A	A	A	A	A	A	A	A
2176501	synonymous_variant	LOW	SILENT	gcC/gcG	p.Ala443Ala/c.1329C>G	446	lipD	protein_coding	CODING	CCP44690	C	G	C	C	C	C	C	C	C	C	C	C	C	C	C	C	C	C	C	C	C	C	C	C	C	C	C	C	C	C	C	C	C	C	C	C	C	C	C
2176883	synonymous_variant	LOW	SILENT	gcG/gcA	p.Ala16Ala/c.48G>A	126	Rv1924c	protein_coding	CODING	CCP44691	C	T	C	C	C	C	C	C	C	T	C	C	C	C	C	C	C	C	C	C	C	C	C	T	C	C	C	C	C	T	C	C	C	C	C	C	C	C	C
2177035	intergenic_region	MODIFIER			n.2177035T>G						T	G	T	T	T	T	T	T	T	T	T	T	T	T	T	T	T	T	T	T	T	T	T	T	T	T	T	T	T	T	T	T	T	T	T	T	T	T	T
2177114	missense_variant	MODERATE	MISSENSE	Agg/Ggg	p.Arg10Gly/c.28A>G	620	fadD31	protein_coding	CODING	CCP44692	A	G	A	G	A	A	A	A	A	A	A	A	A	A	A	A	A	A	G	A	A	A	A	A	A	A	G	A	A	A	A	A	A	A	A	A	A	A	G
2177130	missense_variant	MODERATE	MISSENSE	cTa/cCa	p.Leu15Pro/c.44T>C	620	fadD31	protein_coding	CODING	CCP44692	T	C	T	T	T	T	C	T	T	T	T	T	T	T	T	T	T	T	T	T	T	T	T	T	T	T	T	T	T	T	T	T	T	T	T	T	T	T	T
2177172	missense_variant	MODERATE	MISSENSE	gCa/gTa	p.Ala29Val/c.86C>T	620	fadD31	protein_coding	CODING	CCP44692	C	T	C	C	C	C	T	C	C	C	C	C	C	C	C	C	C	C	C	C	C	C	C	C	C	C	C	C	C	C	T	C	C	C	C	C	C	C	C
2177492	missense_variant	MODERATE	MISSENSE	Acg/Gcg	p.Thr136Ala/c.406A>G	620	fadD31	protein_coding	CODING	CCP44692	A	G	A	A	A	A	A	A	A	A	A	A	A	A	A	A	A	A	A	A	A	A	A	A	A	A	A	A	A	A	A	A	A	G	A	A	A	A	A
2180152	synonymous_variant	LOW	SILENT	cgC/cgG	p.Arg160Arg/c.480C>G	257	Rv1927	protein_coding	CODING	CCP44694	C	G	C	G	C	C	C	C	C	C	C	C	C	C	C	C	C	C	C	C	C	C	C	C	C	C	C	C	C	C	C	C	C	C	C	C	C	C	C
2181492	missense_variant	MODERATE	MISSENSE	Cgc/Tgc	p.Arg139Cys/c.415C>T	214	Rv1929c	protein_coding	CODING	CCP44696	G	A	G	G	G	G	G	G	G	G	G	G	G	G	G	G	G	G	G	G	G	G	G	G	G	G	G	G	G	G	G	G	G	G	G	G	G	G	A
2181672	missense_variant	MODERATE	MISSENSE	Tgg/Ggg	p.Trp79Gly/c.235T>G	214	Rv1929c	protein_coding	CODING	CCP44696	A	C	A	A	A	A	A	A	A	A	A	A	A	A	A	A	A	A	A	A	A	A	A	A	A	A	A	A	A	A	A	A	A	A	A	A	A	A	A
2181885	missense_variant	MODERATE	MISSENSE	Gcg/Acg	p.Ala8Thr/c.22G>A	214	Rv1929c	protein_coding	CODING	CCP44696	C	T	C	C	C	C	C	C	C	C	C	C	C	C	C	C	C	C	C	C	C	C	C	C	C	C	C	C	C	C	C	C	C	C	C	C	C	T	C
2183486	missense_variant	MODERATE	MISSENSE	Agc/Ggc	p.Ser39Gly/c.115A>G	165	tpx	protein_coding	CODING	CCP44699	A	G	A	A	A	A	A	A	A	A	A	A	A	A	A	A	A	A	A	A	A	A	A	A	A	A	A	G	A	A	A	A	A	A	A	A	A	A	A
2183544	missense_variant	MODERATE	MISSENSE	cCg/cTg	p.Pro58Leu/c.173C>T	165	tpx	protein_coding	CODING	CCP44699	C	T	C	C	C	C	C	C	C	C	C	C	C	C	C	C	C	C	C	C	C	C	C	C	C	C	C	C	C	C	C	C	C	C	C	T	C	C	C
2183889	missense_variant	MODERATE	MISSENSE	Cgc/Tgc	p.Arg357Cys/c.1069C>T	363	fadE18	protein_coding	CODING	CCP44700	G	A	G	G	G	G	G	G	G	G	G	G	G	G	G	G	G	G	G	G	G	G	G	G	G	G	G	G	G	G	G	G	G	G	G	G	G	G	G
2184175	synonymous_variant	LOW	SILENT	gcG/gcC	p.Ala261Ala/c.783G>C	363	fadE18	protein_coding	CODING	CCP44700	C	G	C	C	C	C	G	C	C	C	C	C	C	C	C	C	C	C	C	C	C	C	C	C	C	C	C	C	C	C	G	C	C	C	C	C	C	C	C
2184633	missense_variant	MODERATE	MISSENSE	Ggt/Cgt	p.Gly109Arg/c.325G>C	363	fadE18	protein_coding	CODING	CCP44700	C	G	C	C	C	C	C	C	C	C	C	C	C	C	C	C	C	C	C	C	C	C	C	C	C	C	C	C	C	C	C	C	C	C	C	C	C	C	C
2186319	missense_variant	MODERATE	MISSENSE	Cac/Tac	p.His281Tyr/c.841C>T	318	echA13	protein_coding	CODING	CCP44702	G	A	G	G	G	G	G	G	G	G	G	G	G	G	G	G	G	G	G	G	G	G	G	G	G	G	G	G	G	G	G	G	G	G	G	G	G	G	G
2187221	intergenic_region	MODIFIER			n.2187221A>G						A	G	A	A	A	A	A	A	A	G	A	A	A	A	A	A	A	A	A	A	A	A	A	G	A	A	A	A	A	G	A	A	A	A	A	A	A	A	A
2187267	intergenic_region	MODIFIER			n.2187267T>C						T	C	T	T	T	T	T	T	T	T	T	T	T	T	T	T	T	T	T	T	T	T	T	T	T	T	T	T	T	T	T	T	T	T	T	T	T	T	T
2187313	intergenic_region	MODIFIER			n.2187313C>T						C	T	C	C	T	C	C	C	C	C	C	C	C	C	C	C	C	C	C	C	C	C	C	C	C	C	C	C	C	C	C	C	C	C	C	C	C	C	C
2188143	missense_variant	MODERATE	MISSENSE	Tat/Gat	p.Tyr254Asp/c.760T>G	369	Rv1936	protein_coding	CODING	CCP44703	T	G	T	T	T	T	T	T	T	T	T	T	T	T	T	T	T	T	T	T	T	T	T	T	T	T	T	G	T	T	T	T	T	T	T	T	T	T	T
2189968	stop_gained	HIGH	NONSENSE	taC/taG	p.Tyr491*/c.1473C>G	839	Rv1937	protein_coding	CODING	CCP44704	C	G	C	C	C	C	C	C	C	C	C	C	C	C	C	C	C	C	C	C	C	C	C	C	C	C	C	C	C	C	C	C	C	G	C	C	C	C	C
2190235	synonymous_variant	LOW	SILENT	aaG/aaA	p.Lys580Lys/c.1740G>A	839	Rv1937	protein_coding	CODING	CCP44704	G	A	G	G	G	G	G	G	G	G	G	G	G	G	G	G	G	G	G	G	G	G	G	G	G	G	G	G	G	G	G	G	G	G	G	G	G	G	G
2190286	synonymous_variant	LOW	SILENT	gcG/gcA	p.Ala597Ala/c.1791G>A	839	Rv1937	protein_coding	CODING	CCP44704	G	A	G	G	G	G	G	G	G	G	G	G	G	G	G	G	G	G	G	G	G	G	G	G	G	G	G	G	G	G	G	G	G	G	G	G	G	G	A
2191320	synonymous_variant	LOW	SILENT	gcT/gcG	p.Ala98Ala/c.294T>G	356	ephB	protein_coding	CODING	CCP44705	T	G	T	T	T	T	T	T	T	T	T	T	T	T	T	T	T	T	T	T	T	T	T	T	G	T	T	T	T	T	T	T	T	T	T	T	T	T	T
2195231	synonymous_variant	LOW	SILENT	cgC/cgT	p.Arg39Arg/c.117C>T	125	mazE5	protein_coding	CODING	CCP44710	G	A	G	G	G	G	G	G	G	G	G	G	G	G	G	G	G	G	G	G	G	G	G	G	G	G	G	G	G	G	G	G	G	G	G	G	G	G	G
2195437	synonymous_variant	LOW	SILENT	ccG/ccC	p.Pro166Pro/c.498G>C	196	Rv1944c	protein_coding	CODING	CCP44711	C	G	C	C	C	C	C	C	C	C	C	C	C	C	C	C	C	C	C	C	C	C	C	C	C	G	C	C	C	C	C	C	C	C	C	C	C	C	C
2198493	intergenic_region	MODIFIER			n.2198493C>T						C	T	C	C	C	C	C	C	C	C	C	C	C	C	C	C	C	C	C	C	C	C	C	C	C	C	C	C	C	C	C	T	C	C	C	C	C	C	C
2200159	missense_variant	MODERATE	MISSENSE	Tgg/Ggg	p.Trp11Gly/c.31T>G	63	Rv1950c	protein_coding	CODING	CCP44717	A	C	A	A	A	A	A	A	A	A	A	A	A	A	A	A	A	A	C	A	A	A	A	A	A	A	A	A	A	A	A	A	A	A	A	A	A	A	A
2200989	missense_variant	MODERATE	MISSENSE	Cgc/Tgc	p.Arg18Cys/c.52C>T	103	vapC14	protein_coding	CODING	CCP44720	C	T	C	C	C	C	C	C	C	C	C	C	C	C	C	C	C	C	C	C	C	C	C	C	C	C	C	C	C	C	C	C	C	C	C	C	C	C	C
2201120	synonymous_variant	LOW	SILENT	caC/caT	p.His61His/c.183C>T	103	vapC14	protein_coding	CODING	CCP44720	C	T	C	C	C	C	C	C	C	C	C	C	C	C	C	C	C	C	C	C	C	C	C	C	C	C	C	C	C	C	C	C	C	T	C	C	C	C	C
2201317	missense_variant	MODERATE	MISSENSE	gCa/gAa	p.Ala143Glu/c.428C>A	173	Rv1954c	protein_coding	CODING	CCP44721	G	T	G	G	G	G	G	G	G	G	G	G	G	G	G	G	G	G	G	G	G	G	G	G	G	G	G	G	G	G	G	G	G	G	G	G	G	G	G
2202462	missense_variant	MODERATE	MISSENSE	Cat/Tat	p.His109Tyr/c.325C>T	149	higA	protein_coding	CODING	CCP44724	C	T	C	C	C	C	C	C	C	C	C	C	C	C	C	C	C	C	T	C	C	C	C	C	C	C	C	C	C	C	C	C	C	C	C	C	C	C	C
2204470	missense_variant	MODERATE	MISSENSE	Ggc/Agc	p.Gly87Ser/c.259G>A	164	Rv1961	protein_coding	CODING	CCP44729	G	A	G	G	G	G	G	G	G	A	G	G	G	G	G	G	G	G	G	A	G	G	G	A	A	G	G	G	A	A	G	G	G	A	G	A	G	G	G
2204591	missense_variant	MODERATE	MISSENSE	gCc/gTc	p.Ala127Val/c.380C>T	164	Rv1961	protein_coding	CODING	CCP44729	C	T	C	C	C	C	C	C	C	C	C	C	C	C	C	C	C	C	C	C	C	C	C	C	C	C	C	C	C	C	C	C	C	T	C	C	C	C	C
2204616	synonymous_variant	LOW	SILENT	gcC/gcT	p.Ala135Ala/c.405C>T	164	Rv1961	protein_coding	CODING	CCP44729	C	T	C	C	C	C	C	C	C	C	C	C	C	C	C	T	C	T	C	C	C	C	C	C	C	C	C	C	C	C	C	C	C	C	C	C	C	C	C
2205710	missense_variant	MODERATE	MISSENSE	Gcg/Acg	p.Ala365Thr/c.1093G>A	406	mce3R	protein_coding	CODING	CCP44732	C	T	C	C	C	C	C	C	C	C	C	C	C	C	C	C	C	C	C	C	C	C	C	C	C	C	C	C	C	C	C	C	C	C	C	C	C	C	C
2205733	missense_variant	MODERATE	MISSENSE	cAg/cCg	p.Gln357Pro/c.1070A>C	406	mce3R	protein_coding	CODING	CCP44732	T	G	T	G	T	T	T	T	T	T	T	T	T	T	T	T	T	T	T	T	T	T	T	T	T	T	T	T	T	T	T	T	T	T	T	T	T	T	T
2206283	missense_variant	MODERATE	MISSENSE	Agc/Cgc	p.Ser174Arg/c.520A>C	406	mce3R	protein_coding	CODING	CCP44732	T	G	T	T	T	T	T	T	T	G	T	T	T	T	T	T	T	T	T	G	T	T	T	G	G	T	T	T	G	G	T	T	T	G	T	G	T	T	T
2207530	intergenic_region	MODIFIER			n.2207530T>C						T	C	C	T	T	T	T	T	T	T	T	T	T	T	T	T	T	T	T	T	T	T	T	T	T	T	T	T	T	T	T	T	T	T	T	T	T	T	T
2209268	synonymous_variant	LOW	SILENT	ctT/ctC	p.Leu254Leu/c.762T>C	271	yrbE3B	protein_coding	CODING	CCP44734	T	C	T	T	T	T	T	T	T	T	T	T	T	T	T	T	T	T	C	T	T	T	T	T	T	T	T	T	T	T	T	T	T	T	T	T	T	T	T
2210212	stop_gained	HIGH	NONSENSE	Cag/Tag	p.Gln296*/c.886C>T	425	mce3A	protein_coding	CODING	CCP44735	C	T	C	C	C	C	C	C	C	C	C	C	C	C	C	C	C	C	C	C	C	C	C	C	C	C	C	C	C	C	C	C	C	C	C	T	C	C	C
2213412	synonymous_variant	LOW	SILENT	gcG/gcA	p.Ala186Ala/c.558G>A	423	mce3D	protein_coding	CODING	CCP44738	G	A	G	G	G	G	G	G	G	G	G	G	G	G	G	G	G	G	G	G	G	G	G	G	G	G	A	G	G	G	G	G	G	G	G	G	G	G	G
2214173	synonymous_variant	LOW	SILENT	tgC/tgT	p.Cys17Cys/c.51C>T	377	lprM	protein_coding	CODING	CCP44739	C	T	C	C	C	C	C	C	C	C	C	C	C	C	C	C	C	C	C	C	C	C	C	C	C	C	C	C	T	C	C	C	C	C	C	C	C	C	C
2217114	missense_variant	MODERATE	MISSENSE	Gtg/Ttg	p.Val175Leu/c.523G>T	191	Rv1972	protein_coding	CODING	CCP44741	G	T	G	G	G	G	G	G	G	G	G	G	G	G	G	G	G	G	G	G	G	G	G	G	G	G	G	G	G	G	G	G	G	G	G	G	G	G	G
2223206	intergenic_region	MODIFIER			n.2223206A>C						A	C	A	A	A	A	A	A	A	A	A	A	A	A	A	A	A	A	A	A	A	A	A	A	A	A	A	A	A	A	A	A	A	A	A	A	A	A	A
2223318	intergenic_region	MODIFIER			n.2223318T>C						T	C	T	T	T	T	T	T	T	T	T	T	T	T	T	T	T	T	T	T	T	T	T	T	T	T	T	T	T	T	T	T	T	T	T	T	T	T	T
2223836	missense_variant	MODERATE	MISSENSE	tCg/tGg	p.Ser65Trp/c.194C>G	228	mpt64	protein_coding	CODING	CCP44749	G	C	G	G	C	G	G	G	G	G	G	G	G	G	G	G	G	G	G	G	G	G	G	G	G	G	G	G	G	G	G	G	G	G	G	G	G	G	G
2225368	intergenic_region	MODIFIER			n.2225368T>G						T	G	T	T	T	T	T	T	T	T	T	T	T	T	T	T	T	T	T	T	T	T	T	T	T	T	T	T	T	T	T	T	T	T	T	T	T	T	G
2225809	synonymous_variant	LOW	SILENT	gtG/gtA	p.Val8Val/c.24G>A	139	vapC36	protein_coding	CODING	CCP44751	C	T	C	C	C	C	C	C	C	C	C	C	C	C	C	C	C	C	C	C	C	C	C	C	C	C	C	C	C	C	C	C	C	C	C	C	C	C	C
2228226	missense_variant	MODERATE	MISSENSE	atT/atG	p.Ile112Met/c.336T>G	217	cfp21	protein_coding	CODING	CCP44754	A	C	A	A	A	A	A	A	A	A	A	A	A	A	A	A	A	A	A	A	A	A	A	A	A	A	C	A	A	A	A	A	A	A	A	A	A	A	A
2229259	missense_variant	MODERATE	MISSENSE	aCc/aTc	p.Thr215Ile/c.644C>T	303	Rv1985c	protein_coding	CODING	CCP44755	G	A	G	G	G	G	G	G	A	G	A	A	A	A	A	G	A	G	G	G	A	A	A	G	G	G	G	G	G	G	G	A	A	G	A	G	A	G	G
2231465	intergenic_region	MODIFIER			n.2231465G>A						G	A	G	G	G	G	G	G	G	G	G	G	G	G	G	G	G	G	G	G	G	G	G	G	G	G	G	G	G	G	G	G	G	G	G	G	G	A	G
2232237	intergenic_region	MODIFIER			n.2232237G>C						G	C	G	G	G	G	G	G	G	C	G	G	G	G	G	G	G	G	G	G	G	G	G	C	G	G	G	G	G	C	G	G	G	G	G	G	G	G	G
2234480	missense_variant	MODERATE	MISSENSE	aTg/aCg	p.Met57Thr/c.170T>C	114	mazF6	protein_coding	CODING	CCP44762	A	G	A	A	A	A	A	A	A	A	A	A	A	A	A	A	A	A	A	A	A	A	A	A	A	A	A	A	A	A	A	A	A	A	A	A	A	A	A
2234528	missense_variant	MODERATE	MISSENSE	gCc/gTc	p.Ala41Val/c.122C>T	114	mazF6	protein_coding	CODING	CCP44762	G	A	G	G	G	G	G	G	G	G	G	G	G	G	G	G	G	G	G	G	G	G	G	G	G	G	G	G	G	G	G	G	G	A	G	G	G	G	G
2235981	synonymous_variant	LOW	SILENT	gtG/gtT	p.Val442Val/c.1326G>T	771	ctpG	protein_coding	CODING	CCP44764	C	A	C	C	C	C	C	C	C	C	C	C	C	C	C	C	C	C	C	A	C	C	C	C	C	C	C	C	C	C	C	C	C	C	C	C	C	C	C
2236629	synonymous_variant	LOW	SILENT	ggC/ggG	p.Gly226Gly/c.678C>G	771	ctpG	protein_coding	CODING	CCP44764	G	C	G	G	G	G	G	G	G	G	G	G	G	G	G	G	G	G	G	G	G	G	G	G	G	G	G	G	G	G	G	G	G	G	G	G	G	G	G
2236679	missense_variant	MODERATE	MISSENSE	Ggc/Agc	p.Gly210Ser/c.628G>A	771	ctpG	protein_coding	CODING	CCP44764	C	T	C	C	C	C	C	C	C	C	C	C	C	C	C	C	C	C	C	C	C	C	C	C	C	C	C	C	C	C	C	C	C	C	C	T	C	C	C
2237730	synonymous_variant	LOW	SILENT	gcC/gcA	p.Ala85Ala/c.255C>A	118	cmtR	protein_coding	CODING	CCP44766	G	T	G	G	G	G	G	G	G	G	G	G	G	G	G	G	G	G	G	G	G	G	G	G	G	G	G	G	G	G	G	G	G	G	G	G	G	G	G
2238891	stop_gained	HIGH	NONSENSE	Cag/Tag	p.Gln251*/c.751C>T	255	Rv1995	protein_coding	CODING	CCP44767	C	T	C	C	C	C	C	C	C	C	C	C	C	C	C	C	C	C	C	C	C	C	C	C	C	C	C	C	C	C	C	T	C	C	C	C	C	C	C
2239455	missense_variant	MODERATE	MISSENSE	gCt/gTt	p.Ala151Val/c.452C>T	317	Rv1996	protein_coding	CODING	CCP44768	C	T	C	C	C	C	C	C	C	C	C	C	C	C	C	C	C	C	C	C	C	C	C	C	C	C	C	C	C	C	C	C	C	C	C	C	C	C	C
2241220	synonymous_variant	LOW	SILENT	gaG/gaA	p.Glu354Glu/c.1062G>A	905	ctpF	protein_coding	CODING	CCP44769	G	A	G	G	G	G	G	G	G	G	G	G	G	G	G	G	G	G	G	G	G	G	G	G	G	G	N	G	G	G	G	G	G	G	G	G	G	G	G
2242808	missense_variant	MODERATE	MISSENSE	Gcg/Acg	p.Ala884Thr/c.2650G>A	905	ctpF	protein_coding	CODING	CCP44769	G	A	G	G	G	G	G	G	G	G	G	G	G	G	G	G	G	G	G	G	G	G	G	G	G	G	N	G	G	G	G	G	G	G	G	G	G	G	G
2243254	synonymous_variant	LOW	SILENT	cgC/cgT	p.Arg156Arg/c.468C>T	258	Rv1998c	protein_coding	CODING	CCP44770	G	A	G	G	G	G	G	G	G	G	G	G	G	G	G	G	G	G	G	G	G	G	G	G	G	G	G	G	G	G	G	G	G	G	G	G	G	G	G
2243408	missense_variant	MODERATE	MISSENSE	aGt/aTt	p.Ser105Ile/c.314G>T	258	Rv1998c	protein_coding	CODING	CCP44770	C	A	C	C	C	C	C	C	C	C	C	C	C	C	C	C	C	C	C	C	C	C	C	C	C	C	N	C	C	C	C	C	C	C	C	C	C	C	C
2244421	missense_variant	MODERATE	MISSENSE	Ctg/Atg	p.Leu240Met/c.718C>A	440	Rv1999c	protein_coding	CODING	CCP44771	G	T	T	T	T	T	T	T	T	T	T	T	T	T	T	T	T	T	T	T	T	T	T	T	T	T	G	T	T	T	T	T	T	T	T	T	T	T	T
2245304	synonymous_variant	LOW	SILENT	cgT/cgC	p.Arg32Arg/c.96T>C	537	Rv2000	protein_coding	CODING	CCP44772	T	C	T	T	T	T	T	T	T	T	T	T	T	T	T	T	T	T	T	T	T	T	T	T	T	T	T	T	T	T	T	T	T	T	T	T	T	T	T
2245707	missense_variant	MODERATE	MISSENSE	Gta/Ata	p.Val167Ile/c.499G>A	537	Rv2000	protein_coding	CODING	CCP44772	G	A	G	G	G	G	G	G	G	G	G	G	G	G	G	G	G	G	G	G	G	G	G	G	G	G	G	G	G	G	G	G	G	G	G	G	G	G	G
2247102	missense_variant	MODERATE	MISSENSE	Tgg/Agg	p.Trp91Arg/c.271T>A	250	Rv2001	protein_coding	CODING	CCP44773	T	A	T	T	T	T	T	T	A	T	A	A	A	A	A	T	A	T	T	T	A	A	A	T	T	T	T	T	T	T	T	A	A	T	A	T	A	T	T
2248682	missense_variant	MODERATE	MISSENSE	Gcc/Acc	p.Ala247Thr/c.739G>A	285	Rv2003c	protein_coding	CODING	CCP44775	C	T	C	C	C	T	C	T	C	C	C	C	C	C	C	C	C	C	C	C	C	C	C	C	C	C	C	C	C	C	C	C	C	C	C	C	C	C	C
2250091	missense_variant	MODERATE	MISSENSE	tTc/tGc	p.Phe295Cys/c.884T>G	498	Rv2004c	protein_coding	CODING	CCP44776	A	C	A	A	A	A	A	A	A	A	A	A	A	A	A	A	A	A	A	A	A	A	A	A	C	A	A	A	A	A	A	A	A	A	A	A	A	A	A
2251373	missense_variant	MODERATE	MISSENSE	Gtt/Ctt	p.Val171Leu/c.511G>C	295	Rv2005c	protein_coding	CODING	CCP44777	C	G	C	C	C	G	C	G	C	C	C	C	C	C	C	C	C	C	C	C	C	C	C	C	C	C	C	C	C	C	C	C	C	C	C	C	C	C	C
2251725	synonymous_variant	LOW	SILENT	ccG/ccA	p.Pro53Pro/c.159G>A	295	Rv2005c	protein_coding	CODING	CCP44777	C	T	C	T	C	C	C	C	C	C	C	C	C	C	C	C	C	C	T	C	C	C	C	C	C	C	T	C	C	C	C	C	C	C	C	C	C	C	T
2252306	missense_variant	MODERATE	MISSENSE	gAc/gGc	p.Asp102Gly/c.305A>G	1327	otsB1	protein_coding	CODING	CCP44778	A	G	G	A	A	A	A	A	A	A	A	A	A	A	A	A	A	A	A	A	A	A	A	A	A	A	A	A	A	A	A	A	A	A	A	A	A	A	A
2256829	missense_variant	MODERATE	MISSENSE	Ggc/Tgc	p.Gly372Cys/c.1114G>T	441	Rv2008c	protein_coding	CODING	CCP44780	C	A	C	C	C	C	C	C	C	C	C	C	C	C	C	C	C	C	C	C	C	C	C	C	C	A	C	C	C	C	C	C	C	C	C	C	C	C	C
2257339	synonymous_variant	LOW	SILENT	Cta/Tta	p.Leu202Leu/c.604C>T	441	Rv2008c	protein_coding	CODING	CCP44780	G	A	G	G	G	G	A	G	G	G	G	G	G	G	G	G	G	G	G	G	G	G	G	G	G	G	G	G	G	G	A	G	G	G	G	G	G	G	G
2257577	synonymous_variant	LOW	SILENT	agC/agT	p.Ser122Ser/c.366C>T	441	Rv2008c	protein_coding	CODING	CCP44780	G	A	G	G	G	A	G	A	G	G	G	G	G	G	G	G	G	G	G	G	G	G	G	G	G	G	G	G	G	G	G	G	G	G	G	G	G	G	G
2258046	missense_variant	MODERATE	MISSENSE	gTg/gGg	p.Val6Gly/c.17T>G	80	vapB15	protein_coding	CODING	CCP44781	T	G	T	T	T	T	T	T	T	T	T	T	T	T	T	T	T	T	T	T	T	T	T	T	T	T	T	T	G	T	T	T	T	T	T	T	T	T	T
2260550	intergenic_region	MODIFIER			n.2260550C>A						C	A	C	C	C	C	C	C	A	C	A	A	A	A	A	C	A	C	C	C	A	A	A	C	C	C	C	C	C	C	C	A	A	C	A	C	A	C	C
2261694	intergenic_region	MODIFIER			n.2261694G>A						G	A	G	G	G	G	G	G	G	G	G	G	G	G	G	G	G	G	G	G	G	G	G	G	G	G	G	G	G	G	G	G	G	G	G	G	G	A	G
2262058	missense_variant	MODERATE	MISSENSE	Ctg/Gtg	p.Leu339Val/c.1015C>G	418	Rv2015c	protein_coding	CODING	CCP44787	G	C	G	G	G	G	G	G	G	G	G	G	G	G	G	G	G	G	G	G	G	G	G	G	G	G	G	G	G	G	G	G	G	G	G	G	G	G	C
2266177	missense_variant	MODERATE	MISSENSE	tgC/tgG	p.Cys63Trp/c.189C>G	138	Rv2019	protein_coding	CODING	CCP44791	C	G	C	C	C	C	C	C	C	C	C	C	C	C	C	C	C	C	C	C	C	C	C	C	C	C	C	C	C	C	C	C	C	C	C	C	C	C	C
2267273	missense_variant	MODERATE	MISSENSE	gCg/gGg	p.Ala151Gly/c.452C>G	201	Rv2022c	protein_coding	CODING	CCP44794	G	C	G	G	G	G	G	G	G	G	G	G	G	G	G	G	G	G	G	C	G	G	G	G	C	G	G	G	G	G	G	G	G	G	G	G	G	G	G
2267489	missense_variant	MODERATE	MISSENSE	gCg/gTg	p.Ala79Val/c.236C>T	201	Rv2022c	protein_coding	CODING	CCP44794	G	A	G	G	G	G	G	G	G	G	G	G	G	G	G	G	G	G	G	G	G	G	G	G	G	G	G	G	G	G	G	G	G	G	G	G	G	G	G
2268510	non_coding_transcript_exon_variant	MODIFIER			n.217C>T		Rv2023A	pseudogene	NON_CODING	Rv2023A	G	A	G	G	G	G	G	G	G	G	G	G	G	G	G	G	G	G	G	G	G	G	G	G	G	G	A	G	G	G	G	G	G	G	G	G	G	G	G
2270122	missense_variant	MODERATE	MISSENSE	cAg/cCg	p.Gln40Pro/c.119A>C	515	Rv2024c	protein_coding	CODING	CCP44797	T	G	T	T	T	T	T	T	G	T	G	G	G	G	G	T	G	T	T	T	G	G	G	T	T	T	T	T	T	T	T	T	G	T	T	T	G	T	T
2272477	missense_variant	MODERATE	MISSENSE	Gtg/Atg	p.Val91Met/c.271G>A	294	Rv2026c	protein_coding	CODING	CCP44799	C	T	C	C	C	C	C	C	C	C	C	C	C	C	C	C	C	C	C	C	C	C	C	C	C	C	C	C	C	C	C	C	C	C	C	C	C	C	C
2273045	missense_variant	MODERATE	MISSENSE	aaC/aaG	p.Asn488Lys/c.1464C>G	573	dosT	protein_coding	CODING	CCP44800	G	C	G	G	G	G	C	G	G	G	G	G	G	G	G	G	G	G	G	G	G	G	G	G	G	G	G	G	G	G	C	G	G	G	G	G	G	G	G
2273519	synonymous_variant	LOW	SILENT	gaC/gaT	p.Asp330Asp/c.990C>T	573	dosT	protein_coding	CODING	CCP44800	G	A	G	G	G	G	G	G	G	G	G	G	G	G	G	G	G	G	G	G	G	G	G	G	G	G	G	G	G	G	G	G	G	G	G	G	G	G	G
2274605	synonymous_variant	LOW	SILENT	ggC/ggG	p.Gly268Gly/c.804C>G	279	Rv2028c	protein_coding	CODING	CCP44801	G	C	G	G	G	G	G	G	G	G	C	G	G	G	G	G	G	G	G	G	G	G	G	G	G	G	G	G	G	G	G	G	G	G	G	G	G	G	G
2277437	missense_variant	MODERATE	MISSENSE	ttT/ttG	p.Phe350Leu/c.1050T>G	681	Rv2030c	protein_coding	CODING	CCP44803	A	C	A	A	A	A	A	A	A	A	A	A	A	A	A	A	A	A	A	A	A	A	A	A	A	A	A	A	A	A	A	A	A	A	A	A	A	A	A
2279270	missense_variant	MODERATE	MISSENSE	Gtg/Atg	p.Val48Met/c.142G>A	331	acg	protein_coding	CODING	CCP44805	G	A	G	G	G	G	G	G	G	G	G	G	G	G	G	G	G	G	G	G	G	G	G	G	G	G	G	G	G	G	G	G	G	G	G	G	G	G	G
2279333	missense_variant	MODERATE	MISSENSE	Cac/Tac	p.His69Tyr/c.205C>T	331	acg	protein_coding	CODING	CCP44805	C	T	C	C	C	C	C	C	C	C	C	C	C	C	C	C	C	C	C	C	C	C	C	C	C	T	C	C	C	C	C	C	C	C	C	C	C	C	C
2281266	intergenic_region	MODIFIER			n.2281266A>G						A	G	A	G	A	A	A	A	A	A	A	A	A	A	A	A	A	A	A	A	A	A	A	A	A	A	A	A	A	A	A	A	A	A	A	A	A	A	A
2281267	intergenic_region	MODIFIER			n.2281267A>G						A	G	A	G	A	A	A	A	A	A	A	A	A	A	A	A	A	A	A	A	A	A	A	A	A	A	A	A	A	A	A	A	A	A	A	A	A	A	A
2281311	synonymous_variant	LOW	SILENT	tcA/tcG	p.Ser6Ser/c.18A>G	107	Rv2034	protein_coding	CODING	CCP44807	A	G	A	A	A	A	A	A	A	A	A	A	A	A	A	A	A	A	A	A	A	A	A	A	A	A	A	A	G	A	A	A	A	G	A	A	A	A	A
2285823	synonymous_variant	LOW	SILENT	acC/acT	p.Thr236Thr/c.708C>T	300	Rv2040c	protein_coding	CODING	CCP44813	G	A	G	G	G	G	G	G	G	G	G	G	G	G	G	G	G	G	G	G	G	G	G	G	G	G	G	G	G	G	G	G	G	G	G	G	G	G	G
2287531	missense_variant	MODERATE	MISSENSE	Gac/Cac	p.Asp106His/c.316G>C	439	Rv2041c	protein_coding	CODING	CCP44814	C	G	C	C	C	C	C	C	C	C	C	C	C	C	C	C	C	C	C	C	C	C	C	C	C	C	C	C	G	C	C	C	C	C	C	C	C	C	C
2290166	missense_variant	MODERATE	MISSENSE	gGc/gAc	p.Gly352Asp/c.1055G>A	511	lipT	protein_coding	CODING	CCP44818	C	T	C	C	C	C	C	C	C	C	C	C	C	C	C	C	C	C	C	C	C	C	C	C	C	C	C	C	C	C	C	C	C	C	C	C	C	C	C
2290661	missense_variant	MODERATE	MISSENSE	aAc/aCc	p.Asn187Thr/c.560A>C	511	lipT	protein_coding	CODING	CCP44818	T	G	T	T	T	T	T	T	T	T	T	T	T	T	T	T	T	T	T	T	T	T	T	T	T	T	T	T	T	G	T	T	T	T	T	T	T	T	T
2291304	synonymous_variant	LOW	SILENT	ctG/ctA	p.Leu12Leu/c.36G>A	218	lppI	protein_coding	CODING	CCP44819	G	A	G	G	G	G	G	G	G	G	G	G	G	G	G	G	G	G	G	G	G	G	G	G	G	G	G	G	G	G	G	G	G	G	G	G	G	G	G
2291369	missense_variant	MODERATE	MISSENSE	gCg/gAg	p.Ala34Glu/c.101C>A	218	lppI	protein_coding	CODING	CCP44819	C	A	C	C	C	C	A	C	C	C	C	C	C	C	C	C	C	C	C	C	C	C	C	C	C	C	C	C	C	C	C	C	C	C	C	C	C	C	C
2292613	synonymous_variant	LOW	SILENT	ctC/ctT	p.Leu638Leu/c.1914C>T	854	Rv2047c	protein_coding	CODING	CCP44820	G	A	G	G	G	G	G	G	G	G	G	G	G	G	G	G	G	G	A	G	G	G	G	G	G	G	G	G	G	G	G	G	G	G	G	G	G	G	G
2294150	missense_variant	MODERATE	MISSENSE	gCg/gTg	p.Ala126Val/c.377C>T	854	Rv2047c	protein_coding	CODING	CCP44820	G	A	G	G	G	G	G	G	G	G	G	G	G	G	G	G	G	G	G	G	G	G	G	G	G	G	G	G	G	G	G	G	G	G	G	G	G	G	G
2296454	synonymous_variant	LOW	SILENT	caC/caT	p.His3511His/c.10533C>T	4151	pks12	protein_coding	CODING	CCP44821	G	A	G	G	G	G	G	G	G	G	G	G	G	G	G	G	G	G	G	G	G	G	G	G	G	G	G	G	G	G	G	G	G	G	G	G	G	A	G
2296634	synonymous_variant	LOW	SILENT	ggC/ggT	p.Gly3451Gly/c.10353C>T	4151	pks12	protein_coding	CODING	CCP44821	G	A	G	G	G	G	G	G	G	G	G	G	G	G	G	G	G	G	G	G	G	G	G	G	G	G	G	G	G	G	G	G	G	G	G	G	G	G	G
2300891	synonymous_variant	LOW	SILENT	tcC/tcA	p.Ser2032Ser/c.6096C>A	4151	pks12	protein_coding	CODING	CCP44821	G	T	G	G	G	G	T	G	G	G	G	G	G	G	G	G	G	G	G	G	G	G	G	G	G	G	G	G	G	G	T	G	G	G	G	G	G	G	G
2303846	missense_variant	MODERATE	MISSENSE	gaA/gaC	p.Glu1047Asp/c.3141A>C	4151	pks12	protein_coding	CODING	CCP44821	T	G	T	T	T	T	T	T	T	T	T	T	T	T	T	T	T	T	T	T	T	T	T	T	T	T	T	T	T	T	T	T	T	T	T	T	T	T	T
2304647	missense_variant	MODERATE	MISSENSE	ttC/ttG	p.Phe780Leu/c.2340C>G	4151	pks12	protein_coding	CODING	CCP44821	G	C	G	G	G	G	G	G	G	G	G	G	G	G	G	G	G	G	C	G	G	G	G	G	G	G	G	G	G	G	G	G	G	G	G	G	G	G	G
2304893	synonymous_variant	LOW	SILENT	gcG/gcA	p.Ala698Ala/c.2094G>A	4151	pks12	protein_coding	CODING	CCP44821	C	T	C	C	C	C	C	C	C	C	C	C	C	C	C	T	C	T	C	C	C	C	C	C	C	C	C	C	C	C	C	C	C	C	C	C	C	C	C
2304942	missense_variant	MODERATE	MISSENSE	cTg/cGg	p.Leu682Arg/c.2045T>G	4151	pks12	protein_coding	CODING	CCP44821	A	C	A	A	A	A	A	A	A	A	A	A	A	A	A	A	A	A	A	A	A	A	A	A	A	A	A	A	A	A	A	A	A	A	A	A	A	A	A
2305158	missense_variant	MODERATE	MISSENSE	cCc/cGc	p.Pro610Arg/c.1829C>G	4151	pks12	protein_coding	CODING	CCP44821	G	C	G	G	G	G	G	G	G	G	G	G	G	G	G	G	G	G	G	G	G	G	G	G	G	G	G	G	G	G	G	G	G	G	G	G	G	G	G
2305245	missense_variant	MODERATE	MISSENSE	cCg/cAg	p.Pro581Gln/c.1742C>A	4151	pks12	protein_coding	CODING	CCP44821	G	T	G	G	G	G	G	G	T	G	T	T	T	T	T	G	T	G	G	G	T	T	T	G	G	G	G	G	G	G	G	T	T	G	T	G	T	G	G
2305389	missense_variant	MODERATE	MISSENSE	gCc/gTc	p.Ala533Val/c.1598C>T	4151	pks12	protein_coding	CODING	CCP44821	G	A	G	G	G	G	G	G	G	G	G	G	G	G	G	G	G	G	G	G	G	G	G	G	G	G	G	G	G	G	G	G	G	G	G	G	G	A	G
2306276	synonymous_variant	LOW	SILENT	acG/acA	p.Thr237Thr/c.711G>A	4151	pks12	protein_coding	CODING	CCP44821	C	T	T	C	T	T	T	T	T	T	T	T	T	T	T	T	T	T	C	T	T	T	T	T	T	T	C	T	T	T	T	T	T	T	T	T	T	T	C
2306306	synonymous_variant	LOW	SILENT	gcT/gcC	p.Ala227Ala/c.681T>C	4151	pks12	protein_coding	CODING	CCP44821	A	G	G	A	G	G	G	G	G	G	G	G	G	G	G	G	G	G	A	G	G	G	G	G	G	G	A	G	G	G	G	G	G	G	G	G	G	G	A
2307614	intergenic_region	MODIFIER			n.2307614G>A						G	A	G	G	A	G	G	G	G	G	G	G	G	G	G	G	G	G	G	G	G	G	G	G	G	G	G	G	G	G	G	G	G	G	G	G	G	G	G
2308523	missense_variant	MODERATE	MISSENSE	Gtc/Atc	p.Val745Ile/c.2233G>A	874	ppm1	protein_coding	CODING	CCP44824	C	T	C	C	C	C	C	C	C	C	C	C	C	C	C	C	C	C	C	C	C	C	C	C	C	C	C	C	C	C	C	C	C	C	C	C	C	C	C
2310587	missense_variant	MODERATE	MISSENSE	Tgg/Ggg	p.Trp57Gly/c.169T>G	874	ppm1	protein_coding	CODING	CCP44824	A	C	A	A	A	A	A	A	A	A	A	A	A	A	A	A	A	A	A	A	A	A	A	A	A	C	A	A	A	A	A	A	A	A	A	A	A	A	A
2310600	synonymous_variant	LOW	SILENT	ctC/ctA	p.Leu52Leu/c.156C>A	874	ppm1	protein_coding	CODING	CCP44824	G	T	G	G	G	G	G	G	G	G	G	G	G	G	G	G	G	G	G	G	G	G	G	G	G	G	G	G	G	G	G	G	G	G	G	G	G	G	G
2310772	intergenic_region	MODIFIER			n.2310772G>A						G	A	G	G	G	G	G	G	G	G	G	G	G	G	G	G	G	G	G	G	G	G	G	G	G	G	G	G	G	G	G	G	G	G	G	G	G	G	G
2311149	missense_variant	MODERATE	MISSENSE	Ggc/Agc	p.Gly457Ser/c.1369G>A	534	Rv2052c	protein_coding	CODING	CCP44825	C	T	C	C	C	C	C	C	C	C	C	C	C	C	C	C	C	C	C	C	C	C	C	C	C	C	C	C	T	C	C	C	C	C	C	C	C	C	C
2311258	synonymous_variant	LOW	SILENT	gcG/gcA	p.Ala420Ala/c.1260G>A	534	Rv2052c	protein_coding	CODING	CCP44825	C	T	C	C	C	C	C	C	C	C	C	C	C	C	C	C	C	C	C	C	C	C	C	C	C	T	C	C	C	C	C	C	C	C	C	C	C	C	C
2312341	synonymous_variant	LOW	SILENT	gcG/gcA	p.Ala59Ala/c.177G>A	534	Rv2052c	protein_coding	CODING	CCP44825	C	T	C	C	C	C	C	C	C	C	C	C	C	C	C	C	C	C	C	C	C	C	C	C	C	C	C	C	C	C	C	C	C	C	C	C	C	C	C
2312436	missense_variant	MODERATE	MISSENSE	Cgc/Tgc	p.Arg28Cys/c.82C>T	534	Rv2052c	protein_coding	CODING	CCP44825	G	A	G	G	G	G	G	G	G	G	G	G	G	G	G	G	G	G	G	G	G	G	G	G	G	G	A	G	G	G	G	G	G	G	G	G	G	G	G
2313634	synonymous_variant	LOW	SILENT	cgT/cgC	p.Arg170Arg/c.510T>C	237	Rv2054	protein_coding	CODING	CCP44827	T	C	T	T	T	T	T	T	T	T	T	T	T	T	T	T	T	T	T	T	T	T	T	T	T	T	T	T	T	T	T	T	T	T	T	T	T	T	T
2313837	stop_lost+splice_region_variant	HIGH	MISSENSE	tAg/tCg	p.Ter238Serext*?/c.713A>C	237	Rv2054	protein_coding	CODING	CCP44827	A	C	A	A	C	A	A	A	A	A	A	A	A	A	A	A	A	A	A	A	A	A	A	A	A	A	A	A	A	A	A	A	A	A	A	A	A	C	A
2314076	intergenic_region	MODIFIER			n.2314076C>T						C	T	C	C	C	T	C	T	C	C	C	C	C	C	C	C	C	C	C	C	C	C	C	C	C	C	C	C	C	C	C	C	C	C	C	C	C	C	C
2314202	missense_variant	MODERATE	MISSENSE	gGc/gAc	p.Gly51Asp/c.152G>A	88	rpsR2	protein_coding	CODING	CCP44828	C	T	C	C	C	C	C	C	C	C	C	C	C	C	C	C	C	C	C	C	C	C	C	C	C	C	C	C	C	C	C	C	C	C	C	C	C	C	C
2314301	missense_variant	MODERATE	MISSENSE	cTc/cGc	p.Leu18Arg/c.53T>G	88	rpsR2	protein_coding	CODING	CCP44828	A	C	A	A	A	A	A	A	A	A	A	A	A	A	A	A	A	A	A	A	A	A	A	A	A	A	A	A	A	A	A	A	A	A	A	A	A	A	C
2314410	missense_variant	MODERATE	MISSENSE	Gtc/Ttc	p.Val84Phe/c.250G>T	101	rpsN2	protein_coding	CODING	CCP44829	C	A	C	C	C	C	A	C	C	C	C	C	C	C	C	C	C	C	C	C	C	C	C	C	C	C	C	C	C	C	C	C	C	C	C	C	C	C	C
2315016	missense_variant	MODERATE	MISSENSE	Aac/Cac	p.Asn16His/c.46A>C	78	rpmB2	protein_coding	CODING	CCP44831	T	G	T	G	T	T	T	T	T	T	T	T	T	T	T	T	T	T	G	T	T	T	T	T	T	T	G	T	T	T	T	T	T	T	T	T	T	T	G
2315837	missense_variant	MODERATE	MISSENSE	Tcc/Gcc	p.Ser222Ala/c.664T>G	511	Rv2059	protein_coding	CODING	CCP44832	T	G	T	G	T	T	T	T	T	T	T	T	T	T	T	T	T	T	T	T	T	T	T	T	T	T	T	T	T	T	T	T	T	T	T	T	T	T	T
2316368	missense_variant	MODERATE	MISSENSE	Ggc/Agc	p.Gly399Ser/c.1195G>A	511	Rv2059	protein_coding	CODING	CCP44832	G	A	G	G	G	G	G	G	G	G	G	G	G	G	G	G	G	G	G	G	G	G	G	G	G	G	G	G	G	G	G	G	G	G	G	G	G	G	G
2317374	missense_variant	MODERATE	MISSENSE	tGg/tTg	p.Trp1127Leu/c.3380G>T	1194	cobN	protein_coding	CODING	CCP44835	C	A	C	C	C	C	C	C	C	A	C	C	C	C	C	C	C	C	C	A	C	C	C	A	A	C	C	C	A	A	C	C	C	A	C	A	C	C	C
2317969	missense_variant	MODERATE	MISSENSE	Ctc/Ttc	p.Leu929Phe/c.2785C>T	1194	cobN	protein_coding	CODING	CCP44835	G	A	A	A	A	A	A	A	A	A	A	A	A	A	A	A	A	A	A	A	A	A	A	A	A	A	A	A	A	A	A	A	A	A	A	A	A	A	A
2318136	missense_variant	MODERATE	MISSENSE	cCg/cGg	p.Pro873Arg/c.2618C>G	1194	cobN	protein_coding	CODING	CCP44835	G	C	G	G	G	G	G	G	G	G	G	G	G	G	G	G	G	G	G	G	G	G	G	G	C	G	G	G	G	G	G	G	G	G	G	G	G	G	G
2319174	stop_gained	HIGH	NONSENSE	tGg/tAg	p.Trp527*/c.1580G>A	1194	cobN	protein_coding	CODING	CCP44835	C	T	C	C	C	C	C	C	C	C	C	C	C	C	C	C	C	C	C	C	C	C	C	C	C	C	C	C	C	C	C	C	C	C	C	T	C	C	C
2319843	missense_variant	MODERATE	MISSENSE	gTg/gCg	p.Val304Ala/c.911T>C	1194	cobN	protein_coding	CODING	CCP44835	A	G	G	G	G	G	G	G	G	G	G	G	G	G	G	G	G	G	G	G	G	G	G	G	G	G	G	G	G	G	G	G	G	G	G	G	G	G	G
2320678	missense_variant	MODERATE	MISSENSE	Tac/Gac	p.Tyr26Asp/c.76T>G	1194	cobN	protein_coding	CODING	CCP44835	A	C	A	A	A	A	A	A	A	A	A	A	A	A	A	A	A	A	A	A	A	A	A	A	A	A	A	A	A	A	A	A	A	A	A	C	A	A	A
2320816	intergenic_region	MODIFIER			n.2320816G>T						G	T	G	G	G	G	G	G	G	G	G	G	G	G	G	G	G	G	G	G	G	G	G	G	G	G	G	G	G	G	G	G	G	G	G	G	G	G	G
2321583	missense_variant	MODERATE	MISSENSE	Gtc/Atc	p.Val45Ile/c.133G>A	363	cobG	protein_coding	CODING	CCP44838	G	A	A	A	A	A	A	A	A	A	A	A	A	A	A	A	A	A	A	A	A	A	A	A	A	A	A	A	A	A	A	A	A	A	A	A	A	A	A
2321899	missense_variant	MODERATE	MISSENSE	gAc/gCc	p.Asp150Ala/c.449A>C	363	cobG	protein_coding	CODING	CCP44838	A	C	A	A	A	A	A	A	C	A	C	C	C	C	C	A	C	A	A	A	C	C	C	A	A	A	A	A	A	A	A	C	C	A	C	A	C	A	A
2322497	missense_variant	MODERATE	MISSENSE	gaG/gaC	p.Glu349Asp/c.1047G>C	363	cobG	protein_coding	CODING	CCP44838	G	C	G	G	G	G	G	G	G	G	G	G	G	G	G	G	G	G	G	G	G	G	G	G	G	G	G	G	G	G	G	G	G	G	G	G	G	G	G
2323003	missense_variant	MODERATE	MISSENSE	gCa/gAa	p.Ala151Glu/c.452C>A	208	cobH	protein_coding	CODING	CCP44839	C	A	C	C	C	C	C	C	C	C	C	C	C	C	C	C	C	C	C	C	C	C	C	C	C	C	C	C	C	C	C	C	C	C	C	C	C	C	C
2323921	synonymous_variant	LOW	SILENT	gtC/gtG	p.Val249Val/c.747C>G	508	cobI	protein_coding	CODING	CCP44840	C	G	C	C	C	C	C	C	C	C	C	C	C	C	C	C	C	C	C	C	C	C	C	C	C	C	C	C	C	C	C	C	C	C	C	C	C	C	C
2323937	missense_variant	MODERATE	MISSENSE	Ggg/Agg	p.Gly255Arg/c.763G>A	508	cobI	protein_coding	CODING	CCP44840	G	A	G	G	A	G	G	G	G	G	G	G	G	G	G	G	G	G	G	G	G	G	G	G	G	G	G	G	G	G	G	G	G	G	G	G	G	A	G
2324185	synonymous_variant	LOW	SILENT	ttG/ttA	p.Leu337Leu/c.1011G>A	508	cobI	protein_coding	CODING	CCP44840	G	A	G	G	G	G	G	G	G	G	G	G	G	G	G	G	G	G	G	G	G	G	G	G	G	G	G	G	G	G	G	G	G	G	G	G	G	G	G
2324647	splice_region_variant+stop_retained_variant	LOW	SILENT	taG/taA	p.Ter408Ter/c.1224G>A	407	Rv2067c	protein_coding	CODING	CCP44841	C	T	C	C	C	C	C	C	C	C	C	C	C	C	C	C	C	C	C	C	C	C	C	C	C	C	C	C	C	C	C	C	C	C	C	C	C	T	C
2325446	missense_variant	MODERATE	MISSENSE	aTg/aCg	p.Met142Thr/c.425T>C	407	Rv2067c	protein_coding	CODING	CCP44841	A	G	A	A	A	A	A	A	A	A	A	A	A	A	A	A	A	A	A	A	A	A	A	A	A	A	A	A	A	A	A	A	A	A	A	A	A	A	A
2328860	missense_variant	MODERATE	MISSENSE	Gac/Aac	p.Asp40Asn/c.118G>A	251	cobM	protein_coding	CODING	CCP44845	C	T	C	C	C	C	C	C	C	T	C	C	C	C	C	C	C	C	C	T	C	C	C	T	T	C	C	C	T	T	C	C	C	T	C	T	C	C	C
2330064	missense_variant	MODERATE	MISSENSE	gTa/gCa	p.Val28Ala/c.83T>C	390	cobL	protein_coding	CODING	CCP44846	A	G	A	A	A	A	A	A	A	A	A	A	A	A	A	A	A	A	A	A	A	A	A	A	A	A	A	A	A	A	A	A	A	A	A	A	A	A	A
2330912	missense_variant	MODERATE	MISSENSE	Atc/Gtc	p.Ile18Val/c.52A>G	249	Rv2073c	protein_coding	CODING	CCP44847	T	C	T	T	T	T	T	T	T	T	T	T	T	T	T	T	T	T	T	T	T	T	T	T	T	T	T	T	T	T	T	T	T	T	T	T	T	T	C
2333153	missense_variant	MODERATE	MISSENSE	Gtg/Atg	p.Val46Met/c.136G>A	83	Rv2076c	protein_coding	CODING	CCP44850	C	T	C	C	C	C	C	C	C	C	C	C	C	C	C	T	C	T	C	C	C	C	C	C	C	C	C	C	C	C	C	C	C	C	C	C	C	C	C
2333575	synonymous_variant	LOW	SILENT	aaC/aaT	p.Asn240Asn/c.720C>T	323	Rv2077c	protein_coding	CODING	CCP44851	G	A	G	A	G	G	G	G	G	G	G	G	G	G	G	G	G	G	G	G	G	G	G	G	G	G	G	G	G	G	G	G	G	G	G	G	G	G	G
2334191	missense_variant	MODERATE	MISSENSE	cTg/cCg	p.Leu35Pro/c.104T>C	323	Rv2077c	protein_coding	CODING	CCP44851	A	G	A	A	A	A	A	A	A	A	A	A	A	A	A	A	A	A	A	A	A	A	A	A	A	A	A	A	A	A	A	A	A	A	A	A	A	G	A
2334210	synonymous_variant	LOW	SILENT	Cgg/Agg	p.Arg29Arg/c.85C>A	323	Rv2077c	protein_coding	CODING	CCP44851	G	T	G	G	T	G	G	G	G	G	G	G	G	G	G	G	G	G	G	G	G	G	G	G	G	G	G	G	G	G	G	G	G	G	G	G	G	G	G
2335280	synonymous_variant	LOW	SILENT	ggC/ggT	p.Gly74Gly/c.222C>T	104	Rv2078	protein_coding	CODING	CCP44853	C	T	C	T	C	C	C	C	C	C	C	C	C	C	C	C	C	C	T	C	C	C	C	C	C	C	T	C	C	C	C	C	C	C	C	C	C	C	T
2335483	synonymous_variant	LOW	SILENT	gcG/gcT	p.Ala43Ala/c.129G>T	656	Rv2079	protein_coding	CODING	CCP44854	G	T	G	G	G	G	G	G	G	G	G	G	G	G	G	G	G	G	T	G	G	G	G	G	G	G	G	G	G	G	G	G	G	G	G	G	G	G	G
[truncated: 1,687 more rows]
[truncated: 19 more columns]

## Sheet: Supp3
PatientID.	district	Province	year	DST	20	10	12a	19	31	11	15	9	13	7	21	35	33	30	14	16	18	23	8	29	22	5	28	32	27	34	26	24	6	4	1	36	3	17	37	2	25
20	Tha maka	Kanchanaburi	2015	XDR		2	2	2	3	3	4	5	6	9	9	11	111	113	184	184	208	211	215	221	223	223	226	229	229	236	239	242	245	246	249	268	302	312	315	328	329
10	Bo phloi	Kanchanaburi	2006	XDR	2		2	2	3	3	4	5	6	9	9	11	111	113	184	184	208	211	215	221	223	223	226	229	229	236	239	242	245	246	249	268	302	312	315	328	329
12	Tha maka	Kanchanaburi	2007	XDR	2	2		2	3	3	4	5	6	9	9	11	111	113	184	184	208	211	215	221	223	223	226	229	229	236	239	242	245	246	249	268	302	312	315	328	329
19	Tha muang	Kanchanaburi	2012	XDR	2	2	2		3	3	4	5	6	9	9	11	111	113	184	184	208	211	215	221	223	223	226	229	229	236	239	242	245	246	249	268	302	312	315	328	329
31	Bang phong	Rachaburi	2012	XDR	3	3	3	3		4	5	6	7	10	10	12	112	114	185	185	209	212	216	222	224	224	227	230	230	237	240	243	246	247	250	269	303	313	316	329	330
11	Muang	Kanchanaburi	2007	XDR	3	3	3	3	4		5	6	7	10	10	12	112	114	185	185	209	212	216	222	224	224	227	230	230	237	240	243	246	247	250	269	303	313	316	329	330
15	Tha maka	Kanchanaburi	2008	XDR	4	4	4	4	5	5		7	8	11	11	12	113	115	186	186	210	213	217	223	225	225	228	231	231	238	241	244	247	248	251	270	302	314	317	330	329
9	Tha maka	Kanchanaburi	2005	XDR	5	5	5	5	6	6	7		9	12	12	14	114	116	187	187	211	214	218	224	226	226	229	232	232	239	242	245	248	249	252	271	305	315	318	331	332
13	Muang	Kanchanaburi	2008	XDR	6	6	6	6	7	7	8	9		7	13	15	115	117	188	188	212	215	219	225	227	227	230	233	233	240	243	245	248	249	253	272	306	316	319	332	333
7	Muang	Chachoengsao	2008	XDR	9	9	9	9	10	10	11	12	7		16	18	117	120	191	191	215	218	222	228	230	230	233	236	236	243	246	248	252	253	256	275	309	319	322	335	336
21	Tha maka	Kanchanaburi	2017	XDR	9	9	9	9	10	10	11	12	13	16		18	118	120	191	191	215	218	222	228	230	230	233	236	236	243	246	249	252	252	256	275	309	319	322	335	336
35	Song phi nong	Suphanburi	2011	XDR	11	11	11	11	12	12	12	14	15	18	18		120	122	193	193	217	220	224	230	232	232	235	238	238	245	248	251	254	255	258	277	310	321	324	337	337
33	Muang	Rayong	2009	MDR	111	111	111	111	112	112	113	114	115	117	118	120		102	193	193	217	220	224	230	232	232	235	238	238	245	248	251	254	255	258	277	311	321	324	337	340
30	Muang	Phrae	2007	MDR	113	113	113	113	114	114	115	116	117	120	120	122	102		195	195	219	222	226	232	234	234	237	240	240	246	250	253	256	257	259	279	313	323	326	339	342
14	Sangkhla buri	Kanchanaburi	2008	MDR	184	184	184	184	185	185	186	187	188	191	191	193	193	195		0	178	181	185	160	193	161	196	199	199	208	181	214	187	188	222	240	274	284	287	300	303
16	Sangkhla buri	Kanchanaburi	2009	MDR	184	184	184	184	185	185	186	187	188	191	191	193	193	195	0		178	181	185	160	193	161	196	199	199	208	181	214	187	188	222	240	274	284	287	300	303
18	Tha maka	Kanchanaburi	2011	panS	208	208	208	208	209	209	210	211	212	215	215	217	217	219	178	178		51	122	218	130	219	133	144	145	146	233	238	238	239	245	263	298	306	310	322	325
23	Muang	Nakhon ratchasima	2009	MDR	211	211	211	211	212	212	213	214	215	218	218	220	220	222	181	181	51		126	221	134	222	137	147	148	149	236	241	241	242	248	267	301	309	313	326	328
8	Siracha	Chon buri	2007	MDR	215	215	215	215	216	216	217	218	219	222	222	224	224	226	185	185	122	126		225	18	226	21	152	152	137	240	245	246	247	252	271	305	314	318	331	333
29	Muang	Phetchabun	2007	Pre-XDR	221	221	221	221	222	222	223	224	225	228	228	230	230	232	160	160	218	221	225		233	65	236	239	239	248	221	254	227	228	260	280	314	322	327	340	341
22	Muang	Nakhon ratchasima	2008	MDR	223	223	223	223	224	224	225	226	227	230	230	232	232	234	193	193	130	134	18	233		234	29	160	160	145	248	253	254	255	260	279	313	322	326	339	341
5	Muang	Buri ram	2011	MDR	223	223	223	223	224	224	225	226	227	230	230	232	232	234	161	161	219	222	226	65	234		237	240	240	249	222	255	228	229	263	281	315	323	328	341	342
28	Bung khom long	Nongkhai	2007	Pre-XDR	226	226	226	226	227	227	228	229	230	233	233	235	235	237	196	196	133	137	21	236	29	237		163	163	148	251	256	257	258	262	282	316	325	329	342	344
32	Muang	Rayong	2006	Pre-XDR	229	229	229	229	230	230	231	232	233	236	236	238	238	240	199	199	144	147	152	239	160	240	163		152	175	254	259	260	261	266	285	319	328	332	345	347
27	Muang	Nongkhai	2006	MDR	229	229	229	229	230	230	231	232	233	236	236	238	238	240	199	199	145	148	152	239	160	240	163	152		175	254	259	260	261	266	285	318	326	332	345	346
34	Muang	Saraburi	2010	MDR	236	236	236	236	237	237	238	239	240	243	243	245	245	246	208	208	146	149	137	248	145	249	148	175	175		263	268	269	270	275	294	328	336	339	352	355
26	Muang	Nakhon ratchasima	2011	MDR	239	239	239	239	240	240	241	242	243	246	246	248	248	250	181	181	233	236	240	221	248	222	251	254	254	263		267	206	207	277	295	329	336	337	352	356
24	Muang	Nakhon ratchasima	2009	MDR	242	242	242	242	243	243	244	245	245	248	249	251	251	253	214	214	238	241	245	254	253	255	256	259	259	268	267		275	276	280	298	332	340	345	358	361
6	Muang	Buri ram	2012	Pre-XDR	245	245	245	245	246	246	247	248	248	252	252	254	254	256	187	187	238	241	246	227	254	228	257	260	260	269	206	275		1	283	301	335	344	348	361	363
4	Muang	Buri ram	2008	Pre-XDR	246	246	246	246	247	247	248	249	249	253	252	255	255	257	188	188	239	242	247	228	255	229	258	261	261	270	207	276	1		284	302	336	345	349	362	364
1	Klongsan	Bangkok	2005	MDR	249	249	249	249	250	250	251	252	253	256	256	258	258	259	222	222	245	248	252	260	260	263	262	266	266	275	277	280	283	284		306	340	350	353	366	369
36	Ko samut	Surat thani	2007	MDR	268	268	268	268	269	269	270	271	272	275	275	277	277	279	240	240	263	267	271	280	279	281	282	285	285	294	295	298	301	302	306		212	330	333	346	349
3	Ratchathervi	Bangkok	2009	MDR	302	302	302	302	303	303	302	305	306	309	309	310	311	313	274	274	298	301	305	314	313	315	316	319	318	328	329	332	335	336	340	212		362	367	380	379
17	Tha maka	Kanchanaburi	2010	panS	312	312	312	312	313	313	314	315	316	319	319	321	321	323	284	284	306	309	314	322	322	323	325	328	326	336	336	340	344	345	350	330	362		224	239	186
37	Ko samut	Surat thani	2010	MDR	315	315	315	315	316	316	317	318	319	322	322	324	324	326	287	287	310	313	318	327	326	328	329	332	332	339	337	345	348	349	353	333	367	224		220	242
2	Patumwan	Bangkok	2008	Pre-XDR	328	328	328	328	329	329	330	331	332	335	335	337	337	339	300	300	322	326	331	340	339	341	342	345	345	352	352	358	361	362	366	346	380	239	220		257
25	Muang	Nakhon ratchasima	2010	Pre-XDR	329	329	329	329	330	330	329	332	333	336	336	337	340	342	303	303	325	328	333	341	341	342	344	347	346	355	356	361	363	364	369	349	379	186	242	257
											12	100
											9	75

## Sheet: Supp4
	Antibiotic	Mutation	panS non-clade (n=2)	MDR non-clade (n=14)	MDR clade (n=2)	Pre-XDR non-clade (n=5)	Pre-XDR clade (n=2)	XDR clade (n=12)
	Isoniazid	katG: Ser315Thr	0	11	2	5	2	12
		ahpC_c: -54C>T	0	1	0	0	0	0
		fabG1_c: -15C>T	0	1	0	0	0	0
		No mutation	2	1	0	0	0	0
	Rifampicin	rpoB: Ser450Leu	0	5	2	1	2	12
		rpoC: Leu527Val	0	0	0	0	0	2
		rpoB: Asp435Val	0	0	0	1	0	0
		rpoB: Gln432Pro	0	1	0	1	0	0
		rpoC: Gly332Arg	0	0	0	1	0	0
		rpoB: His445Asp	0	1	0	1	0	0
		rpoB: His445Tyr	0	5	0	0	0	0
		rpoB: Leu452Pro	0	1	0	0	0	0
		rpoB: Ser450Gln	0	0	0	1	0	0
		No mutation	2	1	0	0	0	0
	Streptomycin	rpsL: Lys43Arg	0	0	0	1	0	0
		rpsL: Lys88Arg	0	0	0	0	2	0
		rrs_r: 514a>c	0	1	0	0	0	0
		No mutation	2	13	2	4	0	12
	Ethambutol	embB: Met306Ile	0	1	0	2	0	12
		embB: Asp1024Asn	0	1	0	0	0	0
		embB: Asp354Ala	0	0	0	1	0	0
		embB: Gln497Arg	0	2	0	0	0	0
		embB: Glu405Asp	0	0	0	1	0	0
		embB: Gly406Asp	0	0	0	0	2	0
		embB: Met306Val	0	1	0	0	0	0
		No mutation	2	9	2	1	0	0
	Pyrazinamide	pncA: Met1Thr	0	0	0	1	0	0
		pncA: Gln10Pro	0	1	0	0	0	0
		pncA: Cys14Trp	0	1	0	0	0	0
		pncA: Leu19Pro	0	0	0	1	0	0
		pncA: Leu35Pro	0	0	0	1	0	0
		pncA: Glu37	0	1	0	0	0	0
		pncA: His82Asp	0	1	0	0	0	0
		pncA: Ile90Ser	0	0	0	0	0	12
		pncA: Tyr103His	0	0	0	0	2	0
		pncA: Gly105Asp	0	0	0	1	0	0
		pncA: Trp119Arg	0	0	0	1	0	0
		pncA: Cys138Tyr	0	1	0	0	0	0
		pncA_c: 391_392insGG	0	1	0	0	0	0
		pncA_c: 486_487insA	0	1	0	0	0	0
		No mutation	2	2	2	1	0	0
	Aminoglycoside, capreomycins, and amikacin	rrs_r: 1401a>g	0	0	0	1	0	12
		No mutation	2	14	2	4	2	0
	Ethionamide	ethA_c: 741_742insC	0	1	0	0	0	0
		fabG1_c: -15C>T	0	1	0	0	0	0
		No mutation	2	12	2	5	2	12
	Ofloxacin, levofloxacin, ciprofloxacin, moxifloxacin, kanamycin, and fluoroquinolones	gyrA: Asp94Asn	0	0	0	1	2	0
		gyrA: Asp94Gly	0	0	0	0	0	12
		gyrA: Asp94His	0	0	0	1	0	0
		gyrA: Ser91Pro	0	0	0	1	0	0
		No mutation	2	14	2	3	0	0
	Para-aminosalicylic_acid	folC: Glu40Gly	0	0	0	0	0	12
,		thyX_c: -16C>T	0	0	0	1	0	1
		thyA_Chromosome:g.3_3073680del	0	0	0	0	2	0
		No mutation	2	14	2	4	0	0
	Cycloserine	alr: Leu113Arg	0	0	0	1	0	0
		No mutation	0	0	0	0	0	0
	Clofazimine	No mutation	2	14	2	5	2	12
	Bedaquiline	No mutation	2	14	2	5	2	12
	Delamanid	No mutation	2	14	2	5	2	12
	Linezolid	No mutation	2	14	2	5	2	12
